# Supplementary material for: Structure of the transcribing RNA polymerase II–Elongin complex
Source: Nat Struct Mol Biol. 2023 Nov 6;30(12):1925–35. doi: 10.1038/s41594-023-01138-w (PMC10716050; doi:10.1038/s41594-023-01138-w)
Supplement: Supplementary file 3 — Protein–protein cross-links identified in Pol II–SPT6–Elongin complexes. Cross-links identified by pLink2.3.11 searches against databases encompassing either only 16 sample-specific proteins and trypsin (DB: ‘16 su + trypsin’) or sample-specific proteins and common MS contaminants (DB: ‘16 su + contaminants’) and filtered at FDR 1 and 5% are shown. The values represent the numbers of CSMs (cross-linked peptide spectrum matches) for each cross-link. ‘Inter-protein’ and ‘Intra-protein’ indicate interprotein and intraprotein cross-links, respectively. ‘Residue 1’ and ‘Residue 2’ are the cross-linked residue pairs in Protein 1 and Protein 2, respectively. ‘UniProt1’ and ‘UniProt2’ stand for UniProtKB accession numbers of Protein 1 and Protein 2, respectively. Note: In this data table, the residue number for ELOA and SPT6 is +3 of the Uniprot numbering/numbering in the structure, because the numbering here starts from the residual residues of the expression tag. Three residues from the expression tag remained at the N-terminus of ELOA and SPT6 after tag cleavage, respectively. [file 41594_2023_1138_MOESM3_ESM.xlsx]

## Sheet: CXMS Summary
Supplementary Data 1: BS3-crosslinks in PolII-SPT6-Elongin complex
							DB: 16 su + Trypsin		DB: 16 su + contaminants
XL type	Protein 1	UniProt1	Protein 2	UniProt2	Residue1	Residue2	FDR 1%	FDR 5%	FDR 1%	FDR5%
Inter-Protein	A0A287ADR4_PIG	A0A287ADR4	SPT6H	Q7KZ85	87	625	8	9	6	7
					117	730	1	1
						1444	3	3	2	2
						1445	3	3	2	3
						1484	9	10	6	7
	ELOA1	Q14241	ELOA1	Q14241	1	1	14	16	12	14
					412	412		2
			ELOB	Q15370	541	46	4	4	4	4
			ELOC	Q15369	541	32	3	3	1	3
			F1RKE4_PIG	F1RKE4	120	110	1	1	1	1
					485	26	1	4	1	1
			F1SKN8_PIG	F1SKN8	86	101		1	1	1
					120	101	2	2	1	2
					412	101	4	4	2	3
					451	101		1
			I3LCB2_PIG	I3LCB2	412	146	4	4	4	4
			I3LCH3_PIG	I3LCH3	1	81	2	2	2	2
					86	155	1	2	1	1
						166	3	3		1
					120	81	1	2		3
					125	81	10	12	1	3
					291	81	1	1	1	1
						155		1
					306	166	2	2	1	1
					329	166				1
					391	155	1	1
					412	81			1	1
					493	155	1	1		1
					711	155	4	4	1	1
					777	155	6	7	6	7
						166	4	4	4	4
					782	155	1	2	1	1
					792	166	2	3		3
					795	166	5	5	1	4
			I3LGP4_PIG	I3LGP4	1	228	1	2	1	1
						326	1	1
						414	5	6	3	5
						504	1	1	1	1
						892	1	2	1	1
						897		1
						1070		1
						1220	11	11	11	11
					86	1220		1	1	1
					102	1220	2	2	2	2
					120	228	1	1		1
						1220	4	4	4	4
					125	892	1	1
					164	924	1	1	1	1
					291	1220	1	1	1	1
					321	228	6	6	6	6
					358	422		1
					406	490		1
					412	414	3	3
						1220	3	3	3	3
					467	172	3	3	1	1
					541	414	1	1
						721	5	5	4	4
						1070	8	8	7	8
						1087	1	1	1	1
					691	223	91	102	86	99
						924		1
					700	172	2	2	2	2
						223	15	18	13	17
						228	41	42	35	39
					711	228	3	3	3	3
						498	1	1	1	1
						897	30	33	28	33
						898	21	24	17	21
					722	223	1	3	1	1
						898	2	2	1	2
					777	1220	1	1	1	1
					781	172	2	3
					782	326	4	4	3	3
					789	325	7	7	4	6
						326	17	17	15	16
					792	325	8	10	6	6
						326	12	14	9	12
					795	172	6	11
						325	18	20	13	14
						326	8	10	4	6
			I3LN51_PIG	I3LN51	1	2				1
						5	3	3	3	3
					102	5	1	1	2	2
					120	5	3	3	3	3
					125	5	2	3	1	1
					291	5	1	1	1	1
					321	5		1
					412	5	3	3	3	3
					777	5	1	2		2
			I3LSI7_PIG	I3LSI7	777	85	28	32	27	29
					782	85	12	13	8	10
			REFSEQ:XP_932229	CON_IPI00736200.1	1	148			1	1
			RPAB5	P62875	711	67	2	3	2	3
					722	67	1	1
					782	67	3	3	3	3
					792	67		1
			RPB1_CRIGR	P11414	1	1	5	5	5	5
						42	8	9	5	7
						134	1	1		1
						212	5	5	5	5
					41	42				1
					86	42	2	4	4	4
					102	42	3	4	2	3
					103	42	1	1		1
					120	32	1	2
						42	4	4	7	7
					125	32		1
						42	3	5		2
						226		1
					146	42	3	3	3	3
					281	32		1
					291	42	7	8	6	7
						226	1	1
					299	42	2	2	2	2
					306	42	3	3	2	3
					321	32		2		2
						42	2	3	2	2
					391	42	2	2
						1376		1
					412	42	3	3	3	3
						213	2	3	2	2
						226	2	2	2	2
					454	344		1
					482	1135		1
					541	707	8	10	8	9
					562	707	4	8	4	4
					691	179		1
					700	42		1
					722	42	2	2
					777	42	3	3	2	3
					781	1429	1	1	1	1
					795	42	1	1
						1268	6	6	2	3
						1278	7	8	1	3
			RPB9_PIG	P60899	700	1		1
			SPT6H	Q7KZ85	1	31	6	6	6	6
						120		1
						260	5	6	5	5
						309	1	1	1	1
						491		4		1
						629	1	1	1	1
						741	1	1	1	1
						831		3
						841	2	2	2	2
						1103	1	1	1	1
						1138	8	9	6	7
						1272	3	3	3	3
						1322	15	15	13	16
						1330	3	3	1	3
						1445		1
						1474	1	1
						1484	1	1		1
						1688	3	3	3	3
						1696	3	4
					86	120	4	4		1
						260		2
						841	2	2		2
						1322	9	9	4	6
						1330	1	4	3	5
						1484		2		1
						1668	2	3	2	2
					102	1246	1	1
					120	120	2	4	1	2
						625	1	1	1	1
						819	2	2		1
						841	7	7	5	7
						1330	2	6	1	3
					125	309	3	3
						741	1	2
						868	1	2
						1103		1
					133	1330		1	1	1
					146	1330	4	5	2	2
					238	1330		1
					291	31	1	1
						841	1	1	1	1
						1322	5	8	4	5
						1330	4	4	3	5
					299	841	1	1	1	1
						1330	4	4	3	4
					306	1330	1	1
					321	120		1
						1330	2	3
					381	1330	1	1
					391	1330	2	2
					404	1330		2
					406	1322	1	3	1	4
					412	1322	1	1
						1330	7	7	5	7
						1484	2	2	2	3
					467	1330	5	5	5	6
					471	491	4	5	1	1
						1330		1
					541	819	1	1	1	1
						1330	5	6	3	3
					777	422		1
						486		1
						1322	1	1	1	1
						1330	1	1
					781	486		2
						847		1
			SWISS-PROT:P00735	CON_IPI00710799.1	86	440				1
					381	440			2	2
					406	440			2	2
			SWISS-PROT:P00792	CON_PEPA_BOVIN	406	2				1
			SWISS-PROT:P07477	CON_IPI00011694.1	1	102			5	6
			SWISS-PROT:P07744	CON_IPI00420312.4	684	1			1	1
			SWISS-PROT:P0C1U8	CON_GluC	700	1				1
			TREMBL:Q2KIG3	CON_IPI00685411.1	691	247			1	1
			TREMBL:Q2KIH2;Q68RU0	CON_IPI00706159.1	133	120				1
			TREMBL:Q3SX28;Q5KR48	CON_IPI00703268.2	120	128				1
			TREMBL:Q6T181;Q6T182	CON_IPI00694746.3	133	1			1	1
			TRYP_PIG	P00761	306	77	1	1
	ELOB	Q15370	ELOA1	Q14241	46	541	4	4	4	4
			ELOC	Q15369	19	32		3
			I3LGP4_PIG	I3LGP4	1	414		1
	ELOC	Q15369	ELOA1	Q14241	32	541	3	3	1	3
			ELOB	Q15370	32	19		3
	ENSEMBL:ENSBTAP00000001528	CON_IPI00694561.1	SPT6H	Q7KZ85	380	730			1	1
	ENSEMBL:ENSBTAP00000006074	CON_IPI00686970.1	I3LGP4_PIG	I3LGP4	659	287				1
	ENSEMBL:ENSBTAP00000008967	CON_IPI00702736.3	I3LGP4_PIG	I3LGP4	375	287			4	5
			SPT6H	Q7KZ85	132	120			17	19
					1565	847			2	2
	ENSEMBL:ENSBTAP00000013050	CON_IPI00705801.1	I3LGP4_PIG	I3LGP4	353	571				1
	ENSEMBL:ENSBTAP00000016285	CON_IPI00706620.3	SPT6H	Q7KZ85	565	1457			5	5
	ENSEMBL:ENSBTAP00000023055	CON_IPI00704782.1	I3LJZ9_PIG	I3LJZ9	484	71			1	1
	ENSEMBL:ENSBTAP00000025008	CON_IPI00713000.2	F1RKE4_PIG	F1RKE4	144	26			3	6
			SPT6H	Q7KZ85	144	841			5	5
	ENSEMBL:ENSBTAP00000032840	CON_IPI00708008.1	TREMBL:Q0VBK2;Q8C1M7	CON_IPI00660358.2	111	1				1
	ENSEMBL:ENSBTAP00000037665	CON_IPI00694721.3	I3LGP4_PIG	I3LGP4	215	1129				2
			SPT6H	Q7KZ85	315	541				2
	F1RKE4_PIG	F1RKE4	ELOA1	Q14241	26	485	1	4	1	1
					110	120	1	1	1	1
			ENSEMBL:ENSBTAP00000025008	CON_IPI00713000.2	26	144			3	6
			I3LCH3_PIG	I3LCH3	37	166	3	4	2	3
					110	2	6	9	6	7
					112	2	3	3	3	3
						20	15	24	16	18
			RPB1_CRIGR	P11414	62	1376	1	2
			SPT6H	Q7KZ85	17	1330		1
					23	1330	1	2	1	1
						1445	3	3	2	3
	F1SKN8_PIG	F1SKN8	ELOA1	Q14241	101	86		1	1	1
						120	2	2	1	2
						412	4	4	2	3
						451		1
			I3LSI7_PIG	I3LSI7	50	164		1
					101	164	3	3	3	3
			RPB1_CRIGR	P11414	101	134		1
			SPT6H	Q7KZ85	59	1246		1
					98	847		3
					101	1322	9	10	4	6
						1330	171	194	154	181
						1344	67	83	59	67
						1445	18	19	18	18
						1484			1	1
			TREMBL:Q3SX09	CON_IPI00713928.4	101	4				1
	I3LCB2_PIG	I3LCB2	ELOA1	Q14241	146	412	4	4	4	4
			I3LCH3_PIG	I3LCH3	20	199	32	36	28	31
					21	199		1	2	2
			RPAB5	P62875	147	67	1	2	1	1
			RPB1_CRIGR	P11414	21	758	26	31	26	29
						767	22	27	21	21
						778	5	5	4	4
					147	19		1
	I3LCH3_PIG	I3LCH3	ELOA1	Q14241	81	1	2	2	2	2
						120	1	2		3
						125	10	12	1	3
						291	1	1	1	1
						412			1	1
					155	86	1	2	1	1
						291		1
						391	1	1
						493	1	1		1
						711	4	4	1	1
						777	6	7	6	7
						782	1	2	1	1
					166	86	3	3		1
						306	2	2	1	1
						329				1
						777	4	4	4	4
						792	2	3		3
						795	5	5	1	4
			F1RKE4_PIG	F1RKE4	2	110	6	9	6	7
						112	3	3	3	3
					20	112	15	24	16	18
					166	37	3	4	2	3
			I3LCB2_PIG	I3LCB2	199	20	32	36	28	31
						21		1	2	2
			I3LGP4_PIG	I3LGP4	166	1220		1
					167	924	1	1
			I3LN51_PIG	I3LN51	155	5	2	2	2	2
					166	5	10	14	7	8
			RPAB5	P62875	155	67	109	118	96	101
			RPB1_CRIGR	P11414	166	340	4	4	3	3
						344	1	1
			RPB9_PIG	P60899	2	27		1
			SPT6H	Q7KZ85	155	1696	2	2	2	3
					166	1668		3		1
						1696	2	2	1	2
			TREMBL:Q3SX09	CON_IPI00713928.4	81	2			1	1
	I3LGP4_PIG	I3LGP4	ELOA1	Q14241	172	467	3	3	1	1
						700	2	2	2	2
						781	2	3
						795	6	11
					223	691	91	102	86	99
						700	15	18	13	17
						722	1	3	1	1
					228	1	1	2	1	1
						120	1	1		1
						321	6	6	6	6
						700	41	42	35	39
						711	3	3	3	3
					325	789	7	7	4	6
						792	8	10	6	6
						795	18	20	13	14
					326	1	1	1
						782	4	4	3	3
						789	17	17	15	16
						792	12	14	9	12
						795	8	10	4	6
					414	1	5	6	3	5
						412	3	3
						541	1	1
					422	358		1
					490	406		1
					498	711	1	1	1	1
					504	1	1	1	1	1
					721	541	5	5	4	4
					892	1	1	2	1	1
						125	1	1
					897	1		1
						711	30	33	28	33
					898	711	21	24	17	21
						722	2	2	1	2
					924	164	1	1	1	1
						691		1
					1070	1		1
						541	8	8	7	8
					1087	541	1	1	1	1
					1220	1	11	11	11	11
						86		1	1	1
						102	2	2	2	2
						120	4	4	4	4
						291	1	1	1	1
						412	3	3	3	3
						777	1	1	1	1
			ELOB	Q15370	414	1		1
			ENSEMBL:ENSBTAP00000006074	CON_IPI00686970.1	287	659				1
			ENSEMBL:ENSBTAP00000008967	CON_IPI00702736.3	287	375			4	5
			ENSEMBL:ENSBTAP00000013050	CON_IPI00705801.1	571	353				1
			ENSEMBL:ENSBTAP00000037665	CON_IPI00694721.3	1129	215				2
			I3LCH3_PIG	I3LCH3	924	167	1	1
					1220	166		1
			I3LJZ9_PIG	I3LJZ9	1220	81	10	10	10	11
			I3LN51_PIG	I3LN51	897	5	5	8	4	4
					898	5	7	7	7	7
					908	5	9	9	8	9
					924	5	17	17	17	17
					966	5	2	5
					997	50		1
			I3LSI7_PIG	I3LSI7	409	164	7	14		3
					422	164		1		1
					438	164		1
					924	164	1	1
			REFSEQ:XP_932229	CON_IPI00736200.1	341	148			2	2
					404	148			17	31
					414	148			16	21
					417	148			20	25
					422	148			3	6
			RPB1_CRIGR	P11414	172	976		1
					287	340	13	20
					288	796	43	46	34	39
						853	1	2	1	1
						1125		4		1
						1133	1	1	1	1
						1135	8	18	7	11
					325	1219	66	77	62	68
						1268	7	9	7	7
						1278	17	23	11	14
					326	1219	59	63	52	57
						1268	33	36	28	30
						1278	57	60	39	42
					404	213	11	11	11	11
						285	1	1	1	1
					414	910		1		1
					486	32		2
					534	331	6	8	2	4
					535	285		1
						331	2	4	3	3
						344	3	3
					571	1	1	1	1	1
						213	3	3	1	3
						344		2		1
						346	10	24	1	10
						796	1	2		1
						853	21	25	19	24
						1125	156	166	142	155
						1132	1	1	1	1
						1133		1
						1135				1
					574	796	4	10		1
						853	6	6	1	1
						910		1
						1125	1	3		1
					892	19	1	1
						331	8	10	7	10
						337		1
						340	3	3	2	3
						346	5	8	2	4
						357	16	18	12	14
					898	53		1
						285	7	7	6	6
						331	94	104	84	97
						337	1	1		1
						344	1	2	1	1
						346	7	8	6	7
						357	8	10	5	6
					908	1268	5	6	3	4
					966	357	2	2	1	2
					1070	19	1	1		1
					1220	1	29	30	26	32
						19	2	5
						32	1	2	1	2
			RPB9_PIG	P60899	325	27	49	60	36	50
					326	27	80	87	76	81
						30	3	3	3	3
					714	2		2
			SPT6H	Q7KZ85	211	120	1	1
					228	31		2
					287	120	3	3	3	3
						354	1	1
						480		2
						733	10	16
					325	31	1	1	1	1
						120	4	5	4	6
					326	120		1
					341	1251		1
						1254		2
					414	120		2
						1008	1	1
					422	841		1
					438	1246		1
					490	541		1
					535	733		2		2
					571	31	2	4
						120	7	16	3	5
					574	1457	1	3
					892	120	1	1	1	1
					897	260	1	1	1	1
					898	91		2
						120	1	2	1	2
						259		1
					908	819		1
						831	13	16	7	9
						832		1
					924	831	2	3	2	2
						1668	2	2	2	2
					966	413	1	1
					1019	1484	1	2
					1220	260	6	6	5	6
						263		1
						1668	5	5	4	5
						1688	4	5	4	4
			SWISS-PROT:P02769	CON_IPI00708398.1	1113	557				2
			SWISS-PROT:P0C1U8	CON_GluC	535	4			1	1
					571	4				1
			SWISS-PROT:P19013	CON_IPI00290078.5	288	24			11	13
			SWISS-PROT:P50448	CON_IPI00710025.1	287	243			2	5
			SWISS-PROT:Q28107	CON_IPI00691533.1	898	338				1
			SWISS-PROT:Q32PJ2	CON_IPI00695965.1	417	255				1
			SWISS-PROT:Q3TTY5	CON_IPI00622240.4	291	259				1
			SWISS-PROT:Q95M17	CON_IPI00704127.1	288	117				1
			SWISS-PROT:Q9TT36	CON_IPI00713748.1	709	289				1
			TREMBL:Q1A7A4	CON_IPI00687777.1	571	818				3
						1215			2	2
			TREMBL:Q1RMK2	CON_IPI00718725.2	404	300			1	1
					414	300			4	4
			TREMBL:Q3SX14	CON_IPI00694255.1	898	659				2
			TREMBL:Q8N1A0	CON_IPI00166126.2	966	129				1
	I3LJZ9_PIG	I3LJZ9	ENSEMBL:ENSBTAP00000023055	CON_IPI00704782.1	71	484			1	1
			I3LGP4_PIG	I3LGP4	81	1220	10	10	10	11
			RPB1_CRIGR	P11414	29	1	2	2	2	2
					71	1	8	8	8	8
						19	1	3	1	1
			SPT6H	Q7KZ85	27	1322	8	8	7	8
						1330		1
					146	260	1	1
			SWISS-PROT:Q28107	CON_IPI00691533.1	71	338				1
	I3LN51_PIG	I3LN51	ELOA1	Q14241	2	1				1
					5	1	3	3	3	3
						102	1	1	2	2
						120	3	3	3	3
						125	2	3	1	1
						291	1	1	1	1
						321		1
						412	3	3	3	3
						777	1	2		2
			I3LCH3_PIG	I3LCH3	5	155	2	2	2	2
						166	10	14	7	8
			I3LGP4_PIG	I3LGP4	5	897	5	8	4	4
						898	7	7	7	7
						908	9	9	8	9
						924	17	17	17	17
						966	2	5
					50	997		1
			RPB1_CRIGR	P11414	5	213	3	10
			RPB9_PIG	P60899	5	92		2
			SPT6H	Q7KZ85	5	413	1	1
						819	20	27	10	13
						831	14	20	3	7
						840	5	5	5	5
						841	65	70	48	61
						846	22	22	23	23
						847	7	8	4	5
					11	841	3	4	2	3
	I3LSI7_PIG	I3LSI7	ELOA1	Q14241	85	777	28	32	27	29
						782	12	13	8	10
			F1SKN8_PIG	F1SKN8	164	50		1
						101	3	3	3	3
			I3LGP4_PIG	I3LGP4	164	409	7	14		3
						422		1		1
						438		1
						924	1	1
			REFSEQ:XP_001474382	CON_IPI00849633.1	164	13			2	3
			RPB1_CRIGR	P11414	12	1350	5	12	6	6
					15	1350	3	3	2	3
					41	1350	52	69	42	66
					88	163	2	2	2	2
					115	125	3	3	3	3
						149	2	2	2	2
					164	1008	1	2
					186	125	1	2	1	1
						127	8	8	5	7
						132	5	6	4	4
						134	6	6	4	6
	REFSEQ:XP_001474382	CON_IPI00849633.1	I3LSI7_PIG	I3LSI7	13	164			2	3
	REFSEQ:XP_092267	CON_IPI00215804.4	SWISS-PROT:P10096	CON_IPI00713814.2	195	115				3
	REFSEQ:XP_932229	CON_IPI00736200.1	ELOA1	Q14241	148	1			1	1
			I3LGP4_PIG	I3LGP4	148	341			2	2
						404			17	31
						414			16	21
						417			20	25
						422			3	6
			RPB1_CRIGR	P11414	148	910			1	1
	RPAB5	P62875	ELOA1	Q14241	67	711	2	3	2	3
						722	1	1
						782	3	3	3	3
						792		1
			I3LCB2_PIG	I3LCB2	67	147	1	2	1	1
			I3LCH3_PIG	I3LCH3	67	155	109	118	96	101
			SPT6H	Q7KZ85	1	486		1
	RPB1_CRIGR	P11414	ELOA1	Q14241	1	1	5	5	5	5
					32	120	1	2
						125		1
						281		1
						321		2		2
					42	1	8	9	5	7
						41				1
						86	2	4	4	4
						102	3	4	2	3
						103	1	1		1
						120	4	4	7	7
						125	3	5		2
						146	3	3	3	3
						291	7	8	6	7
						299	2	2	2	2
						306	3	3	2	3
						321	2	3	2	2
						391	2	2
						412	3	3	3	3
						700		1
						722	2	2
						777	3	3	2	3
						795	1	1
					134	1	1	1		1
					179	691		1
					212	1	5	5	5	5
					213	412	2	3	2	2
					226	125		1
						291	1	1
						412	2	2	2	2
					344	454		1
					707	541	8	10	8	9
						562	4	8	4	4
					1135	482		1
					1268	795	6	6	2	3
					1278	795	7	8	1	3
					1376	391		1
					1429	781	1	1	1	1
			F1RKE4_PIG	F1RKE4	1376	62	1	2
			F1SKN8_PIG	F1SKN8	134	101		1
			I3LCB2_PIG	I3LCB2	19	147		1
					758	21	26	31	26	29
					767	21	22	27	21	21
					778	21	5	5	4	4
			I3LCH3_PIG	I3LCH3	340	166	4	4	3	3
					344	166	1	1
			I3LGP4_PIG	I3LGP4	1	571	1	1	1	1
						1220	29	30	26	32
					19	892	1	1
						1070	1	1		1
						1220	2	5
					32	486		2
						1220	1	2	1	2
					53	898		1
					213	404	11	11	11	11
						571	3	3	1	3
					285	404	1	1	1	1
						535		1
						898	7	7	6	6
					331	534	6	8	2	4
						535	2	4	3	3
						892	8	10	7	10
						898	94	104	84	97
					337	892		1
						898	1	1		1
					340	287	13	20
						892	3	3	2	3
					344	535	3	3
						571		2		1
						898	1	2	1	1
					346	571	10	24	1	10
						892	5	8	2	4
						898	7	8	6	7
					357	892	16	18	12	14
						898	8	10	5	6
						966	2	2	1	2
					796	288	43	46	34	39
						571	1	2		1
						574	4	10		1
					853	288	1	2	1	1
						571	21	25	19	24
						574	6	6	1	1
					910	414		1		1
						574		1
					976	172		1
					1125	288		4		1
						571	156	166	142	155
						574	1	3		1
					1132	571	1	1	1	1
					1133	288	1	1	1	1
						571		1
					1135	288	8	18	7	11
						571				1
					1219	325	66	77	62	68
						326	59	63	52	57
					1268	325	7	9	7	7
						326	33	36	28	30
						908	5	6	3	4
					1278	325	17	23	11	14
						326	57	60	39	42
			I3LJZ9_PIG	I3LJZ9	1	29	2	2	2	2
						71	8	8	8	8
					19	71	1	3	1	1
			I3LN51_PIG	I3LN51	213	5	3	10
			I3LSI7_PIG	I3LSI7	125	115	3	3	3	3
						186	1	2	1	1
					127	186	8	8	5	7
					132	186	5	6	4	4
					134	186	6	6	4	6
					149	115	2	2	2	2
					163	88	2	2	2	2
					1008	164	1	2
					1350	12	5	12	6	6
						15	3	3	2	3
						41	52	69	42	66
			REFSEQ:XP_932229	CON_IPI00736200.1	910	148			1	1
			RPB9_PIG	P60899	751	2	1	1
					874	1	1	3		2
					1268	27	5	5	4	5
						30	13	17	12	13
					1278	27	12	15	12	13
			SPT6H	Q7KZ85	1	259		4
						260	11	13	9	9
						263		2		1
						625	4	5	5	6
						629	15	15	14	14
						819	3	3	3	3
						1322	12	14	8	11
						1330	2	2	2	2
						1668	7	7	6	7
						1688		1		1
					19	741		1
					32	259		2
						260	6	7	7	9
						1322		1
					42	120		3		1
						259	2	9	1	2
						260	24	25	18	24
						263	8	9	5	7
						264	1	2		1
						1322	5	5	5	5
						1668	1	2	1	2
						1696	2	2	1	2
					105	120	1	3	1	2
					212	120	6	6	5	6
					213	31		1
						120	3	7	2	3
						1330	6	7	3	7
					226	259	1	1		3
					285	120	2	4		1
					340	422		1
					346	31	3	14
						120		1
					434	819	4	6		1
					708	1272		2
					853	733		1
					866	120	1	5		2
					918	1484		1
					1125	120	1	2	1	1
						733	3	7
					1350	491		1
					1376	1320		1
			SWISS-PROT:P02676	CON_IPI00709763.3	1	88			12	13
					203	483			1	1
					340	88			1	2
					346	88			1	1
					357	88			9	18
			SWISS-PROT:P04264	CON_IPI00220327.3	751	288			1	1
			SWISS-PROT:Q28107	CON_IPI00691533.1	125	893				1
			SWISS-PROT:Q2UVX4	CON_IPI00713505.1	1008	1360				1
			SWISS-PROT:Q3TTY5	CON_IPI00622240.4	751	307				1
			SWISS-PROT:Q6KB66-1	CON_IPI00853265.1	285	410				1
			SWISS-PROT:Q7RTS7	CON_IPI00329306.3	132	8				1
			TREMBL:Q2HJF0	CON_IPI00705493.3	1219	537				1
			TREMBL:Q2KIG3	CON_IPI00685411.1	42	166				1
			TREMBL:Q2KIU3	CON_IPI00700655.3	918	1			1	1
			TREMBL:Q3SX09	CON_IPI00713928.4	212	2				1
			TREMBL:Q9H552	CON_IPI00017870.1	32	481				1
	RPB9_PIG	P60899	ELOA1	Q14241	1	700		1
			I3LCH3_PIG	I3LCH3	27	2		1
			I3LGP4_PIG	I3LGP4	2	714		2
					27	325	49	60	36	50
						326	80	87	76	81
					30	326	3	3	3	3
			I3LN51_PIG	I3LN51	92	5		2
			RPB1_CRIGR	P11414	1	874	1	3		2
					2	751	1	1
					27	1268	5	5	4	5
						1278	12	15	12	13
					30	1268	13	17	12	13
			SWISS-PROT:P02768-1	CON_IPI00745872.2	2	581				1
			SWISS-PROT:Q14533	CON_103456	92	2				1
	SPT6H	Q7KZ85	A0A287ADR4_PIG	A0A287ADR4	625	87	8	9	6	7
					730	117	1	1
					1444	117	3	3	2	2
					1445	117	3	3	2	3
					1484	117	9	10	6	7
			ELOA1	Q14241	31	1	6	6	6	6
						291	1	1
					120	1		1
						86	4	4		1
						120	2	4	1	2
						321		1
					260	1	5	6	5	5
						86		2
					309	1	1	1	1	1
						125	3	3
					422	777		1
					486	777		1
						781		2
					491	1		4		1
						471	4	5	1	1
					625	120	1	1	1	1
					629	1	1	1	1	1
					741	1	1	1	1	1
						125	1	2
					819	120	2	2		1
						541	1	1	1	1
					831	1		3
					841	1	2	2	2	2
						86	2	2		2
						120	7	7	5	7
						291	1	1	1	1
						299	1	1	1	1
					847	781		1
					868	125	1	2
					1103	1	1	1	1	1
						125		1
					1138	1	8	9	6	7
					1246	102	1	1
					1272	1	3	3	3	3
					1322	1	15	15	13	16
						86	9	9	4	6
						291	5	8	4	5
						406	1	3	1	4
						412	1	1
						777	1	1	1	1
					1330	1	3	3	1	3
						86	1	4	3	5
						120	2	6	1	3
						133		1	1	1
						146	4	5	2	2
						238		1
						291	4	4	3	5
						299	4	4	3	4
						306	1	1
						321	2	3
						381	1	1
						391	2	2
						404		2
						412	7	7	5	7
						467	5	5	5	6
						471		1
						541	5	6	3	3
						777	1	1
					1445	1		1
					1474	1	1	1
					1484	1	1	1		1
						86		2		1
						412	2	2	2	3
					1668	86	2	3	2	2
					1688	1	3	3	3	3
					1696	1	3	4
			ENSEMBL:ENSBTAP00000001528	CON_IPI00694561.1	730	380			1	1
			ENSEMBL:ENSBTAP00000008967	CON_IPI00702736.3	120	132			17	19
					847	1565			2	2
			ENSEMBL:ENSBTAP00000016285	CON_IPI00706620.3	1457	565			5	5
			ENSEMBL:ENSBTAP00000025008	CON_IPI00713000.2	841	144			5	5
			ENSEMBL:ENSBTAP00000037665	CON_IPI00694721.3	541	315				2
			F1RKE4_PIG	F1RKE4	1330	17		1
						23	1	2	1	1
					1445	23	3	3	2	3
			F1SKN8_PIG	F1SKN8	847	98		3
					1246	59		1
					1322	101	9	10	4	6
					1330	101	171	194	154	181
					1344	101	67	83	59	67
					1445	101	18	19	18	18
					1484	101			1	1
			I3LCH3_PIG	I3LCH3	1668	166		3		1
					1696	155	2	2	2	3
						166	2	2	1	2
			I3LGP4_PIG	I3LGP4	31	228		2
						325	1	1	1	1
						571	2	4
					91	898		2
					120	211	1	1
						287	3	3	3	3
						325	4	5	4	6
						326		1
						414		2
						571	7	16	3	5
						892	1	1	1	1
						898	1	2	1	2
					259	898		1
					260	897	1	1	1	1
						1220	6	6	5	6
					263	1220		1
					354	287	1	1
					413	966	1	1
					480	287		2
					541	490		1
					733	287	10	16
						535		2		2
					819	908		1
					831	908	13	16	7	9
						924	2	3	2	2
					832	908		1
					841	422		1
					1008	414	1	1
					1246	438		1
					1251	341		1
					1254	341		2
					1457	574	1	3
					1484	1019	1	2
					1668	924	2	2	2	2
						1220	5	5	4	5
					1688	1220	4	5	4	4
			I3LJZ9_PIG	I3LJZ9	260	146	1	1
					1322	27	8	8	7	8
					1330	27		1
			I3LN51_PIG	I3LN51	413	5	1	1
					819	5	20	27	10	13
					831	5	14	20	3	7
					840	5	5	5	5	5
					841	5	65	70	48	61
						11	3	4	2	3
					846	5	22	22	23	23
					847	5	7	8	4	5
			RPAB5	P62875	486	1		1
			RPB1_CRIGR	P11414	31	213		1
						346	3	14
					120	42		3		1
						105	1	3	1	2
						212	6	6	5	6
						213	3	7	2	3
						285	2	4		1
						346		1
						866	1	5		2
						1125	1	2	1	1
					259	1		4
						32		2
						42	2	9	1	2
						226	1	1		3
					260	1	11	13	9	9
						32	6	7	7	9
						42	24	25	18	24
					263	1		2		1
						42	8	9	5	7
					264	42	1	2		1
					422	340		1
					491	1350		1
					625	1	4	5	5	6
					629	1	15	15	14	14
					733	853		1
						1125	3	7
					741	19		1
					819	1	3	3	3	3
						434	4	6		1
					1272	708		2
					1320	1376		1
					1322	1	12	14	8	11
						32		1
						42	5	5	5	5
					1330	1	2	2	2	2
						213	6	7	3	7
					1484	918		1
					1668	1	7	7	6	7
						42	1	2	1	2
					1688	1		1		1
					1696	42	2	2	1	2
			SWISS-PROT:P00698	CON_LYSOZYME	541	1			1	1
			SWISS-PROT:P02676	CON_IPI00709763.3	1103	88			1	1
			SWISS-PROT:P17697	CON_IPI00694304.1	629	45				2
			SWISS-PROT:P50448	CON_IPI00710025.1	741	243			1	2
			SWISS-PROT:Q28085	CON_IPI00713757.2	1103	627			1	1
			SWISS-PROT:Q2UVX4	CON_IPI00713505.1	1300	680				1
			SWISS-PROT:Q3ZBD7	CON_IPI00714446.3	1457	130				1
			SWISS-PROT:Q6KB66-1	CON_IPI00853265.1	832	1			1	2
			TREMBL:Q0V8M9;Q9TRI0	CON_IPI00703333.3	629	112			2	3
					741	134				1
			TREMBL:Q0VBK2;Q8C1M7	CON_IPI00660358.2	1688	342				1
			TREMBL:Q2KIG3	CON_IPI00685411.1	625	166			1	1
			TREMBL:Q2KJ83	CON_IPI00688851.2	1457	441				1
			TREMBL:Q3SX14	CON_IPI00694255.1	730	446				1
			TREMBL:Q3SZV7	CON_IPI00690198.1	1457	2			1	1
	SWISS-PROT:P00698	CON_LYSOZYME	SPT6H	Q7KZ85	1	541			1	1
	SWISS-PROT:P00735	CON_IPI00710799.1	ELOA1	Q14241	440	86				1
						381			2	2
						406			2	2
	SWISS-PROT:P00792	CON_PEPA_BOVIN	ELOA1	Q14241	2	406				1
	SWISS-PROT:P02676	CON_IPI00709763.3	RPB1_CRIGR	P11414	88	1			12	13
						340			1	2
						346			1	1
						357			9	18
					483	203			1	1
			SPT6H	Q7KZ85	88	1103			1	1
			SWISS-PROT:Q05443	CON_IPI00716158.1	88	112			2	2
	SWISS-PROT:P02768-1	CON_IPI00745872.2	RPB9_PIG	P60899	581	2				1
	SWISS-PROT:P02769	CON_IPI00708398.1	I3LGP4_PIG	I3LGP4	557	1113				2
	SWISS-PROT:P02777	CON_IPI00694116.3	SWISS-PROT:Q6KB66-1	CON_IPI00853265.1	229	1			2	2
	SWISS-PROT:P04258	CON_IPI00731432.2	TREMBL:Q148H6	CON_IPI00703407.2	1388	459				1
			TREMBL:Q2KIT0	CON_IPI00689304.2	1388	2			1	1
	SWISS-PROT:P04264	CON_IPI00220327.3	RPB1_CRIGR	P11414	288	751			1	1
	SWISS-PROT:P07477	CON_IPI00011694.1	ELOA1	Q14241	102	1			5	6
			TREMBL:Q2KIF2	CON_IPI00702820.2	102	1				1
	SWISS-PROT:P07744	CON_IPI00420312.4	ELOA1	Q14241	1	684			1	1
	SWISS-PROT:P0C1U8	CON_GluC	ELOA1	Q14241	1	700				1
			I3LGP4_PIG	I3LGP4	4	535			1	1
						571				1
	SWISS-PROT:P10096	CON_IPI00713814.2	REFSEQ:XP_092267	CON_IPI00215804.4	115	195				3
	SWISS-PROT:P17697	CON_IPI00694304.1	SPT6H	Q7KZ85	45	629				2
	SWISS-PROT:P19013	CON_IPI00290078.5	I3LGP4_PIG	I3LGP4	24	288			11	13
	SWISS-PROT:P34955	CON_IPI00695489.1	SWISS-PROT:P35527	CON_IPI00019359.3	2	184				1
	SWISS-PROT:P35527	CON_IPI00019359.3	SWISS-PROT:P34955	CON_IPI00695489.1	184	2				1
	SWISS-PROT:P50448	CON_IPI00710025.1	I3LGP4_PIG	I3LGP4	243	287			2	5
			SPT6H	Q7KZ85	243	741			1	2
	SWISS-PROT:P62894	CON_CytC	SWISS-PROT:Q28107	CON_IPI00691533.1	54	406				1
	SWISS-PROT:Q03247	CON_IPI00712693.1	TREMBL:Q2TBQ1	CON_IPI00721056.1	160	521				1
	SWISS-PROT:Q05443	CON_IPI00716158.1	SWISS-PROT:P02676	CON_IPI00709763.3	112	88			2	2
	SWISS-PROT:Q14533	CON_103456	RPB9_PIG	P60899	2	92				1
	SWISS-PROT:Q28085	CON_IPI00713757.2	SPT6H	Q7KZ85	627	1103			1	1
	SWISS-PROT:Q28107	CON_IPI00691533.1	I3LGP4_PIG	I3LGP4	338	898				1
			I3LJZ9_PIG	I3LJZ9	338	71				1
			RPB1_CRIGR	P11414	893	125				1
			SWISS-PROT:P62894	CON_CytC	406	54				1
	SWISS-PROT:Q2UVX4	CON_IPI00713505.1	RPB1_CRIGR	P11414	1360	1008				1
			SPT6H	Q7KZ85	680	1300				1
	SWISS-PROT:Q32PJ2	CON_IPI00695965.1	I3LGP4_PIG	I3LGP4	255	417				1
	SWISS-PROT:Q3TTY5	CON_IPI00622240.4	I3LGP4_PIG	I3LGP4	259	291				1
			RPB1_CRIGR	P11414	307	751				1
	SWISS-PROT:Q3ZBD7	CON_IPI00714446.3	SPT6H	Q7KZ85	130	1457				1
	SWISS-PROT:Q6KB66-1	CON_IPI00853265.1	RPB1_CRIGR	P11414	410	285				1
			SPT6H	Q7KZ85	1	832			1	2
			SWISS-PROT:P02777	CON_IPI00694116.3	1	229			2	2
	SWISS-PROT:Q7RTS7	CON_IPI00329306.3	RPB1_CRIGR	P11414	8	132				1
	SWISS-PROT:Q95M17	CON_IPI00704127.1	I3LGP4_PIG	I3LGP4	117	288				1
	SWISS-PROT:Q9TT36	CON_IPI00713748.1	I3LGP4_PIG	I3LGP4	289	709				1
	TREMBL:Q0V8M9;Q9TRI0	CON_IPI00703333.3	SPT6H	Q7KZ85	112	629			2	3
					134	741				1
	TREMBL:Q0VBK2;Q8C1M7	CON_IPI00660358.2	ENSEMBL:ENSBTAP00000032840	CON_IPI00708008.1	1	111				1
			SPT6H	Q7KZ85	342	1688				1
	TREMBL:Q148H6	CON_IPI00703407.2	SWISS-PROT:P04258	CON_IPI00731432.2	459	1388				1
	TREMBL:Q1A7A4	CON_IPI00687777.1	I3LGP4_PIG	I3LGP4	818	571				3
					1215	571			2	2
	TREMBL:Q1RMK2	CON_IPI00718725.2	I3LGP4_PIG	I3LGP4	300	404			1	1
						414			4	4
			TREMBL:Q3SX14	CON_IPI00694255.1	300	295			2	2
	TREMBL:Q2HJF0	CON_IPI00705493.3	RPB1_CRIGR	P11414	537	1219				1
	TREMBL:Q2KIF2	CON_IPI00702820.2	SWISS-PROT:P07477	CON_IPI00011694.1	1	102				1
	TREMBL:Q2KIG3	CON_IPI00685411.1	ELOA1	Q14241	247	691			1	1
			RPB1_CRIGR	P11414	166	42				1
			SPT6H	Q7KZ85	166	625			1	1
	TREMBL:Q2KIH2;Q68RU0	CON_IPI00706159.1	ELOA1	Q14241	120	133				1
	TREMBL:Q2KIT0	CON_IPI00689304.2	SWISS-PROT:P04258	CON_IPI00731432.2	2	1388			1	1
	TREMBL:Q2KIU3	CON_IPI00700655.3	RPB1_CRIGR	P11414	1	918			1	1
	TREMBL:Q2KJ83	CON_IPI00688851.2	SPT6H	Q7KZ85	441	1457				1
	TREMBL:Q2TBQ1	CON_IPI00721056.1	SWISS-PROT:Q03247	CON_IPI00712693.1	521	160				1
	TREMBL:Q3SX09	CON_IPI00713928.4	F1SKN8_PIG	F1SKN8	4	101				1
			I3LCH3_PIG	I3LCH3	2	81			1	1
			RPB1_CRIGR	P11414	2	212				1
	TREMBL:Q3SX14	CON_IPI00694255.1	I3LGP4_PIG	I3LGP4	659	898				2
			SPT6H	Q7KZ85	446	730				1
			TREMBL:Q1RMK2	CON_IPI00718725.2	295	300			2	2
	TREMBL:Q3SX28;Q5KR48	CON_IPI00703268.2	ELOA1	Q14241	128	120				1
	TREMBL:Q3SZV7	CON_IPI00690198.1	SPT6H	Q7KZ85	2	1457			1	1
	TREMBL:Q6T181;Q6T182	CON_IPI00694746.3	ELOA1	Q14241	1	133			1	1
	TREMBL:Q8N1A0	CON_IPI00166126.2	I3LGP4_PIG	I3LGP4	129	966				1
	TREMBL:Q9H552	CON_IPI00017870.1	RPB1_CRIGR	P11414	481	32				1
	TRYP_PIG	P00761	ELOA1	Q14241	77	306	1	1
Intra-Protein	A0A287ADR4_PIG	A0A287ADR4	A0A287ADR4_PIG	A0A287ADR4	87	117	7	8	8	8
					117	87	7	8	8	8
						179	29	34	31	34
					132	179	23	24	24	25
					179	117	29	34	31	34
						132	23	24	24	25
	ELOA1	Q14241	ELOA1	Q14241	1	1		2
						41	13	18	17	24
						53	1	2	1	2
						86	136	141	137	140
						102	41	44	46	46
						103	14	14	14	14
						120	24	26	24	27
						125	34	43	30	38
						133	1	1	1	1
						146	19	19	19	19
						164	11	11	11	11
						185		2		1
						238	9	10	10	10
						241	3	3	3	3
						279		1		1
						281	1	1	1	2
						291	32	34	34	34
						299	10	10	10	10
						302		1
						306	12	21	12	15
						321	11	19	15	19
						329	4	6	5	6
						331		1	1	2
						339	4	7	5	6
						369	3	6	6	6
						381				1
						389	2	4	3	4
						391	3	6
						393				1
						404	1	1	1	1
						406	8	9	9	10
						412	28	30	37	39
						467	6	7	6	6
						471		1	1	2
						482	1	1	1	1
						541	9	9	9	11
						570	1	2
						645	1	1	1	1
						684		1
						722		1
						777	4	4	4	4
						789		1
						795		1		1
					41	1	13	18	17	24
						120	2	5	2	5
						125	6	17	10	18
						291	2	2	2	2
					53	1	1	2	1	2
						57	2	2	2	2
						389		2
						404		1	1	2
					54	60	1	1	1	1
						570		1		1
						700		1		1
						711		1
						781		1		1
					57	53	2	2	2	2
					60	54	1	1	1	1
						451	2	2	2	3
					79	86	4	4	4	4
					86	1	136	141	137	140
						79	4	4	4	4
						102	107	117	112	120
						120	81	82	81	82
						125	168	189	174	194
						133	12	12	12	12
						146	26	26	26	26
						164	3	3	3	3
						291	11	12	10	11
						299	5	6	6	6
						306	8	8	7	7
						321	11	12	11	13
						328	1	1	1	1
						339		1		2
						369	6	6	6	6
						381	3	3	3	3
						391	7	8
						404		1		1
						406	10	10	9	9
						412	12	12	12	12
						467	6	7	6	9
						488	1	1	1	1
						541		2		2
						711	1	1	1	1
						777	3	3	3	3
					102	1	41	44	46	46
						86	107	117	112	120
						120	37	44	44	48
						125	75	93	73	90
						133	10	10	10	10
						146	12	13	12	12
						164	4	6	4	4
						238				1
						291	4	5	5	5
						299	6	6	6	6
						358		1		1
						381		1
						412	10	11	10	10
						541	2	2	2	2
						711				1
					103	1	14	14	14	14
						120	11	11	11	12
						125	21	25	17	21
						412			1	2
						711		1
					120	1	24	26	24	27
						41	2	5	2	5
						86	81	82	81	82
						102	37	44	44	48
						103	11	11	11	12
						125	46	80	53	88
						133	7	7	7	7
						146	29	32	30	32
						161				1
						164	10	12	14	16
						173	1	3	3	4
						291	9	12	10	11
						306		3	1	3
						321	9	9	9	9
						328	6	6	6	6
						339	1	9	1	5
						355				1
						364		2
						381	2	3	3	3
						389				1
						406	6	6	6	6
						412	19	19	19	19
						482	1	1	1	1
						541	3	3	3	3
						645	1	2	2	2
						711	4	4	4	4
						777		1		1
						782		1
					125	1	34	43	30	38
						41	6	17	10	18
						86	168	189	174	194
						102	75	93	73	90
						103	21	25	17	21
						120	46	80	53	88
						133	18	27	19	27
						146	76	91	77	92
						164	4	8	4	8
						238	7	7	6	6
						291	21	27	26	30
						306	12	15	17	21
						321	38	57	47	72
						339	1	2	1	2
						369	7	7	6	6
						371	5	7	3	9
						381	1	3		3
						406	1	1		1
						412	4	4	4	4
						541	9	9	8	11
						645		1		3
					133	1	1	1	1	1
						86	12	12	12	12
						102	10	10	10	10
						120	7	7	7	7
						125	18	27	19	27
						164	2	2	2	2
						291	1	1	1	1
						302				1
						321	2	2	2	2
						340		1
						369		1
						485		1
					146	1	19	19	19	19
						86	26	26	26	26
						102	12	13	12	12
						120	29	32	30	32
						125	76	91	77	92
						161	4	4	4	5
						164	12	12	12	12
						238	2	2	2	2
						291	9	10	10	10
						299		2	1	2
						306		1	1	1
						321	4	5	4	5
						412	2	2	2	2
					160	399		3	1	1
						485	1	1		1
					161	120				1
						146	4	4	4	5
						321		2
						412		1		1
						485		6		2
					164	1	11	11	11	11
						86	3	3	3	3
						102	4	6	4	4
						120	10	12	14	16
						125	4	8	4	8
						133	2	2	2	2
						146	12	12	12	12
						381		2
						404	1	13		12
						406	2	8	2	7
						412	3	3	3	3
					173	120	1	3	3	4
					185	1		2		1
						404				1
						541		1		1
					238	1	9	10	10	10
						102				1
						125	7	7	6	6
						146	2	2	2	2
						291	2	4	3	4
						299	1	1
					241	1	3	3	3	3
						291	8	9	9	9
						299	2	4	5	7
						412		1		1
						485		1
					265	364		1
						406		1
						412	1	1
					272	281	2	5	4	5
						291	6	6	6	6
						299	2	3	2	3
						321		1	1	2
					275	412		1
					279	1		1		1
						287	1	3	3	3
					281	1	1	1	1	2
						272	2	5	4	5
						291	26	30	28	30
						299	6	6	5	5
						306		1
					287	279	1	3	3	3
						299	1	5	2	3
						792		1
					291	1	32	34	34	34
						41	2	2	2	2
						86	11	12	10	11
						102	4	5	5	5
						120	9	12	10	11
						125	21	27	26	30
						133	1	1	1	1
						146	9	10	10	10
						238	2	4	3	4
						241	8	9	9	9
						272	6	6	6	6
						281	26	30	28	30
						299	38	43	40	43
						302	21	23	22	23
						306	26	28	27	31
						321	48	56	55	61
						328	3	4	3	6
						329	4	5	3	3
						331		5	1	4
						339	5	6	5	5
						364				1
						366				2
						369	3	5	5	5
						391	6	7
						404	3	3	3	3
						406	11	11	11	11
						412	15	15	15	15
						541	2	2	2	2
						675		1
						700		3	1	2
					299	1	10	10	10	10
						86	5	6	6	6
						102	6	6	6	6
						146		2	1	2
						238	1	1
						241	2	4	5	7
						272	2	3	2	3
						281	6	6	5	5
						287	1	5	2	3
						291	38	43	40	43
						306	110	133	123	138
						321	22	31	23	32
						328	4	5	5	5
						331	2	2	2	2
						339	3	3	3	3
						364				1
						369	2	2	2	2
						406	4	6	5	7
						412	6	6	5	5
					302	1		1
						133				1
						291	21	23	22	23
						364		1
						482	1	1
						795		1
					306	1	12	21	12	15
						86	8	8	7	7
						120		3	1	3
						125	12	15	17	21
						146		1	1	1
						281		1
						291	26	28	27	31
						299	110	133	123	138
						321	34	44	39	48
						328	6	6	4	4
						329	3	3	3	3
						331	4	5	3	5
						339		1
						369	6	7	5	7
						406	4	4	4	4
						412	1	1	1	1
						781		1
					321	1	11	19	15	19
						86	11	12	11	13
						120	9	9	9	9
						125	38	57	47	72
						133	2	2	2	2
						146	4	5	4	5
						161		2
						272		1	1	2
						291	48	56	55	61
						299	22	31	23	32
						306	34	44	39	48
						329	66	69	67	69
						331	38	43	44	52
						339	4	9	7	10
						369		2		3
						406	2	2	4	4
						412	13	14	13	13
					328	86	1	1	1	1
						120	6	6	6	6
						291	3	4	3	6
						299	4	5	5	5
						306	6	6	4	4
						331	2	3	3	3
						339	2	6	4	4
						369				2
						391		3
						406	1	1	1	3
					329	1	4	6	5	6
						291	4	5	3	3
						306	3	3	3	3
						321	66	69	67	69
						339	11	11	8	8
						369	1	1	1	1
						406	2	2	1	2
						412	5	5	5	5
						711		1
					331	1		1	1	2
						291		5	1	4
						299	2	2	2	2
						306	4	5	3	5
						321	38	43	44	52
						328	2	3	3	3
						339	6	9	4	5
						340	1	1
						358		2		2
						366		1
						389		1
						391		5
						406	1	3		3
						711				1
						792		1
					339	1	4	7	5	6
						86		1		2
						120	1	9	1	5
						125	1	2	1	2
						291	5	6	5	5
						299	3	3	3	3
						306		1
						321	4	9	7	10
						328	2	6	4	4
						329	11	11	8	8
						331	6	9	4	5
						412	4	5	5	7
						684		1
					340	133		1
						331	1	1
					355	120				1
					358	102		1		1
						331		2		2
						369		1
						541		1	1	1
						789		1		1
					364	120		2
						265		1
						291				1
						299				1
						302		1
						369	42	48	43	47
						381		1		1
						406		2		1
					366	291				2
						331		1
						371	6	6	4	6
						381	4	4	3	3
						412	6	6	5	6
					369	1	3	6	6	6
						86	6	6	6	6
						125	7	7	6	6
						133		1
						291	3	5	5	5
						299	2	2	2	2
						306	6	7	5	7
						321		2		3
						328				2
						329	1	1	1	1
						358		1
						364	42	48	43	47
						381	9	19	8	17
						389	5	6	3	5
						391	7	8
						399	3	3	3	4
						406	1	3	7	12
						412	13	15	11	14
						493		1		1
						562		1
					371	125	5	7	3	9
						366	6	6	4	6
						389	6	8	6	8
						391		5
						393	1	1	1	1
						406	3	4	3	3
						412	11	11	11	11
						795		1
					381	1				1
						86	3	3	3	3
						102		1
						120	2	3	3	3
						125	1	3		3
						164		2
						364		1		1
						366	4	4	3	3
						369	9	19	8	17
						391	14	17	1	2
						393	2	2	2	2
						399	4	4	3	3
						406	9	9	9	9
						412	20	24	23	23
						722		1
					389	1	2	4	3	4
						53		2
						120				1
						331		1
						369	5	6	3	5
						371	6	8	6	8
						393	31	36	31	37
						399	4	5	5	5
						404	1	3	1	3
						406	23	24	23	23
						412	15	15	13	14
						541		1		2
						645		1
						795		1
					391	1	3	6
						86	7	8
						291	6	7
						328		3
						331		5
						369	7	8
						371		5
						381	14	17	1	2
						399	22	33
						404	17	19
						406	31	41
						412	22	27		1
					393	1				1
						371	1	1	1	1
						381	2	2	2	2
						389	31	36	31	37
						404	15	20	16	20
						406	24	25	24	26
						412	14	15	14	14
					399	160		3	1	1
						369	3	3	3	4
						381	4	4	3	3
						389	4	5	5	5
						391	22	33
						406	29	32	32	34
						412	12	14	14	15
						792		1
					404	1	1	1	1	1
						53		1	1	2
						86		1		1
						164	1	13		12
						185				1
						291	3	3	3	3
						389	1	3	1	3
						391	17	19
						393	15	20	16	20
						412	36	50	46	51
						792		3		2
					406	1	8	9	9	10
						86	10	10	9	9
						120	6	6	6	6
						125	1	1		1
						164	2	8	2	7
						265		1
						291	11	11	11	11
						299	4	6	5	7
						306	4	4	4	4
						321	2	2	4	4
						328	1	1	1	3
						329	2	2	1	2
						331	1	3		3
						364		2		1
						369	1	3	7	12
						371	3	4	3	3
						381	9	9	9	9
						389	23	24	23	23
						391	31	41
						393	24	25	24	26
						399	29	32	32	34
						412	156	168	154	159
						467	6	6	6	6
						541	1	1	1	1
						792		1		1
					412	1	28	30	37	39
						86	12	12	12	12
						102	10	11	10	10
						103			1	2
						120	19	19	19	19
						125	4	4	4	4
						146	2	2	2	2
						161		1		1
						164	3	3	3	3
						241		1		1
						265	1	1
						275		1
						291	15	15	15	15
						299	6	6	5	5
						306	1	1	1	1
						321	13	14	13	13
						329	5	5	5	5
						339	4	5	5	7
						366	6	6	5	6
						369	13	15	11	14
						371	11	11	11	11
						381	20	24	23	23
						389	15	15	13	14
						391	22	27		1
						393	14	15	14	14
						399	12	14	14	15
						404	36	50	46	51
						406	156	168	154	159
						451	2	3
						463	8	9	9	9
						466	1	2	2	4
						467	8	10	8	9
						471	4	6	4	5
						475	3	4	4	4
						482	7	9	9	10
						485	1	1	1	1
						488	3	9	5	9
						493		1		1
						501	2	2	2	2
						541	13	13	12	12
						562		2
						570			1	1
						645	5	6	6	6
						684		1
						711		1
						777	4	4	4	4
					451	60	2	2	2	3
						412	2	3
						463	9	11
						466	3	3
						467	7	7
						471	1	1
						782		1
					454	466	1	2	1	2
						467	6	6	6	6
					463	412	8	9	9	9
						451	9	11
						467	28	29	28	28
						471	8	10	15	15
						475	2	2	2	2
						482	2	2	2	2
						700		1
					466	412	1	2	2	4
						451	3	3
						454	1	2	1	2
						471	11	13	8	8
						475		1		1
						488		1		1
					467	1	6	7	6	6
						86	6	7	6	9
						406	6	6	6	6
						412	8	10	8	9
						451	7	7
						454	6	6	6	6
						463	28	29	28	28
						475	11	11	11	12
						482	5	5	7	8
						493	3	4	3	5
					471	1		1	1	2
						412	4	6	4	5
						451	1	1
						463	8	10	15	15
						466	11	13	8	8
						482	6	8	11	12
					475	412	3	4	4	4
						463	2	2	2	2
						466		1		1
						467	11	11	11	12
						485	22	23	23	23
						488	4	5	5	8
						493	1	1	1	1
					482	1	1	1	1	1
						120	1	1	1	1
						302	1	1
						412	7	9	9	10
						463	2	2	2	2
						467	5	5	7	8
						471	6	8	11	12
						488	12	15	8	13
						501		1
						541		1		2
					485	133		1
						160	1	1		1
						161		6		2
						241		1
						412	1	1	1	1
						475	22	23	23	23
						490	4	5	4	6
						493	7	7	7	7
						541				1
					488	86	1	1	1	1
						412	3	9	5	9
						466		1		1
						475	4	5	5	8
						482	12	15	8	13
						490			1	2
						493	4	5	5	5
						501	12	15	12	14
						541	2	2
						700		1
					490	485	4	5	4	6
						488			1	2
						493	1	2	4	4
					493	369		1		1
						412		1		1
						467	3	4	3	5
						475	1	1	1	1
						485	7	7	7	7
						488	4	5	5	5
						490	1	2	4	4
						541	5	5	5	5
						700	1	1
						782		1
					501	412	2	2	2	2
						482		1
						488	12	15	12	14
						541	7	7	7	7
					541	1	9	9	9	11
						86		2		2
						102	2	2	2	2
						120	3	3	3	3
						125	9	9	8	11
						185		1		1
						291	2	2	2	2
						358		1	1	1
						389		1		2
						406	1	1	1	1
						412	13	13	12	12
						482		1		2
						485				1
						488	2	2
						493	5	5	5	5
						501	7	7	7	7
						562	24	24	23	23
						645	24	26	25	26
						675	9	9	9	9
						684	4	5	4	4
						686	3	3	2	3
						691	1	1	1	1
						700	1	2	1	1
						711	13	14	13	13
						722	5	5	5	5
						777	6	6	7	7
						782		1
					562	369		1
						412		2
						541	24	24	23	23
						645	2	2	2	2
					570	1	1	2
						54		1		1
						412			1	1
					637	645	14	14	14	14
					645	1	1	1	1	1
						120	1	2	2	2
						125		1		3
						389		1
						412	5	6	6	6
						541	24	26	25	26
						562	2	2	2	2
						637	14	14	14	14
						711		3	2	2
						795	3	3	3	3
					675	291		1
						541	9	9	9	9
					684	1		1
						339		1
						412		1
						541	4	5	4	4
						711		1
					686	541	3	3	2	3
					691	541	1	1	1	1
					700	54		1		1
						291		3	1	2
						463		1
						488		1
						493	1	1
						541	1	2	1	1
						711	11	11	10	10
						722	1	1	1	1
					711	54		1
						86	1	1	1	1
						102				1
						103		1
						120	4	4	4	4
						329		1
						331				1
						412		1
						541	13	14	13	13
						645		3	2	2
						684		1
						700	11	11	10	10
						777	7	8	7	8
						795				1
					722	1		1
						381		1
						541	5	5	5	5
						700	1	1	1	1
						777	3	3	3	3
					777	1	4	4	4	4
						86	3	3	3	3
						120		1		1
						412	4	4	4	4
						541	6	6	7	7
						711	7	8	7	8
						722	3	3	3	3
						782	97	99	97	97
						792	8	8	10	10
						795	7	7	6	6
					781	54		1		1
						306		1
						792		1
						795	26	34	22	25
					782	120		1
						451		1
						493		1
						541		1
						777	97	99	97	97
						792	9	9	9	9
						795	14	14	12	12
					789	1		1
						358		1		1
						795	12	15	16	19
					792	287		1
						331		1
						399		1
						404		3		2
						406		1		1
						777	8	8	10	10
						781		1
						782	9	9	9	9
					795	1		1		1
						302		1
						371		1
						389		1
						645	3	3	3	3
						711				1
						777	7	7	6	6
						781	26	34	22	25
						782	14	14	12	12
						789	12	15	16	19
			ENSEMBL:ENSBTAP00000023055	CON_IPI00704782.1	120	378				1
			TREMBL:Q3SX09	CON_IPI00713928.4	1	2			6	7
					41	2			1	3
					86	2			1	3
					102	2				4
					103	2			3	4
					120	2			1	3
						4			1	6
					133	2				1
						4			1	1
					146	2			1	3
					238	2			1	1
					291	2			2	7
					306	2				1
					321	2			1	2
					339	2				1
					371	2				1
					488	4			1	2
	ELOC	Q15369	ELOC	Q15369	6	32	19	21	17	19
					32	6	19	21	17	19
	ENSEMBL:ENSBTAP00000001528	CON_IPI00694561.1	ENSEMBL:ENSBTAP00000001528	CON_IPI00694561.1	83	431				1
					347	930				1
					380	693				1
					431	83				1
					685	1036				1
					693	380				1
					930	347				1
					1036	685				1
	ENSEMBL:ENSBTAP00000008967	CON_IPI00702736.3	ENSEMBL:ENSBTAP00000008967	CON_IPI00702736.3	838	1378				1
					1314	3505				1
					1378	838				1
					2549	3421			1	4
					3421	2549			1	4
					3505	1314				1
	ENSEMBL:ENSBTAP00000011213	CON_IPI00711422.1	ENSEMBL:ENSBTAP00000011213	CON_IPI00711422.1	176	690			2	30
					690	176			2	30
					1187	2008			1	1
					2008	1187			1	1
	ENSEMBL:ENSBTAP00000023055	CON_IPI00704782.1	ELOA1	Q14241	378	120				1
			TREMBL:Q3KUS7	CON_IPI00718067.1	2	415				4
	ENSEMBL:ENSBTAP00000024146	CON_IPI00729194.2	ENSEMBL:ENSBTAP00000024146	CON_IPI00729194.2	2	271				1
					3	1339			1	1
					271	2				1
						488				1
					488	271				1
					1339	3			1	1
	ENSEMBL:ENSBTAP00000031900	CON_IPI00695728.3	ENSEMBL:ENSBTAP00000031900	CON_IPI00695728.3	421	571				2
					529	946				3
					536	946				1
					571	421				2
					946	529				3
						536				1
	ENSEMBL:ENSBTAP00000032840	CON_IPI00708008.1	ENSEMBL:ENSBTAP00000032840	CON_IPI00708008.1	530	629				1
					629	530				1
	F1RKE4_PIG	F1RKE4	F1RKE4_PIG	F1RKE4	18	112		1
					23	37	2	2
						62	12	15	13	14
					26	62	50	52	52	52
					37	23	2	2
					62	23	12	15	13	14
						26	50	52	52	52
					112	18		1
	F1SKN8_PIG	F1SKN8	F1SKN8_PIG	F1SKN8	59	98	1	3	2	5
					98	59	1	3	2	5
						101	214	252	217	255
					101	98	214	252	217	255
	I3LCH3_PIG	I3LCH3	I3LCH3_PIG	I3LCH3	2	225	107	109	108	110
					81	167	7	7	7	7
					166	171	9	11	9	10
					167	81	7	7	7	7
					171	166	9	11	9	10
					225	2	107	109	108	110
	I3LGP4_PIG	I3LGP4	I3LGP4_PIG	I3LGP4	172	223	28	29	27	27
						807		1		1
						997		2
					223	172	28	29	27	27
					228	522	3	3	3	3
						898	18	20	19	20
						1220		1		1
					269	892	5	5	5	5
					276	438		1
						534	3	3	3	3
						535	28	28	27	27
					287	291	52	53	53	53
						325	9	10	6	9
						326	15	15	15	15
						535	6	6	5	6
						571	641	670	649	667
						574	22	27	25	29
						666				1
					288	326	27	30	29	31
						341	1	1	1	1
						468	3	5	5	6
						534	1	1	1	1
						571	96	103	96	101
						574	13	14	12	12
						1135		1
					291	287	52	53	53	53
						325	50	62	57	64
						326	55	57	55	59
						341	2	2	2	3
						571	3	4	3	4
					325	287	9	10	6	9
						291	50	62	57	64
						341	4	4	4	4
						574		1
						1065		1
					326	287	15	15	15	15
						288	27	30	29	31
						291	55	57	55	59
						404				1
						1233	4	5
					341	288	1	1	1	1
						291	2	2	2	3
						325	4	4	4	4
						404	35	36	36	36
						414		1
						535	46	47	48	48
					404	326				1
						341	35	36	36	36
						414	53	61	50	55
						417	7	10	8	8
						422	20	20	20	20
						490	1	1	1	1
						534	2	2	2	2
						535	43	46	45	46
						721		1
						908		1
					409	414	293	363	325	372
						417	490	606	519	566
						707		3		1
						714		6		3
					411	414	3	9	5	14
						417	6	15	7	12
						1220	1	3	1	1
					414	341		1
						404	53	61	50	55
						409	293	363	325	372
						411	3	9	5	14
						422	64	79	66	80
						498				1
						713				1
						721				1
						897				1
						1087		2		2
					417	404	7	10	8	8
						409	490	606	519	566
						411	6	15	7	12
						438	3	3	3	3
						498		1		1
						574		1
					422	404	20	20	20	20
						414	64	79	66	80
						486	21	24	22	24
					438	276		1
						417	3	3	3	3
					468	288	3	5	5	6
						571	8	11	10	10
						574	3	9	6	7
						898		1
						1220		1
					486	422	21	24	22	24
						534	33	33	33	33
						535	276	287	290	297
						1129		1
						1135		2
					490	404	1	1	1	1
						498	22	25	24	24
						534	6	6	6	7
						535	24	24	24	24
					498	414				1
						417		1		1
						490	22	25	24	24
						504	8	11	9	10
					504	498	8	11	9	10
						535		1
					513	534	1	4
					522	228	3	3	3	3
						535	8	9	8	8
						892	7	7	7	7
						898	4	4	4	4
					534	276	3	3	3	3
						288	1	1	1	1
						404	2	2	2	2
						486	33	33	33	33
						490	6	6	6	7
						513	1	4
						571	1	2	1	2
						898	3	3	3	3
					535	276	28	28	27	27
						287	6	6	5	6
						341	46	47	48	48
						404	43	46	45	46
						486	276	287	290	297
						490	24	24	24	24
						504		1
						522	8	9	8	8
						571	58	60	59	59
						892	10	11	10	11
					571	287	641	670	649	667
						288	96	103	96	101
						291	3	4	3	4
[truncated: 1,324 more rows]

## Sheet: Legend
Supplementary Data 1: BS3-crosslinks in PolII-SPT6-Elongin complex
BS3-crosslinked Pol II-SPT6-Elongin complexes were subjected to cross-linking mass spectrometry (CXMS), acquired raw data (Thermo raw files) were searched with pLink 2.3.11 and the results weer filtered to false discovery rate (FDR) of 1 or 5%
Two databases were used:
1. "16su+trypsin" containing fasta sequences of only proteins of the purified BS3-crosslinked complex and trypsin
2. "16su+Common Contaminants" containing fasta sequences of proteins of the purified BS3-crosslinked complex and contaminants frequently found in MS samples

## Sheet: FDR_1% (16su+Trypsin)
Order	Title	Charge	Precursor_Mass	Peptide	Peptide_Type	Linker	Peptide_Mass	Modifications	Evalue	Score	Precursor_Mass_Error(Da)	Precursor_Mass_Error(ppm)	Proteins	Protein_Type	FileID	LabelID	Alpha_Matched	Beta_Matched	Alpha_Evalue	Beta_Evalue
1	ODybkov_YChen_210722_290722Expl2_EC6EloABC_BS3_bRP1_min15a27a39a51_1.3882.3882.4.0.dta	4	2150.03	KHEHVGSFAR(1)-SNAMHGGR(1)	Cross-Linked	BS3	2150.03	Oxidation[M](17)	1	4.83646e-28	-0.00128	-0.59534	sp|Q14241|ELOA1_HUMAN (86)-sp|Q14241|ELOA1_HUMAN (1)/	Intra-Protein	7	1	19.5	31.5	1	1
2	ODybkov_YChen_210722_290722Expl2_EC6EloABC_BS3_bRP1_min15a27a39a51_1.3864.3864.5.0.dta	5	2150.03	KHEHVGSFAR(1)-SNAMHGGR(1)	Cross-Linked	BS3	2150.03	Oxidation[M](17)	1	1.56851e-25	-0.002188	-1.01766	sp|Q14241|ELOA1_HUMAN (86)-sp|Q14241|ELOA1_HUMAN (1)/	Intra-Protein	7	1	21.5	25.5	1	1
3	ODybkov_YChen_210722_290722Expl2_EC6EloABC_BS3_bRP1_min15a27a39a51_1.3874.3874.4.0.dta	4	2150.03	KHEHVGSFAR(1)-SNAMHGGR(1)	Cross-Linked	BS3	2150.03	Oxidation[M](17)	1	4.48771e-24	-0.00128	-0.59534	sp|Q14241|ELOA1_HUMAN (86)-sp|Q14241|ELOA1_HUMAN (1)/	Intra-Protein	7	1	18.5	27.5	1	1
4	ODybkov_YChen_210722_290722Expl2_EC6EloABC_BS3_bRP1_min15a27a39a51_1.4800.4800.5.0.dta	5	2134.03	KHEHVGSFAR(1)-SNAMHGGR(1)	Cross-Linked	BS3	2134.04	null	1	2.29643e-23	-0.003557	-1.6668	sp|Q14241|ELOA1_HUMAN (86)-sp|Q14241|ELOA1_HUMAN (1)/	Intra-Protein	7	1	24.5	18.5	1	1
5	ODybkov_YChen_210722_290722Expl2_EC6EloABC_BS3_bRP1_min15a27a39a51_1.4852.4852.5.0.dta	5	2134.03	KHEHVGSFAR(1)-SNAMHGGR(1)	Cross-Linked	BS3	2134.04	null	1	8.28592e-23	-0.003463	-1.62275	sp|Q14241|ELOA1_HUMAN (86)-sp|Q14241|ELOA1_HUMAN (1)/	Intra-Protein	7	1	24.5	21.5	1	1
6	ODybkov_YChen_210722_290722Expl2_EC6EloABC_BS3_bRP1_min15a27a39a51_1.5961.5961.5.0.dta	5	2203.14	KLSELERPHK(1)-SNAMHGGR(1)	Cross-Linked	BS3	2203.14	null	1	2.79376e-21	-0.002713	-1.23142	sp|Q14241|ELOA1_HUMAN (164)-sp|Q14241|ELOA1_HUMAN (1)/	Intra-Protein	7	1	18	18	1	1
7	ODybkov_YChen_210722_290722Expl2_EC6EloABC_BS3_bRP1_min15a27a39a51_1.5940.5940.5.0.dta	5	2203.14	KLSELERPHK(1)-SNAMHGGR(1)	Cross-Linked	BS3	2203.14	null	1	3.0213e-21	-0.002713	-1.23142	sp|Q14241|ELOA1_HUMAN (164)-sp|Q14241|ELOA1_HUMAN (1)/	Intra-Protein	7	1	15	19	1	1
8	ODybkov_YChen_210722_290722Expl2_EC6EloABC_BS3_bRP1_min15a27a39a51_1.4813.4813.4.1.dta	4	2134.03	KHEHVGSFAR(1)-SNAMHGGR(1)	Cross-Linked	BS3	2134.04	null	1	9.41295e-21	-0.002399	-1.12416	sp|Q14241|ELOA1_HUMAN (86)-sp|Q14241|ELOA1_HUMAN (1)/	Intra-Protein	7	1	16.5	23.5	1	1
9	ODybkov_YChen_210722_290722Expl2_EC6EloABC_BS3_bRP1_min15a27a39a51_1.10805.10805.3.0.dta	3	2823.5	KDVDEAHYAYSFK(1)-AKLNITPTKK(9)	Cross-Linked	BS3	2823.49	null	1	1.05929e-20	0.003339	1.18258	sp|Q7KZ85|SPT6H_HUMAN (629)-sp|Q7KZ85|SPT6H_HUMAN (625)/	Intra-Protein	7	1	30.5	15.5	1	1
10	ODybkov_YChen_210722_290722Expl2_EC6EloABC_BS3_bRP1_min15a27a39a51_1.12390.12390.4.0.dta	4	2060.16	IKEALGFMR(2)-KGPSTIQK(1)	Cross-Linked	BS3	2060.16	null	1	2.89244e-20	0.000303	0.147076	sp|Q7KZ85|SPT6H_HUMAN (363)-sp|Q7KZ85|SPT6H_HUMAN (354)/	Intra-Protein	7	1	13	12	1	1
11	ODybkov_YChen_210722_290722Expl2_EC6EloABC_BS3_bRP1_min15a27a39a51_1.11736.11736.4.0.dta	4	3667.64	DALQKEEEMEGDYQETWKATGSR(18)-SNAMHGGR(1)	Cross-Linked	BS3	3667.64	null	1	3.96063e-20	0.000642	0.175045	sp|Q14241|ELOA1_HUMAN (146)-sp|Q14241|ELOA1_HUMAN (1)/	Intra-Protein	7	1	46.5	15.5	1	1
12	ODybkov_YChen_210722_290722Expl2_EC6EloABC_BS3_bRP1_min15a27a39a51_1.11584.11584.3.0.dta	3	2624.36	KDVDEAHYAYSFK(1)-LNITPTKK(7)	Cross-Linked	BS3	2624.36	null	1	3.71737e-19	0.00054	0.205764	sp|Q7KZ85|SPT6H_HUMAN (629)-sp|Q7KZ85|SPT6H_HUMAN (625)/	Intra-Protein	7	1	33.5	16.5	1	1
13	ODybkov_YChen_210722_290722Expl2_EC6EloABC_BS3_bRP1_min15a27a39a51_1.12445.12445.4.0.dta	4	2269.24	MATNTVYVFAKK(11)-KSAIGQR(1)	Cross-Linked	BS3	2269.24	null	1	5.52132e-19	0.001243	0.547761	tr|I3LGP4|I3LGP4_PIG (287)-tr|I3LGP4|I3LGP4_PIG (326)/	Intra-Protein	7	1	19	8	1	1
14	ODybkov_YChen_210722_290722Expl2_EC6EloABC_BS3_bRP1_min15a27a39a51_1.11749.11749.3.0.dta	3	2624.36	KDVDEAHYAYSFK(1)-LNITPTKK(7)	Cross-Linked	BS3	2624.36	null	1	7.71616e-19	9.3e-05	0.035437	sp|Q7KZ85|SPT6H_HUMAN (629)-sp|Q7KZ85|SPT6H_HUMAN (625)/	Intra-Protein	7	1	30.5	14.5	1	1
15	ODybkov_YChen_210722_290722Expl2_EC6EloABC_BS3_bRP1_min15a27a39a51_1.11583.11583.4.0.dta	4	2410.32	MATNTVYVFAKK(11)-DGKLAKPR(3)	Cross-Linked	BS3	2410.32	Oxidation[M](1)	1	8.56871e-19	0.002451	1.01688	tr|I3LGP4|I3LGP4_PIG (287)-tr|I3LGP4|I3LGP4_PIG (571)/	Intra-Protein	7	1	38	13	1	1
16	ODybkov_YChen_210722_290722Expl2_EC6EloABC_BS3_bRP1_min15a27a39a51_1.11112.11112.4.0.dta	4	2206.27	KPHVVTVAGENR(1)-KFLLNK(1)	Cross-Linked	BS3	2206.27	null	1	1.05121e-17	0.001166	0.528494	sp|Q7KZ85|SPT6H_HUMAN (847)-sp|Q7KZ85|SPT6H_HUMAN (841)/	Intra-Protein	7	1	33	11	1	1
17	ODybkov_YChen_210722_290722Expl2_EC6EloABC_BS3_bRP1_min15a27a39a51_1.12475.12475.4.0.dta	4	2269.24	MATNTVYVFAKK(11)-KSAIGQR(1)	Cross-Linked	BS3	2269.24	null	1	2.41656e-17	0.001227	0.54071	tr|I3LGP4|I3LGP4_PIG (287)-tr|I3LGP4|I3LGP4_PIG (326)/	Intra-Protein	7	1	16	9	1	1
18	ODybkov_YChen_210722_290722Expl2_EC6EloABC_BS3_bRP1_min15a27a39a51_1.19490.19490.3.0.dta	3	3088.65	VWQWDEKWTQLR(7)-LLAEAKEYVIK(6)	Cross-Linked	BS3	3088.65	null	1	4.34813e-17	-6.4e-05	-0.020721	sp|Q7KZ85|SPT6H_HUMAN (405)-sp|Q7KZ85|SPT6H_HUMAN (741)/	Intra-Protein	7	1	17	14	1	1
19	ODybkov_YChen_210722_290722Expl2_EC6EloABC_BS3_bRP1_min15a27a39a51_1.12085.12085.3.0.dta	3	2249.2	SKQGLDSFDTGK(2)-KSLGSLPK(1)	Cross-Linked	BS3	2249.2	null	1	5.01005e-17	0.001669	0.742041	sp|Q14241|ELOA1_HUMAN (371)-sp|Q14241|ELOA1_HUMAN (412)/	Intra-Protein	7	1	16.5	13.5	1	1
20	ODybkov_YChen_210722_290722Expl2_EC6EloABC_BS3_bRP1_min15a27a39a51_1.7068.7068.4.0.dta	4	1799.92	AKDILCR(2)-KHMTDR(1)	Cross-Linked	BS3	1799.93	Carbamidomethyl[C](6)	1	7.51008e-17	-0.002378	-1.32117	sp|P11414|RPB1_CRIGR (1155)-sp|P11414|RPB1_CRIGR (1219)/	Intra-Protein	7	1	10.5	7.5	1	1
21	ODybkov_YChen_210722_290722Expl2_EC6EloABC_BS3_bRP1_min15a27a39a51_1.10847.10847.4.0.dta	4	2732.34	NAEPDEQDFEKSNSR(11)-KSLGSLPK(1)	Cross-Linked	BS3	2732.34	null	1	9.2225e-17	0.001318	0.482371	sp|Q14241|ELOA1_HUMAN (120)-sp|Q14241|ELOA1_HUMAN (412)/	Intra-Protein	7	1	19	9	1	1
22	ODybkov_YChen_210722_290722Expl2_EC6EloABC_BS3_bRP1_min15a27a39a51_1.7071.7071.3.0.dta	3	2161.11	SDEKASVVSR(4)-ALSKEENR(4)	Cross-Linked	BS3	2161.11	null	1	2.02823e-16	-0.001228	-0.568227	sp|Q14241|ELOA1_HUMAN (291)-sp|Q14241|ELOA1_HUMAN (306)/	Intra-Protein	7	1	16	15	1	1
23	ODybkov_YChen_210722_290722Expl2_EC6EloABC_BS3_bRP1_min11a23a35a47_2.11552.11552.4.0.dta	4	3305.5	MHGGGPPSGDSACPLR(1)-KDVDEAHYAYSFK(1)	Cross-Linked	BS3	3305.5	Carbamidomethyl[C](13)	1	2.55579e-16	0.000821	0.248374	sp|P11414|RPB1_CRIGR (1)-sp|Q7KZ85|SPT6H_HUMAN (629)/	Inter-Protein	16	1	36	33	1	1
24	ODybkov_YChen_210722_290722Expl2_EC6EloABC_BS3_bRP1_min15a27a39a51_1.3235.3235.3.0.dta	3	1318.79	GQKYR(3)-RVKK(3)	Cross-Linked	BS3	1318.8	null	1	2.99565e-16	-0.000371	-0.281317	sp|Q7KZ85|SPT6H_HUMAN (120)-sp|Q7KZ85|SPT6H_HUMAN (125)/	Intra-Protein	7	1	11.5	12.5	1	1
25	ODybkov_YChen_210722_290722Expl2_EC6EloABC_BS3_bRP1_min15a27a39a51_1.11629.11629.3.0.dta	3	2410.32	MATNTVYVFAKK(11)-DGKLAKPR(3)	Cross-Linked	BS3	2410.32	Oxidation[M](1)	1	3.18471e-16	0.002279	0.945519	tr|I3LGP4|I3LGP4_PIG (287)-tr|I3LGP4|I3LGP4_PIG (571)/	Intra-Protein	7	1	35	8	1	1
26	ODybkov_YChen_210722_290722Expl2_EC6EloABC_BS3_bRP1_min15a27a39a51_1.12474.12474.3.0.dta	3	2269.24	MATNTVYVFAKK(11)-KSAIGQR(1)	Cross-Linked	BS3	2269.24	null	1	3.2364e-16	0.002284	1.00651	tr|I3LGP4|I3LGP4_PIG (287)-tr|I3LGP4|I3LGP4_PIG (326)/	Intra-Protein	7	1	22.5	7.5	1	1
27	ODybkov_YChen_210722_290722Expl2_EC6EloABC_BS3_bRP1_min21a33a45_1.10794.10794.3.0.dta	3	2292.22	KHEHVGSFAR(1)-DLVAQWKK(7)	Cross-Linked	BS3	2292.22	null	1	4.25571e-16	-0.001033	-0.450654	sp|Q14241|ELOA1_HUMAN (86)-sp|Q14241|ELOA1_HUMAN (102)/	Intra-Protein	13	1	19.5	16.5	1	1
28	ODybkov_YChen_210722_290722Expl2_EC6EloABC_BS3_bRP1_min15a27a39a51_1.12435.12435.4.0.dta	4	2394.32	MATNTVYVFAKK(11)-DGKLAKPR(3)	Cross-Linked	BS3	2394.32	null	1	6.80979e-16	0.003004	1.25463	tr|I3LGP4|I3LGP4_PIG (287)-tr|I3LGP4|I3LGP4_PIG (571)/	Intra-Protein	7	1	22	10	1	1
29	ODybkov_YChen_210722_290722Expl2_EC6EloABC_BS3_bRP1_min15a27a39a51_1.18154.18154.4.0.dta	4	4309.23	GSKINISQVIAVVGQQNVEGK(3)-DKTGSSAQKSLSEYNNFK(9)	Cross-Linked	BS3	4309.23	null	1	1.18102e-15	0.001974	0.458086	sp|P11414|RPB1_CRIGR (778)-sp|P11414|RPB1_CRIGR (758)/	Intra-Protein	7	1	30.5	19.5	1	1
30	ODybkov_YChen_210722_290722Expl2_EC6EloABC_BS3_bRP1_min15a27a39a51_1.10055.10055.3.0.dta	3	2219.18	KLTMEQIAEK(1)-AKDILCR(2)	Cross-Linked	BS3	2219.18	Oxidation[M](4);Carbamidomethyl[C](19)	1	1.34122e-15	0.001511	0.680883	sp|P11414|RPB1_CRIGR (1225)-sp|P11414|RPB1_CRIGR (1155)/	Intra-Protein	7	1	28	10	1	1
31	ODybkov_YChen_210722_290722Expl2_EC6EloABC_BS3_bRP1_min15a27a39a51_1.18115.18115.4.0.dta	4	4309.23	GSKINISQVIAVVGQQNVEGK(3)-DKTGSSAQKSLSEYNNFK(9)	Cross-Linked	BS3	4309.23	null	1	1.43789e-15	0.001974	0.458086	sp|P11414|RPB1_CRIGR (778)-sp|P11414|RPB1_CRIGR (758)/	Intra-Protein	7	1	38.5	17.5	1	1
32	ODybkov_YChen_210722_290722Expl2_EC6EloABC_BS3_bRP1_min15a27a39a51_1.12840.12840.3.0.dta	3	2203.18	KLTMEQIAEK(1)-AKDILCR(2)	Cross-Linked	BS3	2203.18	Carbamidomethyl[C](19)	1	1.94153e-15	-0.000215	-0.097586	sp|P11414|RPB1_CRIGR (1225)-sp|P11414|RPB1_CRIGR (1155)/	Intra-Protein	7	1	21	10	1	1
33	ODybkov_YChen_210722_290722Expl2_EC6EloABC_BS3_bRP1_min15a27a39a51_1.3506.3506.4.1.dta	4	1732	DGKLAKPR(3)-KAHQAR(1)	Cross-Linked	BS3	1732	null	1	1.97403e-15	-1.4e-05	-0.008083	tr|I3LGP4|I3LGP4_PIG (571)-tr|I3LGP4|I3LGP4_PIG (535)/	Intra-Protein	7	1	13.5	11.5	1	1
34	ODybkov_YChen_210722_290722Expl2_EC6EloABC_BS3_bRP1_min15a27a39a51_1.12294.12294.4.0.dta	4	2394.32	MATNTVYVFAKK(11)-DGKLAKPR(3)	Cross-Linked	BS3	2394.32	null	1	2.22727e-15	0.002977	1.24336	tr|I3LGP4|I3LGP4_PIG (287)-tr|I3LGP4|I3LGP4_PIG (571)/	Intra-Protein	7	1	26	10	1	1
35	ODybkov_YChen_210722_290722Expl2_EC6EloABC_BS3_bRP1_min15a27a39a51_1.12439.12439.3.0.dta	3	2060.16	IKEALGFMR(2)-KGPSTIQK(1)	Cross-Linked	BS3	2060.16	null	1	2.25957e-15	0.001903	0.923716	sp|Q7KZ85|SPT6H_HUMAN (363)-sp|Q7KZ85|SPT6H_HUMAN (354)/	Intra-Protein	7	1	15	16	1	1
36	ODybkov_YChen_210722_290722Expl2_EC6EloABC_BS3_bRP1_min15a27a39a51_1.5910.5910.5.0.dta	5	1928.02	KHMTDRK(1)-AKDILCR(2)	Cross-Linked	BS3	1928.02	Carbamidomethyl[C](16)	1	2.37519e-15	-0.000502	-0.260371	sp|P11414|RPB1_CRIGR (1219)-sp|P11414|RPB1_CRIGR (1155)/	Intra-Protein	7	1	12	10	1	1
37	ODybkov_YChen_210722_290722Expl2_EC6EloABC_BS3_bRP1_min14a26a38a50_3.12109.12109.4.1.dta	4	3667.64	DALQKEEEMEGDYQETWKATGSR(18)-SNAMHGGR(1)	Cross-Linked	BS3	3667.64	null	1	3.10333e-15	0.000538	0.146688	sp|Q14241|ELOA1_HUMAN (146)-sp|Q14241|ELOA1_HUMAN (1)/	Intra-Protein	32	1	41.5	16.5	1	1
38	ODybkov_YChen_210722_290722Expl2_EC6EloABC_BS3_bRP1_min15a27a39a51_1.12403.12403.3.0.dta	3	2060.16	IKEALGFMR(2)-KGPSTIQK(1)	Cross-Linked	BS3	2060.16	null	1	3.67803e-15	0.001923	0.933424	sp|Q7KZ85|SPT6H_HUMAN (363)-sp|Q7KZ85|SPT6H_HUMAN (354)/	Intra-Protein	7	1	18	19	1	1
39	ODybkov_YChen_210722_290722Expl2_EC6EloABC_BS3_bRP1_min15a27a39a51_1.12464.12464.4.0.dta	4	2394.32	MATNTVYVFAKK(11)-DGKLAKPR(3)	Cross-Linked	BS3	2394.32	null	1	4.25492e-15	0.002978	1.24378	tr|I3LGP4|I3LGP4_PIG (287)-tr|I3LGP4|I3LGP4_PIG (571)/	Intra-Protein	7	1	21	11	1	1
40	ODybkov_YChen_210722_290722Expl2_EC6EloABC_BS3_bRP1_min14a26a38a50_3.11464.11464.4.0.dta	4	2206.27	KPHVVTVAGENR(1)-KFLLNK(1)	Cross-Linked	BS3	2206.27	null	1	4.57257e-15	0.000334	0.151387	sp|Q7KZ85|SPT6H_HUMAN (847)-sp|Q7KZ85|SPT6H_HUMAN (841)/	Intra-Protein	32	1	26	11	1	1
41	ODybkov_YChen_210722_290722Expl2_EC6EloABC_BS3_bRP1_min21a33a45_1.10948.10948.5.1.dta	5	3421.74	RQEKFGTGGAAVPEK(4)-KGFDQEEVFEKPTR(1)	Cross-Linked	BS3	3421.74	null	1	4.78974e-15	0.001399	0.408856	sp|Q14241|ELOA1_HUMAN (711)-tr|I3LGP4|I3LGP4_PIG (898)/	Inter-Protein	13	1	28	26	1	1
42	ODybkov_YChen_210722_290722Expl2_EC6EloABC_BS3_bRP1_min15a27a39a51_1.12066.12066.4.0.dta	4	2249.2	SKQGLDSFDTGK(2)-KSLGSLPK(1)	Cross-Linked	BS3	2249.2	null	1	5.0077e-15	0.001225	0.544638	sp|Q14241|ELOA1_HUMAN (371)-sp|Q14241|ELOA1_HUMAN (412)/	Intra-Protein	7	1	15.5	10.5	1	1
43	ODybkov_YChen_210722_290722Expl2_EC6EloABC_BS3_bRP1_min15a27a39a51_1.11176.11176.4.0.dta	4	2206.27	KPHVVTVAGENR(1)-KFLLNK(1)	Cross-Linked	BS3	2206.27	null	1	5.71433e-15	0.001166	0.528494	sp|Q7KZ85|SPT6H_HUMAN (847)-sp|Q7KZ85|SPT6H_HUMAN (841)/	Intra-Protein	7	1	29	10	1	1
44	ODybkov_YChen_210722_290722Expl2_EC6EloABC_BS3_bRP1_min15a27a39a51_1.12202.12202.4.0.dta	4	2889.57	VLIAQEKMATNTVYVFAK(7)-KAHQAR(1)	Cross-Linked	BS3	2889.57	Oxidation[M](8)	1	1.03313e-14	0.003549	1.22821	tr|I3LGP4|I3LGP4_PIG (276)-tr|I3LGP4|I3LGP4_PIG (535)/	Intra-Protein	7	1	31	10	1	1
45	ODybkov_YChen_210722_290722Expl2_EC6EloABC_BS3_bRP1_min15a27a39a51_1.12867.12867.3.0.dta	3	2203.18	KLTMEQIAEK(1)-AKDILCR(2)	Cross-Linked	BS3	2203.18	Carbamidomethyl[C](19)	1	1.46096e-14	0.000605	0.274603	sp|P11414|RPB1_CRIGR (1225)-sp|P11414|RPB1_CRIGR (1155)/	Intra-Protein	7	1	22	11	1	1
46	ODybkov_YChen_210722_290722Expl2_EC6EloABC_BS3_bRP1_min11a23a35a47_2.10782.10782.3.0.dta	3	2491.25	KDVDEAHYAYSFK(1)-TTYIKR(5)	Cross-Linked	BS3	2491.25	null	1	1.62286e-14	0.000992	0.398194	sp|Q7KZ85|SPT6H_HUMAN (629)-sp|Q7KZ85|SPT6H_HUMAN (1330)/	Intra-Protein	16	1	36.5	12.5	1	1
47	ODybkov_YChen_210722_290722Expl2_EC6EloABC_BS3_bRP1_min15a27a39a51_1.13850.13850.3.0.dta	3	2417.28	SKQGLDSFDTGK(2)-GAGDLLPKVK(8)	Cross-Linked	BS3	2417.29	null	1	1.69078e-14	-0.00952	-3.93829	sp|Q14241|ELOA1_HUMAN (371)-sp|Q14241|ELOA1_HUMAN (389)/	Intra-Protein	7	1	13.5	17.5	1	1
48	ODybkov_YChen_210722_290722Expl2_EC6EloABC_BS3_bRP1_min20a32a44_1.11649.11649.3.0.dta	3	1954	DLVAQWKK(7)-SNAMHGGR(1)	Cross-Linked	BS3	1954	null	1	1.81992e-14	0.002025	1.03634	sp|Q14241|ELOA1_HUMAN (102)-sp|Q14241|ELOA1_HUMAN (1)/	Intra-Protein	12	1	18.5	19.5	1	1
49	ODybkov_YChen_210722_290722Expl2_EC6EloABC_BS3_bRP1_min15a27a39a51_1.11158.11158.3.0.dta	3	2206.27	KPHVVTVAGENR(1)-KFLLNK(1)	Cross-Linked	BS3	2206.27	null	1	2.39e-14	0.000198	0.089744	sp|Q7KZ85|SPT6H_HUMAN (847)-sp|Q7KZ85|SPT6H_HUMAN (841)/	Intra-Protein	7	1	17.5	11.5	1	1
50	ODybkov_YChen_210722_290722Expl2_EC6EloABC_BS3_bRP1_min15a27a39a51_1.12323.12323.3.0.dta	3	2394.32	MATNTVYVFAKK(11)-DGKLAKPR(3)	Cross-Linked	BS3	2394.32	null	1	2.4203e-14	0.002479	1.03537	tr|I3LGP4|I3LGP4_PIG (287)-tr|I3LGP4|I3LGP4_PIG (571)/	Intra-Protein	7	1	27.5	10.5	1	1
51	ODybkov_YChen_210722_290722Expl2_EC6EloABC_BS3_bRP1_min15a27a39a51_1.12687.12687.3.0.dta	3	2203.18	KLTMEQIAEK(1)-AKDILCR(2)	Cross-Linked	BS3	2203.18	Carbamidomethyl[C](19)	1	3.24654e-14	-0.000559	-0.253724	sp|P11414|RPB1_CRIGR (1225)-sp|P11414|RPB1_CRIGR (1155)/	Intra-Protein	7	1	25.5	13.5	1	1
52	ODybkov_YChen_210722_290722Expl2_EC6EloABC_BS3_bRP1_min10a22a34a46_2.10507.10507.3.0.dta	3	2292.22	KHEHVGSFAR(1)-DLVAQWKK(7)	Cross-Linked	BS3	2292.22	null	1	3.47152e-14	-0.001769	-0.771739	sp|Q14241|ELOA1_HUMAN (86)-sp|Q14241|ELOA1_HUMAN (102)/	Intra-Protein	15	1	24.5	17.5	1	1
53	ODybkov_YChen_210722_290722Expl2_EC6EloABC_BS3_bRP1_min15a27a39a51_1.12760.12760.4.1.dta	4	2203.18	KLTMEQIAEK(1)-AKDILCR(2)	Cross-Linked	BS3	2203.18	Carbamidomethyl[C](19)	1	3.50851e-14	-0.000816	-0.370373	sp|P11414|RPB1_CRIGR (1225)-sp|P11414|RPB1_CRIGR (1155)/	Intra-Protein	7	1	17	11	1	1
54	ODybkov_YChen_210722_290722Expl2_EC6EloABC_BS3_bRP1_min15a27a39a51_1.6386.6386.4.0.dta	4	1719	NLLKEVR(4)-KAHQAR(1)	Cross-Linked	BS3	1719	null	1	4.34789e-14	-0.000556	-0.323443	tr|I3LGP4|I3LGP4_PIG (490)-tr|I3LGP4|I3LGP4_PIG (535)/	Intra-Protein	7	1	9.5	9.5	1	1
55	ODybkov_YChen_210722_290722Expl2_EC6EloABC_BS3_bRP1_min11a23a35a47_2.11872.11872.4.0.dta	4	2410.32	MATNTVYVFAKK(11)-DGKLAKPR(3)	Cross-Linked	BS3	2410.32	Oxidation[M](1)	1	4.43041e-14	-0.000986	-0.409075	tr|I3LGP4|I3LGP4_PIG (287)-tr|I3LGP4|I3LGP4_PIG (571)/	Intra-Protein	16	1	38	12	1	1
56	ODybkov_YChen_210722_290722Expl2_EC6EloABC_BS3_bRP1_min10a22a34a46_1.10523.10523.3.0.dta	3	2292.22	KHEHVGSFAR(1)-DLVAQWKK(7)	Cross-Linked	BS3	2292.22	null	1	5.07381e-14	-0.002634	-1.1491	sp|Q14241|ELOA1_HUMAN (86)-sp|Q14241|ELOA1_HUMAN (102)/	Intra-Protein	2	1	21.5	15.5	1	1
57	ODybkov_YChen_210722_290722Expl2_EC6EloABC_BS3_bRP1_min15a27a39a51_1.11781.11781.4.0.dta	4	2649.52	LADIVKINNQLR(6)-AMQKSGRPLK(4)	Cross-Linked	BS3	2649.52	null	1	5.91382e-14	0.001244	0.469518	sp|P11414|RPB1_CRIGR (285)-sp|P11414|RPB1_CRIGR (331)/	Intra-Protein	7	1	23	15	1	1
58	ODybkov_YChen_210722_290722Expl2_EC6EloABC_BS3_bRP1_min11a23a35a47_2.11159.11159.3.0.dta	3	2292.23	KHEHVGSFAR(1)-DLVAQWKK(7)	Cross-Linked	BS3	2292.22	null	1	9.45923e-14	0.004428	1.93175	sp|Q14241|ELOA1_HUMAN (86)-sp|Q14241|ELOA1_HUMAN (102)/	Intra-Protein	16	1	20.5	16.5	1	1
59	ODybkov_YChen_210722_290722Expl2_EC6EloABC_BS3_bRP1_min15a27a39a51_1.10749.10749.4.0.dta	4	2823.49	KDVDEAHYAYSFK(1)-AKLNITPTKK(9)	Cross-Linked	BS3	2823.49	null	1	1.04918e-13	0.002018	0.714718	sp|Q7KZ85|SPT6H_HUMAN (629)-sp|Q7KZ85|SPT6H_HUMAN (625)/	Intra-Protein	7	1	25	21	1	1
60	ODybkov_YChen_210722_290722Expl2_EC6EloABC_BS3_bRP1_min14a26a38a50_3.11976.11976.3.0.dta	3	2410.32	MATNTVYVFAKK(11)-DGKLAKPR(3)	Cross-Linked	BS3	2410.32	Oxidation[M](1)	1	1.07123e-13	0.000527	0.218644	tr|I3LGP4|I3LGP4_PIG (287)-tr|I3LGP4|I3LGP4_PIG (571)/	Intra-Protein	32	1	36	9	1	1
61	ODybkov_YChen_210722_290722Expl2_EC6EloABC_BS3_bRP1_min14a26a38a50_3.7692.7692.5.0.dta	5	3070.43	NAEPDEQDFEKSNSR(11)-KHEHVGSFAR(1)	Cross-Linked	BS3	3070.42	null	1	1.15639e-13	0.001511	0.492114	sp|Q14241|ELOA1_HUMAN (120)-sp|Q14241|ELOA1_HUMAN (86)/	Intra-Protein	32	1	24.5	14.5	1	1
62	ODybkov_YChen_210722_290722Expl2_EC6EloABC_BS3_bRP1_min15a27a39a51_1.18109.18109.5.0.dta	5	4309.23	GSKINISQVIAVVGQQNVEGK(3)-DKTGSSAQKSLSEYNNFK(9)	Cross-Linked	BS3	4309.23	null	1	1.16942e-13	0.004061	0.942396	sp|P11414|RPB1_CRIGR (778)-sp|P11414|RPB1_CRIGR (758)/	Intra-Protein	7	1	34.5	21.5	1	1
63	ODybkov_YChen_210722_290722Expl2_EC6EloABC_BS3_bRP1_min18a30a42a54_3.5046.5046.5.0.dta	5	2134.04	KHEHVGSFAR(1)-SNAMHGGR(1)	Cross-Linked	BS3	2134.04	null	1	1.55691e-13	-0.000259	-0.121366	sp|Q14241|ELOA1_HUMAN (86)-sp|Q14241|ELOA1_HUMAN (1)/	Intra-Protein	36	1	20.5	18.5	1	1
64	ODybkov_YChen_210722_290722Expl2_EC6EloABC_BS3_bRP1_min15a27a39a51_1.9583.9583.3.0.dta	3	1661.92	KIAPMMAK(1)-AFKNR(3)	Cross-Linked	BS3	1661.92	null	1	1.7621e-13	0.000344	0.206989	sp|Q14241|ELOA1_HUMAN (782)-sp|Q14241|ELOA1_HUMAN (795)/	Intra-Protein	7	1	19	11	1	1
65	ODybkov_YChen_210722_290722Expl2_EC6EloABC_BS3_bRP1_min21a33a45_1.8037.8037.5.0.dta	5	2134.17	KHEHVGSFAR(1)-KSLGSLPK(1)	Cross-Linked	BS3	2134.18	null	1	2.00673e-13	-0.002581	-1.20937	sp|Q14241|ELOA1_HUMAN (86)-sp|Q14241|ELOA1_HUMAN (412)/	Intra-Protein	13	1	18	10	1	1
66	ODybkov_YChen_210722_290722Expl2_EC6EloABC_BS3_bRP1_min15a27a39a51_1.12572.12572.4.0.dta	4	2060.16	IKEALGFMR(2)-KGPSTIQK(1)	Cross-Linked	BS3	2060.16	null	1	2.35798e-13	1.4e-05	0.006796	sp|Q7KZ85|SPT6H_HUMAN (363)-sp|Q7KZ85|SPT6H_HUMAN (354)/	Intra-Protein	7	1	13	11	1	1
67	ODybkov_YChen_210722_290722Expl2_EC6EloABC_BS3_bRP1_min10a22a34a46_3.10455.10455.3.0.dta	3	2292.22	KHEHVGSFAR(1)-DLVAQWKK(7)	Cross-Linked	BS3	2292.22	null	1	2.39625e-13	-0.000798	-0.348133	sp|Q14241|ELOA1_HUMAN (86)-sp|Q14241|ELOA1_HUMAN (102)/	Intra-Protein	28	1	22.5	17.5	1	1
68	ODybkov_YChen_210722_290722Expl2_EC6EloABC_BS3_bRP1_min15a27a39a51_1.11742.11742.5.0.dta	5	3667.64	DALQKEEEMEGDYQETWKATGSR(18)-SNAMHGGR(1)	Cross-Linked	BS3	3667.64	null	1	2.48633e-13	0.002257	0.615382	sp|Q14241|ELOA1_HUMAN (146)-sp|Q14241|ELOA1_HUMAN (1)/	Intra-Protein	7	1	36.5	14.5	1	1
69	ODybkov_YChen_210722_290722Expl2_EC6EloABC_BS3_bRP1_min18a30a42a54_3.4974.4974.5.0.dta	5	2134.04	KHEHVGSFAR(1)-SNAMHGGR(1)	Cross-Linked	BS3	2134.04	null	1	2.64906e-13	-0.000294	-0.137767	sp|Q14241|ELOA1_HUMAN (86)-sp|Q14241|ELOA1_HUMAN (1)/	Intra-Protein	36	1	19.5	19.5	1	1
70	ODybkov_YChen_210722_290722Expl2_EC6EloABC_BS3_bRP1_min15a27a39a51_1.5912.5912.4.0.dta	4	1928.02	KHMTDRK(1)-AKDILCR(2)	Cross-Linked	BS3	1928.02	Carbamidomethyl[C](16)	1	2.70853e-13	-0.000172	-0.089211	sp|P11414|RPB1_CRIGR (1219)-sp|P11414|RPB1_CRIGR (1155)/	Intra-Protein	7	1	8.5	9.5	1	1
71	ODybkov_YChen_210722_290722Expl2_EC6EloABC_BS3_bRP1_min15a27a39a51_1.12206.12206.5.0.dta	5	2889.57	VLIAQEKMATNTVYVFAK(7)-KAHQAR(1)	Cross-Linked	BS3	2889.57	Oxidation[M](8)	1	2.9397e-13	0.000385	0.133238	tr|I3LGP4|I3LGP4_PIG (276)-tr|I3LGP4|I3LGP4_PIG (535)/	Intra-Protein	7	1	24	10	1	1
72	ODybkov_YChen_210722_290722Expl2_EC6EloABC_BS3_bRP1_min15a27a39a51_1.18473.18473.3.0.dta	3	4066.11	GSKINISQVIAVVGQQNVEGK(3)-TGSSAQKSLSEYNNFK(7)	Cross-Linked	BS3	4066.11	null	1	2.96301e-13	0.002733	0.672141	sp|P11414|RPB1_CRIGR (778)-sp|P11414|RPB1_CRIGR (758)/	Intra-Protein	7	1	27.5	12.5	1	1
73	ODybkov_YChen_210722_290722Expl2_EC6EloABC_BS3_bRP1_min21a33a45_1.11535.11535.4.2.dta	4	2410.32	MATNTVYVFAKK(11)-DGKLAKPR(3)	Cross-Linked	BS3	2410.32	Oxidation[M](1)	1	4.72566e-13	0.000688	0.28544	tr|I3LGP4|I3LGP4_PIG (287)-tr|I3LGP4|I3LGP4_PIG (571)/	Intra-Protein	13	1	37	11	1	1
74	ODybkov_YChen_210722_290722Expl2_EC6EloABC_BS3_bRP1_min11a23a35a47_2.11943.11943.4.0.dta	4	2410.32	MATNTVYVFAKK(11)-DGKLAKPR(3)	Cross-Linked	BS3	2410.32	Oxidation[M](1)	1	5.96856e-13	-0.000842	-0.349332	tr|I3LGP4|I3LGP4_PIG (287)-tr|I3LGP4|I3LGP4_PIG (571)/	Intra-Protein	16	1	28	7	1	1
75	ODybkov_YChen_210722_290722Expl2_EC6EloABC_BS3_bRP1_min15a27a39a51_1.13276.13276.5.0.dta	5	4156.05	LFEKMQAYQYEQISADPDKPLADGIR(4)-MQNAAKASR(6)	Cross-Linked	BS3	4156.05	Oxidation[M](5)	1	6.34144e-13	0.001122	0.269968	sp|Q7KZ85|SPT6H_HUMAN (422)-sp|Q7KZ85|SPT6H_HUMAN (486)/	Intra-Protein	7	1	46.5	12.5	1	1
76	ODybkov_YChen_210722_290722Expl2_EC6EloABC_BS3_bRP1_min21a33a45_1.10523.10523.3.0.dta	3	2600.39	VLSEKDVDPVR(5)-KLTMEQIAEK(1)	Cross-Linked	BS3	2600.39	Oxidation[M](18)	1	6.92755e-13	0.004385	1.68629	sp|P11414|RPB1_CRIGR (1350)-sp|P11414|RPB1_CRIGR (1225)/	Intra-Protein	13	1	20	22	1	1
77	ODybkov_YChen_210722_290722Expl2_EC6EloABC_BS3_bRP1_min21a33a45_1.13923.13923.4.0.dta	4	4281.06	VSANKGEIGDATPFNDAVNVQK(5)-KAFSSPQEEEEAGFTGR(1)	Cross-Linked	BS3	4281.06	null	1	8.24252e-13	-7e-05	-0.016351	tr|I3LGP4|I3LGP4_PIG (1070)-sp|Q14241|ELOA1_HUMAN (541)/	Inter-Protein	13	1	23	23	1	1
78	ODybkov_YChen_210722_290722Expl2_EC6EloABC_BS3_bRP1_min14a26a38a50_3.12097.12097.5.0.dta	5	3667.63	DALQKEEEMEGDYQETWKATGSR(18)-SNAMHGGR(1)	Cross-Linked	BS3	3667.64	null	1	8.33953e-13	-0.004104	-1.11898	sp|Q14241|ELOA1_HUMAN (146)-sp|Q14241|ELOA1_HUMAN (1)/	Intra-Protein	32	1	35.5	13.5	1	1
79	ODybkov_YChen_210722_290722Expl2_EC6EloABC_BS3_bRP1_min15a27a39a51_1.18546.18546.4.0.dta	4	4066.11	GSKINISQVIAVVGQQNVEGK(3)-TGSSAQKSLSEYNNFK(7)	Cross-Linked	BS3	4066.11	null	1	8.35956e-13	0.004127	1.01497	sp|P11414|RPB1_CRIGR (778)-sp|P11414|RPB1_CRIGR (758)/	Intra-Protein	7	1	36.5	16.5	1	1
80	ODybkov_YChen_210722_290722Expl2_EC6EloABC_BS3_bRP1_min15a27a39a51_1.9561.9561.3.0.dta	3	1661.92	KIAPMMAK(1)-AFKNR(3)	Cross-Linked	BS3	1661.92	null	1	9.11122e-13	0.000344	0.206989	sp|Q14241|ELOA1_HUMAN (782)-sp|Q14241|ELOA1_HUMAN (795)/	Intra-Protein	7	1	15	10	1	1
81	ODybkov_YChen_210722_290722Expl2_EC6EloABC_BS3_bRP1_min15a27a39a51_1.12862.12862.4.1.dta	4	2203.18	KLTMEQIAEK(1)-AKDILCR(2)	Cross-Linked	BS3	2203.18	Carbamidomethyl[C](19)	1	9.2665e-13	-0.000471	-0.213782	sp|P11414|RPB1_CRIGR (1225)-sp|P11414|RPB1_CRIGR (1155)/	Intra-Protein	7	1	11	6	1	1
82	ODybkov_YChen_210722_290722Expl2_EC6EloABC_BS3_bRP1_min15a27a39a51_1.11698.11698.4.0.dta	4	2624.37	KDVDEAHYAYSFK(1)-LNITPTKK(7)	Cross-Linked	BS3	2624.36	null	1	9.36525e-13	0.004605	1.75471	sp|Q7KZ85|SPT6H_HUMAN (629)-sp|Q7KZ85|SPT6H_HUMAN (625)/	Intra-Protein	7	1	18.5	12.5	1	1
83	ODybkov_YChen_210722_290722Expl2_EC6EloABC_BS3_bRP1_min18a30a42a54_3.4036.4036.4.0.dta	4	2150.03	KHEHVGSFAR(1)-SNAMHGGR(1)	Cross-Linked	BS3	2150.03	Oxidation[M](17)	1	9.71631e-13	0.001174	0.546039	sp|Q14241|ELOA1_HUMAN (86)-sp|Q14241|ELOA1_HUMAN (1)/	Intra-Protein	36	1	17.5	27.5	1	1
84	ODybkov_YChen_210722_290722Expl2_EC6EloABC_BS3_bRP1_min15a27a39a51_1.6520.6520.4.0.dta	4	1719	NLLKEVR(4)-KAHQAR(1)	Cross-Linked	BS3	1719	null	1	1.06868e-12	-0.000525	-0.30541	tr|I3LGP4|I3LGP4_PIG (490)-tr|I3LGP4|I3LGP4_PIG (535)/	Intra-Protein	7	1	7.5	10.5	1	1
85	ODybkov_YChen_210722_290722Expl2_EC6EloABC_BS3_bRP1_min15a27a39a51_1.9756.9756.4.0.dta	4	2111.17	GSNNLKTPEGK(6)-KSLGSLPK(1)	Cross-Linked	BS3	2111.17	null	1	1.72913e-12	0.000101	0.047841	sp|Q14241|ELOA1_HUMAN (399)-sp|Q14241|ELOA1_HUMAN (412)/	Intra-Protein	7	1	17.5	10.5	1	1
86	ODybkov_YChen_210722_290722Expl2_EC6EloABC_BS3_bRP1_min15a27a39a51_1.20834.20834.4.0.dta	4	3059.82	IVATLPYIKQEVPIIIVFR(9)-KAHQAR(1)	Cross-Linked	BS3	3059.81	null	1	1.90317e-12	0.00402	1.31381	tr|I3LGP4|I3LGP4_PIG (341)-tr|I3LGP4|I3LGP4_PIG (535)/	Intra-Protein	7	1	22.5	6.5	1	1
87	ODybkov_YChen_210722_290722Expl2_EC6EloABC_BS3_bRP1_min14a26a38a50_3.11947.11947.3.0.dta	3	2624.36	KDVDEAHYAYSFK(1)-LNITPTKK(7)	Cross-Linked	BS3	2624.36	null	1	2.08177e-12	0.000536	0.20424	sp|Q7KZ85|SPT6H_HUMAN (629)-sp|Q7KZ85|SPT6H_HUMAN (625)/	Intra-Protein	32	1	33.5	15.5	1	1
88	ODybkov_YChen_210722_290722Expl2_EC6EloABC_BS3_bRP1_min15a27a39a51_1.12820.12820.3.0.dta	3	2203.18	KLTMEQIAEK(1)-AKDILCR(2)	Cross-Linked	BS3	2203.18	Carbamidomethyl[C](19)	1	2.49259e-12	-0.000246	-0.111657	sp|P11414|RPB1_CRIGR (1225)-sp|P11414|RPB1_CRIGR (1155)/	Intra-Protein	7	1	14	7	1	1
89	ODybkov_YChen_210722_290722Expl2_EC6EloABC_BS3_bRP1_min15a27a39a51_1.3508.3508.3.0.dta	3	1732	DGKLAKPR(3)-KAHQAR(1)	Cross-Linked	BS3	1732	null	1	2.61881e-12	0.000438	0.252887	tr|I3LGP4|I3LGP4_PIG (571)-tr|I3LGP4|I3LGP4_PIG (535)/	Intra-Protein	7	1	12	12	1	1
90	ODybkov_YChen_210722_290722Expl2_EC6EloABC_BS3_bRP1_min15a27a39a51_1.10399.10399.4.0.dta	4	3394.63	DALQKEEEMEGDYQETWKATGSR(18)-KRPR(1)	Cross-Linked	BS3	3394.63	null	1	2.66771e-12	-0.000633	-0.186471	sp|Q14241|ELOA1_HUMAN (146)-sp|Q14241|ELOA1_HUMAN (125)/	Intra-Protein	7	1	59	7	1	1
91	ODybkov_YChen_210722_290722Expl2_EC6EloABC_BS3_bRP1_min14a26a38a50_2.6156.6156.5.0.dta	5	2203.14	KLSELERPHK(1)-SNAMHGGR(1)	Cross-Linked	BS3	2203.14	null	1	2.74319e-12	-0.001294	-0.587344	sp|Q14241|ELOA1_HUMAN (164)-sp|Q14241|ELOA1_HUMAN (1)/	Intra-Protein	19	1	13	19	1	1
92	ODybkov_YChen_210722_290722Expl2_EC6EloABC_BS3_bRP1_min10a22a34a46_1.11296.11296.4.0.dta	4	2410.31	MATNTVYVFAKK(11)-DGKLAKPR(3)	Cross-Linked	BS3	2410.32	Oxidation[M](1)	1	2.77214e-12	-0.002294	-0.951742	tr|I3LGP4|I3LGP4_PIG (287)-tr|I3LGP4|I3LGP4_PIG (571)/	Intra-Protein	2	1	36	10	1	1
93	ODybkov_YChen_210722_290722Expl2_EC6EloABC_BS3_bRP1_min19a31a43_1.4971.4971.5.0.dta	5	2134.03	KHEHVGSFAR(1)-SNAMHGGR(1)	Cross-Linked	BS3	2134.04	null	1	2.79218e-12	-0.001397	-0.654628	sp|Q14241|ELOA1_HUMAN (86)-sp|Q14241|ELOA1_HUMAN (1)/	Intra-Protein	11	1	22.5	20.5	1	1
94	ODybkov_YChen_210722_290722Expl2_EC6EloABC_BS3_bRP1_min15a27a39a51_1.7070.7070.5.0.dta	5	1799.92	AKDILCR(2)-KHMTDR(1)	Cross-Linked	BS3	1799.93	Carbamidomethyl[C](6)	1	3.1356e-12	-0.001557	-0.865036	sp|P11414|RPB1_CRIGR (1155)-sp|P11414|RPB1_CRIGR (1219)/	Intra-Protein	7	1	12.5	9.5	1	1
95	ODybkov_YChen_210722_290722Expl2_EC6EloABC_BS3_bRP1_min16a28a40a52_2.10620.10620.3.0.dta	3	2823.49	KDVDEAHYAYSFK(1)-AKLNITPTKK(9)	Cross-Linked	BS3	2823.49	null	1	3.1725e-12	0.000227	0.080397	sp|Q7KZ85|SPT6H_HUMAN (629)-sp|Q7KZ85|SPT6H_HUMAN (625)/	Intra-Protein	21	1	32.5	22.5	1	1
96	ODybkov_YChen_210722_290722Expl2_EC6EloABC_BS3_bRP1_min11a23a35a47_2.12543.12543.4.1.dta	4	3595.73	QQQPKSNSHAAIDWGK(5)-MAEQWLQEKEAER(9)	Cross-Linked	BS3	3595.72	Oxidation[M](20)	1	3.21177e-12	0.001825	0.507547	sp|Q7KZ85|SPT6H_HUMAN (1668)-sp|Q7KZ85|SPT6H_HUMAN (1688)/	Intra-Protein	16	1	26	40	1	1
97	ODybkov_YChen_210722_290722Expl2_EC6EloABC_BS3_bRP1_min15a27a39a51_1.11723.11723.4.0.dta	4	2624.36	KDVDEAHYAYSFK(1)-LNITPTKK(7)	Cross-Linked	BS3	2624.36	null	1	3.36935e-12	0.004151	1.58172	sp|Q7KZ85|SPT6H_HUMAN (629)-sp|Q7KZ85|SPT6H_HUMAN (625)/	Intra-Protein	7	1	18.5	14.5	1	1
98	ODybkov_YChen_210722_290722Expl2_EC6EloABC_BS3_bRP1_min15a27a39a51_1.11661.11661.5.0.dta	5	2624.36	KDVDEAHYAYSFK(1)-LNITPTKK(7)	Cross-Linked	BS3	2624.36	null	1	3.82639e-12	0.002018	0.768949	sp|Q7KZ85|SPT6H_HUMAN (629)-sp|Q7KZ85|SPT6H_HUMAN (625)/	Intra-Protein	7	1	19.5	8.5	1	1
99	ODybkov_YChen_210722_290722Expl2_EC6EloABC_BS3_bRP1_min12a24a36a48_1.11795.11795.4.0.dta	4	2206.27	KPHVVTVAGENR(1)-KFLLNK(1)	Cross-Linked	BS3	2206.27	null	1	4.05731e-12	0.000304	0.137789	sp|Q7KZ85|SPT6H_HUMAN (847)-sp|Q7KZ85|SPT6H_HUMAN (841)/	Intra-Protein	4	1	29	11	1	1
100	ODybkov_YChen_210722_290722Expl2_EC6EloABC_BS3_bRP1_min15a27a39a51_1.11069.11069.4.0.dta	4	2665.52	LADIVKINNQLR(6)-AMQKSGRPLK(4)	Cross-Linked	BS3	2665.52	Oxidation[M](17)	1	4.5477e-12	0.003776	1.41661	sp|P11414|RPB1_CRIGR (285)-sp|P11414|RPB1_CRIGR (331)/	Intra-Protein	7	1	21	16	1	1
101	ODybkov_YChen_210722_290722Expl2_EC6EloABC_BS3_bRP1_min15a27a39a51_1.11911.11911.4.0.dta	4	2624.36	KDVDEAHYAYSFK(1)-LNITPTKK(7)	Cross-Linked	BS3	2624.36	null	1	5.65433e-12	0.002118	0.807054	sp|Q7KZ85|SPT6H_HUMAN (629)-sp|Q7KZ85|SPT6H_HUMAN (625)/	Intra-Protein	7	1	18.5	16.5	1	1
102	ODybkov_YChen_210722_290722Expl2_EC6EloABC_BS3_bRP1_min11a23a35a47_2.3440.3440.3.0.dta	3	1604.92	GAKPGVTK(3)-KAHQAR(1)	Cross-Linked	BS3	1604.92	null	1	5.99317e-12	9.9e-05	0.061685	tr|I3LGP4|I3LGP4_PIG (404)-tr|I3LGP4|I3LGP4_PIG (535)/	Intra-Protein	16	1	14.5	13.5	1	1
103	ODybkov_YChen_210722_290722Expl2_EC6EloABC_BS3_bRP1_min15a27a39a51_1.4865.4865.5.0.dta	5	2134.03	KHEHVGSFAR(1)-SNAMHGGR(1)	Cross-Linked	BS3	2134.04	null	1	6.339e-12	-0.003463	-1.62275	sp|Q14241|ELOA1_HUMAN (86)-sp|Q14241|ELOA1_HUMAN (1)/	Intra-Protein	7	1	16.5	16.5	1	1
104	ODybkov_YChen_210722_290722Expl2_EC6EloABC_BS3_bRP1_min15a27a39a51_1.5683.5683.4.0.dta	4	1810.09	AKLNITPTKK(9)-KQQR(1)	Cross-Linked	BS3	1810.09	null	1	6.48519e-12	-0.000474	-0.261865	sp|Q7KZ85|SPT6H_HUMAN (625)-sp|Q7KZ85|SPT6H_HUMAN (1322)/	Intra-Protein	7	1	21	7	1	1
105	ODybkov_YChen_210722_290722Expl2_EC6EloABC_BS3_bRP1_min15a27a39a51_1.10056.10056.4.0.dta	4	2219.18	KLTMEQIAEK(1)-AKDILCR(2)	Cross-Linked	BS3	2219.18	Oxidation[M](4);Carbamidomethyl[C](19)	1	6.52879e-12	0.001481	0.667364	sp|P11414|RPB1_CRIGR (1225)-sp|P11414|RPB1_CRIGR (1155)/	Intra-Protein	7	1	22	10	1	1
106	ODybkov_YChen_210722_290722Expl2_EC6EloABC_BS3_bRP1_min12a24a36a48_1.11118.11118.4.0.dta	4	2206.27	KPHVVTVAGENR(1)-KFLLNK(1)	Cross-Linked	BS3	2206.27	null	1	6.95751e-12	0.001586	0.71886	sp|Q7KZ85|SPT6H_HUMAN (847)-sp|Q7KZ85|SPT6H_HUMAN (841)/	Intra-Protein	4	1	27	10	1	1
107	ODybkov_YChen_210722_290722Expl2_EC6EloABC_BS3_bRP1_min11a23a35a47_2.3417.3417.3.0.dta	3	1699.89	KSAIGQR(1)-KHMTDR(1)	Cross-Linked	BS3	1699.89	Oxidation[M](13)	1	8.13212e-12	0.000209	0.122949	tr|I3LGP4|I3LGP4_PIG (326)-sp|P11414|RPB1_CRIGR (1219)/	Inter-Protein	16	1	12	17	1	1
108	ODybkov_YChen_210722_290722Expl2_EC6EloABC_BS3_bRP1_min11a23a35a47_2.11556.11556.5.0.dta	5	3305.5	MHGGGPPSGDSACPLR(1)-KDVDEAHYAYSFK(1)	Cross-Linked	BS3	3305.5	Carbamidomethyl[C](13)	1	8.24842e-12	-0.00301	-0.910604	sp|P11414|RPB1_CRIGR (1)-sp|Q7KZ85|SPT6H_HUMAN (629)/	Inter-Protein	16	1	34	20	1	1
109	ODybkov_YChen_210722_290722Expl2_EC6EloABC_BS3_bRP1_min14a26a38a50_3.3749.3749.4.0.dta	4	1732	DGKLAKPR(3)-KAHQAR(1)	Cross-Linked	BS3	1732	null	1	9.64579e-12	0.000602	0.347576	tr|I3LGP4|I3LGP4_PIG (571)-tr|I3LGP4|I3LGP4_PIG (535)/	Intra-Protein	32	1	14.5	11.5	1	1
110	ODybkov_YChen_210722_290722Expl2_EC6EloABC_BS3_bRP1_min12a24a36a48_1.10223.10223.3.0.dta	3	1798.01	GMFKNLLK(4)-KAHQAR(1)	Cross-Linked	BS3	1798.02	null	1	9.86133e-12	-0.004473	-2.48774	tr|I3LGP4|I3LGP4_PIG (486)-tr|I3LGP4|I3LGP4_PIG (535)/	Intra-Protein	4	1	19	13	1	1
111	ODybkov_YChen_210722_290722Expl2_EC6EloABC_BS3_bRP1_min15a27a39a51_1.6365.6365.4.0.dta	4	1719	NLLKEVR(4)-KAHQAR(1)	Cross-Linked	BS3	1719	null	1	1.0232e-11	-0.00058	-0.337405	tr|I3LGP4|I3LGP4_PIG (490)-tr|I3LGP4|I3LGP4_PIG (535)/	Intra-Protein	7	1	9.5	11.5	1	1
112	ODybkov_YChen_210722_290722Expl2_EC6EloABC_BS3_bRP1_min15a27a39a51_1.11557.11557.4.0.dta	4	2624.37	KDVDEAHYAYSFK(1)-LNITPTKK(7)	Cross-Linked	BS3	2624.36	null	1	1.02771e-11	0.005107	1.946	sp|Q7KZ85|SPT6H_HUMAN (629)-sp|Q7KZ85|SPT6H_HUMAN (625)/	Intra-Protein	7	1	18.5	15.5	1	1
113	ODybkov_YChen_210722_290722Expl2_EC6EloABC_BS3_bRP1_min10a22a34a46_2.11248.11248.4.0.dta	4	2410.31	MATNTVYVFAKK(11)-DGKLAKPR(3)	Cross-Linked	BS3	2410.32	Oxidation[M](1)	1	1.10599e-11	-0.003628	-1.5052	tr|I3LGP4|I3LGP4_PIG (287)-tr|I3LGP4|I3LGP4_PIG (571)/	Intra-Protein	15	1	39	11	1	1
114	ODybkov_YChen_210722_290722Expl2_EC6EloABC_BS3_bRP1_min15a27a39a51_1.10073.10073.4.0.dta	4	2219.18	KLTMEQIAEK(1)-AKDILCR(2)	Cross-Linked	BS3	2219.18	Oxidation[M](4);Carbamidomethyl[C](19)	1	1.13682e-11	0.001674	0.754334	sp|P11414|RPB1_CRIGR (1225)-sp|P11414|RPB1_CRIGR (1155)/	Intra-Protein	7	1	18	8	1	1
115	ODybkov_YChen_210722_290722Expl2_EC6EloABC_BS3_bRP1_min12a24a36a48_1.11963.11963.4.0.dta	4	2206.27	KPHVVTVAGENR(1)-KFLLNK(1)	Cross-Linked	BS3	2206.27	null	1	1.34156e-11	0.00137	0.620957	sp|Q7KZ85|SPT6H_HUMAN (847)-sp|Q7KZ85|SPT6H_HUMAN (841)/	Intra-Protein	4	1	27	11	1	1
116	ODybkov_YChen_210722_290722Expl2_EC6EloABC_BS3_bRP1_min11a23a35a47_2.11562.11562.5.0.dta	5	3305.5	MHGGGPPSGDSACPLR(1)-KDVDEAHYAYSFK(1)	Cross-Linked	BS3	3305.5	Carbamidomethyl[C](13)	1	1.58049e-11	-0.00301	-0.910604	sp|P11414|RPB1_CRIGR (1)-sp|Q7KZ85|SPT6H_HUMAN (629)/	Inter-Protein	16	1	29	20	1	1
117	ODybkov_YChen_210722_290722Expl2_EC6EloABC_BS3_bRP1_min21a33a45_1.11592.11592.4.0.dta	4	2410.32	MATNTVYVFAKK(11)-DGKLAKPR(3)	Cross-Linked	BS3	2410.32	Oxidation[M](1)	1	1.64829e-11	0.000766	0.317801	tr|I3LGP4|I3LGP4_PIG (287)-tr|I3LGP4|I3LGP4_PIG (571)/	Intra-Protein	13	1	32	7	1	1
118	ODybkov_YChen_210722_290722Expl2_EC6EloABC_BS3_bRP1_min11a23a35a47_2.12565.12565.4.0.dta	4	2836.44	KAFSSPQEEEEAGFTGR(1)-KSLGSLPK(1)	Cross-Linked	BS3	2836.44	null	1	1.66319e-11	0.005577	1.9662	sp|Q14241|ELOA1_HUMAN (541)-sp|Q14241|ELOA1_HUMAN (412)/	Intra-Protein	16	1	40	11	1	1
119	ODybkov_YChen_210722_290722Expl2_EC6EloABC_BS3_bRP1_min11a23a35a47_2.14981.14981.4.0.dta	4	3777.85	MQAYQYEQISADPDKPLADGIR(15)-DIPKMQNAAK(4)	Cross-Linked	BS3	3777.85	Oxidation[M](1)	1	1.76815e-11	0.002461	0.651429	sp|Q7KZ85|SPT6H_HUMAN (437)-sp|Q7KZ85|SPT6H_HUMAN (480)/	Intra-Protein	16	1	52.5	8.5	1	1
120	ODybkov_YChen_210722_290722Expl2_EC6EloABC_BS3_bRP1_min11a23a35a47_2.12020.12020.3.0.dta	3	3366.56	KAFSSPQEEEEAGFTGR(1)-MNSKMQVYSGSK(4)	Cross-Linked	BS3	3366.56	null	1	1.80225e-11	0.003469	1.03043	sp|Q14241|ELOA1_HUMAN (541)-sp|Q14241|ELOA1_HUMAN (562)/	Intra-Protein	16	1	30.5	18.5	1	1
121	ODybkov_YChen_210722_290722Expl2_EC6EloABC_BS3_bRP1_min20a32a44_1.11829.11829.4.0.dta	4	2791.4	MHGGGPPSGDSACPLR(1)-NKTQISLVR(2)	Cross-Linked	BS3	2791.4	Carbamidomethyl[C](13)	1	2.10947e-11	0.00114	0.408398	sp|P11414|RPB1_CRIGR (1)-tr|I3LGP4|I3LGP4_PIG (1220)/	Inter-Protein	12	1	32.5	16.5	1	1
122	ODybkov_YChen_210722_290722Expl2_EC6EloABC_BS3_bRP1_min15a27a39a51_1.12298.12298.5.0.dta	5	2394.32	MATNTVYVFAKK(11)-DGKLAKPR(3)	Cross-Linked	BS3	2394.32	null	1	2.21851e-11	1.6e-05	0.006682	tr|I3LGP4|I3LGP4_PIG (287)-tr|I3LGP4|I3LGP4_PIG (571)/	Intra-Protein	7	1	20	10	1	1
123	ODybkov_YChen_210722_290722Expl2_EC6EloABC_BS3_bRP1_min15a27a39a51_1.10883.10883.4.0.dta	4	2732.34	NAEPDEQDFEKSNSR(11)-KSLGSLPK(1)	Cross-Linked	BS3	2732.34	null	1	2.34371e-11	0.001318	0.482371	sp|Q14241|ELOA1_HUMAN (120)-sp|Q14241|ELOA1_HUMAN (412)/	Intra-Protein	7	1	20	9	1	1
124	ODybkov_YChen_210722_290722Expl2_EC6EloABC_BS3_bRP1_min11a23a35a47_2.12599.12599.3.0.dta	3	2836.44	KAFSSPQEEEEAGFTGR(1)-KSLGSLPK(1)	Cross-Linked	BS3	2836.44	null	1	2.35381e-11	0.00058	0.204482	sp|Q14241|ELOA1_HUMAN (541)-sp|Q14241|ELOA1_HUMAN (412)/	Intra-Protein	16	1	28	10	1	1
125	ODybkov_YChen_210722_290722Expl2_EC6EloABC_BS3_bRP1_min12a24a36a48_1.10949.10949.4.0.dta	4	2206.27	KPHVVTVAGENR(1)-KFLLNK(1)	Cross-Linked	BS3	2206.27	null	1	2.79278e-11	0.001973	0.894269	sp|Q7KZ85|SPT6H_HUMAN (847)-sp|Q7KZ85|SPT6H_HUMAN (841)/	Intra-Protein	4	1	30	10	1	1
126	ODybkov_YChen_210722_290722Expl2_EC6EloABC_BS3_bRP1_min12a24a36a48_1.11445.11445.4.0.dta	4	2206.27	KPHVVTVAGENR(1)-KFLLNK(1)	Cross-Linked	BS3	2206.27	null	1	2.82593e-11	0.000508	0.230253	sp|Q7KZ85|SPT6H_HUMAN (847)-sp|Q7KZ85|SPT6H_HUMAN (841)/	Intra-Protein	4	1	23	11	1	1
127	ODybkov_YChen_210722_290722Expl2_EC6EloABC_BS3_bRP1_min15a27a39a51_1.10977.10977.6.0.dta	6	2980.72	NKPVKELRDDQFLK(5)-AKLNITPTKK(2)	Cross-Linked	BS3	2980.72	null	1	3.01179e-11	0.000195	0.06542	sp|Q7KZ85|SPT6H_HUMAN (649)-sp|Q7KZ85|SPT6H_HUMAN (618)/	Intra-Protein	7	1	16.5	16.5	1	1
128	ODybkov_YChen_210722_290722Expl2_EC6EloABC_BS3_bRP1_min16a28a40a52_3.8556.8556.3.0.dta	3	1806.96	SNAMHGGR(1)-KLVPVER(1)	Cross-Linked	BS3	1806.96	null	1	3.27146e-11	0.000209	0.115664	sp|Q14241|ELOA1_HUMAN (1)-sp|Q14241|ELOA1_HUMAN (103)/	Intra-Protein	34	1	19.5	14.5	1	1
129	ODybkov_YChen_210722_290722Expl2_EC6EloABC_BS3_bRP1_min12a24a36a48_1.11462.11462.4.0.dta	4	2206.27	KPHVVTVAGENR(1)-KFLLNK(1)	Cross-Linked	BS3	2206.27	null	1	3.31858e-11	0.000307	0.139149	sp|Q7KZ85|SPT6H_HUMAN (847)-sp|Q7KZ85|SPT6H_HUMAN (841)/	Intra-Protein	4	1	24	13	1	1
130	ODybkov_YChen_210722_290722Expl2_EC6EloABC_BS3_bRP1_min15a27a39a51_1.15169.15169.3.0.dta	3	3777.94	MSVTEGGIKYPETTEGGRPK(9)-VQFGVLSPDELKR(12)	Cross-Linked	BS3	3777.94	Oxidation[M](1)	1	3.88933e-11	0.005868	1.55323	sp|P11414|RPB1_CRIGR (42)-sp|P11414|RPB1_CRIGR (32)/	Intra-Protein	7	1	44	20	1	1
131	ODybkov_YChen_210722_290722Expl2_EC6EloABC_BS3_bRP1_min15a27a39a51_1.18213.18213.5.0.dta	5	4309.23	GSKINISQVIAVVGQQNVEGK(3)-DKTGSSAQKSLSEYNNFK(9)	Cross-Linked	BS3	4309.23	null	1	4.23141e-11	0.003058	0.709639	sp|P11414|RPB1_CRIGR (778)-sp|P11414|RPB1_CRIGR (758)/	Intra-Protein	7	1	23.5	15.5	1	1
132	ODybkov_YChen_210722_290722Expl2_EC6EloABC_BS3_bRP1_i_1.26413.26413.3.0.dta	3	2292.23	KHEHVGSFAR(1)-DLVAQWKK(7)	Cross-Linked	BS3	2292.22	null	1	4.2573e-11	0.001113	0.485555	sp|Q14241|ELOA1_HUMAN (86)-sp|Q14241|ELOA1_HUMAN (102)/	Intra-Protein	1	1	21.5	15.5	1	1
133	ODybkov_YChen_210722_290722Expl2_EC6EloABC_BS3_bRP1_min16a28a40a52_2.10947.10947.3.0.dta	3	2665.52	LADIVKINNQLR(6)-AMQKSGRPLK(4)	Cross-Linked	BS3	2665.52	Oxidation[M](17)	1	4.4019e-11	-0.001119	-0.419806	sp|P11414|RPB1_CRIGR (285)-sp|P11414|RPB1_CRIGR (331)/	Intra-Protein	21	1	25.5	22.5	1	1
134	ODybkov_YChen_210722_290722Expl2_EC6EloABC_BS3_bRP1_min12a24a36a48_1.11627.11627.4.0.dta	4	2206.27	KPHVVTVAGENR(1)-KFLLNK(1)	Cross-Linked	BS3	2206.27	null	1	4.44747e-11	0.000673	0.30504	sp|Q7KZ85|SPT6H_HUMAN (847)-sp|Q7KZ85|SPT6H_HUMAN (841)/	Intra-Protein	4	1	29	10	1	1
135	ODybkov_YChen_210722_290722Expl2_EC6EloABC_BS3_bRP1_min20a32a44_1.5268.5268.4.0.dta	4	1439.86	KGQELR(1)-KPTVK(1)	Cross-Linked	BS3	1439.86	null	1	4.66943e-11	0.000748	0.519496	tr|I3LCH3|I3LCH3_PIG (155)-sp|Q14241|ELOA1_HUMAN (777)/	Inter-Protein	12	1	11	7	1	1
136	ODybkov_YChen_210722_290722Expl2_EC6EloABC_BS3_bRP1_i_1.7330.7330.5.0.dta	5	2134.03	KHEHVGSFAR(1)-SNAMHGGR(1)	Cross-Linked	BS3	2134.04	null	1	4.96015e-11	-0.002629	-1.23194	sp|Q14241|ELOA1_HUMAN (86)-sp|Q14241|ELOA1_HUMAN (1)/	Intra-Protein	1	1	18.5	19.5	1	1
137	ODybkov_YChen_210722_290722Expl2_EC6EloABC_BS3_bRP1_min15a27a39a51_1.11593.11593.5.0.dta	5	2624.36	KDVDEAHYAYSFK(1)-LNITPTKK(7)	Cross-Linked	BS3	2624.36	null	1	5.07505e-11	0.002146	0.817723	sp|Q7KZ85|SPT6H_HUMAN (629)-sp|Q7KZ85|SPT6H_HUMAN (625)/	Intra-Protein	7	1	19.5	9.5	1	1
138	ODybkov_YChen_210722_290722Expl2_EC6EloABC_BS3_bRP1_min18a30a42a54_3.4999.4999.4.0.dta	4	2134.04	KHEHVGSFAR(1)-SNAMHGGR(1)	Cross-Linked	BS3	2134.04	null	1	5.23589e-11	-0.000719	-0.33692	sp|Q14241|ELOA1_HUMAN (86)-sp|Q14241|ELOA1_HUMAN (1)/	Intra-Protein	36	1	21.5	22.5	1	1
139	ODybkov_YChen_210722_290722Expl2_EC6EloABC_BS3_bRP1_min21a33a45_1.11850.11850.4.1.dta	4	2791.4	MHGGGPPSGDSACPLR(1)-NKTQISLVR(2)	Cross-Linked	BS3	2791.4	Carbamidomethyl[C](13)	1	5.45502e-11	0.000621	0.222469	sp|P11414|RPB1_CRIGR (1)-tr|I3LGP4|I3LGP4_PIG (1220)/	Inter-Protein	13	1	32.5	17.5	1	1
140	ODybkov_YChen_210722_290722Expl2_EC6EloABC_BS3_bRP1_min12a24a36a48_1.10768.10768.4.0.dta	4	2206.27	KPHVVTVAGENR(1)-KFLLNK(1)	Cross-Linked	BS3	2206.27	null	1	5.88576e-11	0.001796	0.814043	sp|Q7KZ85|SPT6H_HUMAN (847)-sp|Q7KZ85|SPT6H_HUMAN (841)/	Intra-Protein	4	1	30	11	1	1
141	ODybkov_YChen_210722_290722Expl2_EC6EloABC_BS3_bRP1_min20a32a44_1.13644.13644.3.0.dta	3	1928.09	LLNYAPLEK(9)-KGQELR(1)	Cross-Linked	BS3	1928.09	null	1	6.23785e-11	0.000954	0.494791	sp|P62875|RPAB5_HUMAN (67)-tr|I3LCH3|I3LCH3_PIG (155)/	Inter-Protein	12	1	14	7	1	1
142	ODybkov_YChen_210722_290722Expl2_EC6EloABC_BS3_bRP1_min14a26a38a50_3.11381.11381.4.1.dta	4	3683.63	DALQKEEEMEGDYQETWKATGSR(18)-SNAMHGGR(1)	Cross-Linked	BS3	3683.63	Oxidation[M](30)	1	6.26787e-11	0.001264	0.343139	sp|Q14241|ELOA1_HUMAN (146)-sp|Q14241|ELOA1_HUMAN (1)/	Intra-Protein	32	1	32.5	12.5	1	1
143	ODybkov_YChen_210722_290722Expl2_EC6EloABC_BS3_bRP1_min15a27a39a51_1.9797.9797.4.0.dta	4	2111.17	GSNNLKTPEGK(6)-KSLGSLPK(1)	Cross-Linked	BS3	2111.17	null	1	6.28418e-11	7.8e-05	0.036946	sp|Q14241|ELOA1_HUMAN (399)-sp|Q14241|ELOA1_HUMAN (412)/	Intra-Protein	7	1	13.5	10.5	1	1
144	ODybkov_YChen_210722_290722Expl2_EC6EloABC_BS3_bRP1_min11a23a35a47_2.4343.4343.4.0.dta	4	1683.9	KSAIGQR(1)-KHMTDR(1)	Cross-Linked	BS3	1683.9	null	1	6.58198e-11	-0.000791	-0.469744	tr|I3LGP4|I3LGP4_PIG (326)-sp|P11414|RPB1_CRIGR (1219)/	Inter-Protein	16	1	15.5	11.5	1	1
145	ODybkov_YChen_210722_290722Expl2_EC6EloABC_BS3_bRP1_min15a27a39a51_1.8263.8263.4.1.dta	4	2410.25	TYQDIQNTIKK(10)-DKTGSSAQK(2)	Cross-Linked	BS3	2410.25	null	1	7.00298e-11	0.001143	0.474225	sp|P11414|RPB1_CRIGR (707)-sp|P11414|RPB1_CRIGR (751)/	Intra-Protein	7	1	14.5	8.5	1	1
146	ODybkov_YChen_210722_290722Expl2_EC6EloABC_BS3_bRP1_min15a27a39a51_1.12395.12395.5.0.dta	5	2394.32	MATNTVYVFAKK(11)-DGKLAKPR(3)	Cross-Linked	BS3	2394.32	null	1	7.67629e-11	-7e-05	-0.029236	tr|I3LGP4|I3LGP4_PIG (287)-tr|I3LGP4|I3LGP4_PIG (571)/	Intra-Protein	7	1	17	11	1	1
147	ODybkov_YChen_210722_290722Expl2_EC6EloABC_BS3_bRP1_min12a24a36a48_1.11291.11291.4.0.dta	4	2206.27	KPHVVTVAGENR(1)-KFLLNK(1)	Cross-Linked	BS3	2206.27	null	1	8.61096e-11	0.001009	0.457333	sp|Q7KZ85|SPT6H_HUMAN (847)-sp|Q7KZ85|SPT6H_HUMAN (841)/	Intra-Protein	4	1	30	9	1	1
148	ODybkov_YChen_210722_290722Expl2_EC6EloABC_BS3_bRP1_min15a27a39a51_3.3988.3988.4.0.dta	4	2150.03	KHEHVGSFAR(1)-SNAMHGGR(1)	Cross-Linked	BS3	2150.03	Oxidation[M](17)	1	8.64461e-11	-0.001879	-0.873941	sp|Q14241|ELOA1_HUMAN (86)-sp|Q14241|ELOA1_HUMAN (1)/	Intra-Protein	33	1	21.5	28.5	1	1
149	ODybkov_YChen_210722_290722Expl2_EC6EloABC_BS3_bRP1_min20a32a44_1.10943.10943.4.0.dta	4	2647.33	MHGGGPPSGDSACPLR(1)-LNITPTKK(7)	Cross-Linked	BS3	2647.33	Carbamidomethyl[C](13)	1	9.08692e-11	0.001125	0.424956	sp|P11414|RPB1_CRIGR (1)-sp|Q7KZ85|SPT6H_HUMAN (625)/	Inter-Protein	12	1	35	13	1	1
150	ODybkov_YChen_210722_290722Expl2_EC6EloABC_BS3_bRP1_min15a27a39a51_1.14088.14088.3.0.dta	3	1928.09	LLNYAPLEK(9)-KGQELR(1)	Cross-Linked	BS3	1928.09	null	1	9.11696e-11	6.3e-05	0.032675	sp|P62875|RPAB5_HUMAN (67)-tr|I3LCH3|I3LCH3_PIG (155)/	Inter-Protein	7	1	19	8	1	1
151	ODybkov_YChen_210722_290722Expl2_EC6EloABC_BS3_bRP1_min14a26a38a50_3.7463.7463.4.0.dta	4	1799.92	AKDILCR(2)-KHMTDR(1)	Cross-Linked	BS3	1799.93	Carbamidomethyl[C](6)	1	9.26956e-11	-0.000771	-0.428351	sp|P11414|RPB1_CRIGR (1155)-sp|P11414|RPB1_CRIGR (1219)/	Intra-Protein	32	1	10.5	8.5	1	1
152	ODybkov_YChen_210722_290722Expl2_EC6EloABC_BS3_bRP1_min14a26a38a50_3.3490.3490.4.0.dta	4	1740.95	EKPPSSGVK(2)-KEKDR(1)	Cross-Linked	BS3	1740.95	null	1	9.38522e-11	-0.000292	-0.167725	sp|Q14241|ELOA1_HUMAN (321)-sp|Q14241|ELOA1_HUMAN (329)/	Intra-Protein	32	1	10	7	1	1
153	ODybkov_YChen_210722_290722Expl2_EC6EloABC_BS3_bRP1_min14a26a38a50_3.12110.12110.3.0.dta	3	2624.36	KDVDEAHYAYSFK(1)-LNITPTKK(7)	Cross-Linked	BS3	2624.36	null	1	1.01172e-10	6.8e-05	0.025911	sp|Q7KZ85|SPT6H_HUMAN (629)-sp|Q7KZ85|SPT6H_HUMAN (625)/	Intra-Protein	32	1	19.5	10.5	1	1
154	ODybkov_YChen_210722_290722Expl2_EC6EloABC_BS3_bRP1_min15a27a39a51_1.12432.12432.5.0.dta	5	2394.32	MATNTVYVFAKK(11)-DGKLAKPR(3)	Cross-Linked	BS3	2394.32	null	1	1.06679e-10	-5.8e-05	-0.024224	tr|I3LGP4|I3LGP4_PIG (287)-tr|I3LGP4|I3LGP4_PIG (571)/	Intra-Protein	7	1	16	10	1	1
155	ODybkov_YChen_210722_290722Expl2_EC6EloABC_BS3_bRP1_min18a30a42a54_3.11693.11693.4.0.dta	4	2410.32	MATNTVYVFAKK(11)-DGKLAKPR(3)	Cross-Linked	BS3	2410.32	Oxidation[M](1)	1	1.20052e-10	0.000904	0.375055	tr|I3LGP4|I3LGP4_PIG (287)-tr|I3LGP4|I3LGP4_PIG (571)/	Intra-Protein	36	1	43	11	1	1
156	ODybkov_YChen_210722_290722Expl2_EC6EloABC_BS3_bRP1_min10a22a34a46_3.11205.11205.4.0.dta	4	2410.31	MATNTVYVFAKK(11)-DGKLAKPR(3)	Cross-Linked	BS3	2410.32	Oxidation[M](1)	1	1.23349e-10	-0.002597	-1.07745	tr|I3LGP4|I3LGP4_PIG (287)-tr|I3LGP4|I3LGP4_PIG (571)/	Intra-Protein	28	1	35	10	1	1
157	ODybkov_YChen_210722_290722Expl2_EC6EloABC_BS3_bRP1_min15a27a39a51_1.12465.12465.5.0.dta	5	2394.32	MATNTVYVFAKK(11)-DGKLAKPR(3)	Cross-Linked	BS3	2394.32	null	1	1.25402e-10	-8.7e-05	-0.036336	tr|I3LGP4|I3LGP4_PIG (287)-tr|I3LGP4|I3LGP4_PIG (571)/	Intra-Protein	7	1	17	9	1	1
158	ODybkov_YChen_210722_290722Expl2_EC6EloABC_BS3_bRP1_min15a27a39a51_1.11724.11724.5.0.dta	5	2624.36	KDVDEAHYAYSFK(1)-LNITPTKK(7)	Cross-Linked	BS3	2624.36	null	1	1.2632e-10	0.001601	0.610053	sp|Q7KZ85|SPT6H_HUMAN (629)-sp|Q7KZ85|SPT6H_HUMAN (625)/	Intra-Protein	7	1	16.5	9.5	1	1
159	ODybkov_YChen_210722_290722Expl2_EC6EloABC_BS3_bRP1_min21a33a45_2.12173.12173.3.0.dta	3	3358.65	KAFSSPQEEEEAGFTGR(1)-TYQDIQNTIKK(10)	Cross-Linked	BS3	3358.64	null	1	1.31462e-10	0.002476	0.737202	sp|Q14241|ELOA1_HUMAN (541)-sp|P11414|RPB1_CRIGR (707)/	Inter-Protein	26	1	25	20	1	1
160	ODybkov_YChen_210722_290722Expl2_EC6EloABC_BS3_bRP1_min14a26a38a50_3.12598.12598.4.0.dta	4	2394.32	MATNTVYVFAKK(11)-DGKLAKPR(3)	Cross-Linked	BS3	2394.32	null	1	1.35344e-10	0.001482	0.618965	tr|I3LGP4|I3LGP4_PIG (287)-tr|I3LGP4|I3LGP4_PIG (571)/	Intra-Protein	32	1	26	10	1	1
161	ODybkov_YChen_210722_290722Expl2_EC6EloABC_BS3_bRP1_min15a27a39a51_1.11587.11587.5.0.dta	5	2410.32	MATNTVYVFAKK(11)-DGKLAKPR(3)	Cross-Linked	BS3	2410.32	Oxidation[M](1)	1	1.36732e-10	-0.000557	-0.23109	tr|I3LGP4|I3LGP4_PIG (287)-tr|I3LGP4|I3LGP4_PIG (571)/	Intra-Protein	7	1	23	10	1	1
162	ODybkov_YChen_210722_290722Expl2_EC6EloABC_BS3_bRP1_min15a27a39a51_1.10881.10881.3.0.dta	3	2732.34	NAEPDEQDFEKSNSR(11)-KSLGSLPK(1)	Cross-Linked	BS3	2732.34	null	1	1.45143e-10	-8.9e-05	-0.032573	sp|Q14241|ELOA1_HUMAN (120)-sp|Q14241|ELOA1_HUMAN (412)/	Intra-Protein	7	1	23	8	1	1
163	ODybkov_YChen_210722_290722Expl2_EC6EloABC_BS3_bRP1_min21a33a45_1.12234.12234.3.0.dta	3	3358.64	KAFSSPQEEEEAGFTGR(1)-TYQDIQNTIKK(10)	Cross-Linked	BS3	3358.64	null	1	1.47131e-10	-0.000601	-0.178941	sp|Q14241|ELOA1_HUMAN (541)-sp|P11414|RPB1_CRIGR (707)/	Inter-Protein	13	1	25	22	1	1
164	ODybkov_YChen_210722_290722Expl2_EC6EloABC_BS3_bRP1_min15a27a39a51_1.10238.10238.4.2.dta	4	2219.18	KLTMEQIAEK(1)-AKDILCR(2)	Cross-Linked	BS3	2219.18	Oxidation[M](4);Carbamidomethyl[C](19)	1	1.50509e-10	0.001005	0.452871	sp|P11414|RPB1_CRIGR (1225)-sp|P11414|RPB1_CRIGR (1155)/	Intra-Protein	7	1	19	10	1	1
165	ODybkov_YChen_210722_290722Expl2_EC6EloABC_BS3_bRP1_min14a26a38a50_3.11547.11547.4.0.dta	4	2206.27	KPHVVTVAGENR(1)-KFLLNK(1)	Cross-Linked	BS3	2206.27	null	1	1.55341e-10	8.4e-05	0.038073	sp|Q7KZ85|SPT6H_HUMAN (847)-sp|Q7KZ85|SPT6H_HUMAN (841)/	Intra-Protein	32	1	22	7	1	1
166	ODybkov_YChen_210722_290722Expl2_EC6EloABC_BS3_bRP1_i_2.28020.28020.3.0.dta	3	2292.23	KHEHVGSFAR(1)-DLVAQWKK(7)	Cross-Linked	BS3	2292.22	null	1	1.58479e-10	0.002779	1.21236	sp|Q14241|ELOA1_HUMAN (86)-sp|Q14241|ELOA1_HUMAN (102)/	Intra-Protein	14	1	24.5	18.5	1	1
167	ODybkov_YChen_210722_290722Expl2_EC6EloABC_BS3_bRP1_min10a22a34a46_3.8689.8689.4.0.dta	4	1598.94	KIAPMMAK(1)-KPTVK(1)	Cross-Linked	BS3	1598.94	null	1	1.59496e-10	0.000666	0.416527	sp|Q14241|ELOA1_HUMAN (782)-sp|Q14241|ELOA1_HUMAN (777)/	Intra-Protein	28	1	8.5	5.5	1	1
168	ODybkov_YChen_210722_290722Expl2_EC6EloABC_BS3_bRP1_min10a22a34a46_2.11294.11294.3.0.dta	3	2410.31	MATNTVYVFAKK(11)-DGKLAKPR(3)	Cross-Linked	BS3	2410.32	Oxidation[M](1)	1	1.66105e-10	-0.005693	-2.36193	tr|I3LGP4|I3LGP4_PIG (287)-tr|I3LGP4|I3LGP4_PIG (571)/	Intra-Protein	15	1	36	7	1	1
169	ODybkov_YChen_210722_290722Expl2_EC6EloABC_BS3_bRP1_min15a27a39a51_1.8502.8502.4.0.dta	4	1581.96	IKDILAK(2)-SKGQPK(2)	Cross-Linked	BS3	1581.96	null	1	1.66538e-10	-0.000658	-0.41594	sp|P11414|RPB1_CRIGR (127)-sp|P11414|RPB1_CRIGR (134)/	Intra-Protein	7	1	11.5	7.5	1	1
170	ODybkov_YChen_210722_290722Expl2_EC6EloABC_BS3_bRP1_min11a23a35a47_2.11986.11986.4.1.dta	4	3366.57	KAFSSPQEEEEAGFTGR(1)-MNSKMQVYSGSK(4)	Cross-Linked	BS3	3366.56	null	1	1.67758e-10	0.009807	2.91306	sp|Q14241|ELOA1_HUMAN (541)-sp|Q14241|ELOA1_HUMAN (562)/	Intra-Protein	16	1	31	14	1	1
171	ODybkov_YChen_210722_290722Expl2_EC6EloABC_BS3_bRP1_min16a28a40a52_3.10912.10912.3.0.dta	3	2823.49	KDVDEAHYAYSFK(1)-AKLNITPTKK(9)	Cross-Linked	BS3	2823.49	null	1	1.76535e-10	-0.000762	-0.269879	sp|Q7KZ85|SPT6H_HUMAN (629)-sp|Q7KZ85|SPT6H_HUMAN (625)/	Intra-Protein	34	1	32.5	20.5	1	1
172	ODybkov_YChen_210722_290722Expl2_EC6EloABC_BS3_bRP1_min10a22a34a46_1.10326.10326.3.1.dta	3	2600.39	VLSEKDVDPVR(5)-KLTMEQIAEK(1)	Cross-Linked	BS3	2600.39	Oxidation[M](18)	1	1.79185e-10	0.000166	0.063837	sp|P11414|RPB1_CRIGR (1350)-sp|P11414|RPB1_CRIGR (1225)/	Intra-Protein	2	1	17	18	1	1
173	ODybkov_YChen_210722_290722Expl2_EC6EloABC_BS3_bRP1_i_1.28575.28575.4.0.dta	4	2410.32	MATNTVYVFAKK(11)-DGKLAKPR(3)	Cross-Linked	BS3	2410.32	Oxidation[M](1)	1	1.81639e-10	-0.000136	-0.056424	tr|I3LGP4|I3LGP4_PIG (287)-tr|I3LGP4|I3LGP4_PIG (571)/	Intra-Protein	1	1	43	11	1	1
174	ODybkov_YChen_210722_290722Expl2_EC6EloABC_BS3_bRP1_min15a27a39a51_1.9585.9585.4.1.dta	4	1812.06	KSLGSLPK(1)-VKTNLDR(2)	Cross-Linked	BS3	1812.06	null	1	1.98487e-10	-0.002116	-1.16773	sp|Q14241|ELOA1_HUMAN (412)-sp|Q14241|ELOA1_HUMAN (406)/	Intra-Protein	7	1	13	9	1	1
175	ODybkov_YChen_210722_290722Expl2_EC6EloABC_BS3_bRP1_min15a27a39a51_1.11876.11876.4.0.dta	4	2649.52	LADIVKINNQLR(6)-AMQKSGRPLK(4)	Cross-Linked	BS3	2649.52	null	1	2.11774e-10	0.000857	0.323454	sp|P11414|RPB1_CRIGR (285)-sp|P11414|RPB1_CRIGR (331)/	Intra-Protein	7	1	19	12	1	1
176	ODybkov_YChen_210722_290722Expl2_EC6EloABC_BS3_bRP1_min10a22a34a46_1.7915.7915.5.0.dta	5	2134.17	KHEHVGSFAR(1)-KSLGSLPK(1)	Cross-Linked	BS3	2134.18	null	1	2.21988e-10	-0.003062	-1.43474	sp|Q14241|ELOA1_HUMAN (86)-sp|Q14241|ELOA1_HUMAN (412)/	Intra-Protein	2	1	17	11	1	1
177	ODybkov_YChen_210722_290722Expl2_EC6EloABC_BS3_bRP1_min16a28a40a52_3.17951.17951.3.0.dta	3	4282.11	MQAYQYEQISADPDKPLADGIR(15)-KFGLTPEQFGENLR(1)	Cross-Linked	BS3	4282.11	null	1	2.27493e-10	2.8e-05	0.006539	sp|Q7KZ85|SPT6H_HUMAN (437)-sp|Q7KZ85|SPT6H_HUMAN (541)/	Intra-Protein	34	1	33.5	12.5	1	1
178	ODybkov_YChen_210722_290722Expl2_EC6EloABC_BS3_bRP1_min15a27a39a51_1.7052.7052.3.0.dta	3	1799.93	AKDILCR(2)-KHMTDR(1)	Cross-Linked	BS3	1799.93	Carbamidomethyl[C](6)	1	2.3151e-10	0.001666	0.925594	sp|P11414|RPB1_CRIGR (1155)-sp|P11414|RPB1_CRIGR (1219)/	Intra-Protein	7	1	10	14	1	1
179	ODybkov_YChen_210722_290722Expl2_EC6EloABC_BS3_bRP1_min15a27a39a51_1.14068.14068.5.0.dta	5	2873.57	VLIAQEKMATNTVYVFAK(7)-KAHQAR(1)	Cross-Linked	BS3	2873.57	null	1	2.36234e-10	0.002971	1.03391	tr|I3LGP4|I3LGP4_PIG (276)-tr|I3LGP4|I3LGP4_PIG (535)/	Intra-Protein	7	1	21	8	1	1
180	ODybkov_YChen_210722_290722Expl2_EC6EloABC_BS3_bRP1_min15a27a39a51_1.10746.10746.5.0.dta	5	2823.49	KDVDEAHYAYSFK(1)-AKLNITPTKK(9)	Cross-Linked	BS3	2823.49	null	1	2.36352e-10	0.001346	0.476715	sp|Q7KZ85|SPT6H_HUMAN (629)-sp|Q7KZ85|SPT6H_HUMAN (625)/	Intra-Protein	7	1	19.5	16.5	1	1
181	ODybkov_YChen_210722_290722Expl2_EC6EloABC_BS3_bRP1_min19a31a43_1.10387.10387.3.0.dta	3	1798.02	GMFKNLLK(4)-KAHQAR(1)	Cross-Linked	BS3	1798.02	null	1	2.51218e-10	0.000753	0.418795	tr|I3LGP4|I3LGP4_PIG (486)-tr|I3LGP4|I3LGP4_PIG (535)/	Intra-Protein	11	1	23.5	14.5	1	1
182	ODybkov_YChen_210722_290722Expl2_EC6EloABC_BS3_bRP1_min14a26a38a50_3.11969.11969.5.0.dta	5	2624.36	KDVDEAHYAYSFK(1)-LNITPTKK(7)	Cross-Linked	BS3	2624.36	null	1	2.70784e-10	0.001181	0.450014	sp|Q7KZ85|SPT6H_HUMAN (629)-sp|Q7KZ85|SPT6H_HUMAN (625)/	Intra-Protein	32	1	20.5	15.5	1	1
183	ODybkov_YChen_210722_290722Expl2_EC6EloABC_BS3_bRP1_min11a23a35a47_2.12604.12604.4.0.dta	4	2394.33	MATNTVYVFAKK(11)-DGKLAKPR(3)	Cross-Linked	BS3	2394.32	null	1	2.71028e-10	0.003944	1.64723	tr|I3LGP4|I3LGP4_PIG (287)-tr|I3LGP4|I3LGP4_PIG (571)/	Intra-Protein	16	1	26	10	1	1
184	ODybkov_YChen_210722_290722Expl2_EC6EloABC_BS3_bRP1_min17a29a41a53_1.11945.11945.4.0.dta	4	4074.97	DALQKEEEMEGDYQETWKATGSR(18)-KLSELERPHK(1)	Cross-Linked	BS3	4074.97	null	1	2.99442e-10	0.000693	0.170063	sp|Q14241|ELOA1_HUMAN (146)-sp|Q14241|ELOA1_HUMAN (164)/	Intra-Protein	9	1	48	16	1	1
185	ODybkov_YChen_210722_290722Expl2_EC6EloABC_BS3_bRP1_min11a23a35a47_2.13133.13133.3.0.dta	3	3579.73	QQQPKSNSHAAIDWGK(5)-MAEQWLQEKEAER(9)	Cross-Linked	BS3	3579.73	null	1	3.06164e-10	-0.002414	-0.674353	sp|Q7KZ85|SPT6H_HUMAN (1668)-sp|Q7KZ85|SPT6H_HUMAN (1688)/	Intra-Protein	16	1	29.5	22.5	1	1
186	ODybkov_YChen_210722_290722Expl2_EC6EloABC_BS3_bRP1_min17a29a41a53_1.4893.4893.4.0.dta	4	2134.04	KHEHVGSFAR(1)-SNAMHGGR(1)	Cross-Linked	BS3	2134.04	null	1	3.11507e-10	4.5e-05	0.021087	sp|Q14241|ELOA1_HUMAN (86)-sp|Q14241|ELOA1_HUMAN (1)/	Intra-Protein	9	1	19.5	23.5	1	1
187	ODybkov_YChen_210722_290722Expl2_EC6EloABC_BS3_bRP1_min16a28a40a52_2.8261.8261.3.0.dta	3	1806.96	SNAMHGGR(1)-KLVPVER(1)	Cross-Linked	BS3	1806.96	null	1	3.35332e-10	9e-06	0.004981	sp|Q14241|ELOA1_HUMAN (1)-sp|Q14241|ELOA1_HUMAN (103)/	Intra-Protein	21	1	16.5	12.5	1	1
188	ODybkov_YChen_210722_290722Expl2_EC6EloABC_BS3_bRP1_min15a27a39a51_3.3981.3981.5.0.dta	5	2150.03	KHEHVGSFAR(1)-SNAMHGGR(1)	Cross-Linked	BS3	2150.03	Oxidation[M](17)	1	3.81161e-10	-0.001523	-0.708362	sp|Q14241|ELOA1_HUMAN (86)-sp|Q14241|ELOA1_HUMAN (1)/	Intra-Protein	33	1	21.5	25.5	1	1
189	ODybkov_YChen_210722_290722Expl2_EC6EloABC_BS3_bRP1_min11a23a35a47_2.10929.10929.3.0.dta	3	2772.43	KPHVVTVAGENR(1)-MDTQKDVQPPK(5)	Cross-Linked	BS3	2772.43	Acetyl[ProteinN-term](15)	1	3.83877e-10	-0.001897	-0.684236	sp|Q7KZ85|SPT6H_HUMAN (847)-tr|I3LN51|I3LN51_PIG (5)/	Inter-Protein	16	1	23.5	20.5	1	1
190	ODybkov_YChen_210722_290722Expl2_EC6EloABC_BS3_bRP1_i_1.28922.28922.4.0.dta	4	2410.32	MATNTVYVFAKK(11)-DGKLAKPR(3)	Cross-Linked	BS3	2410.32	Oxidation[M](1)	1	3.99583e-10	0.001497	0.62108	tr|I3LGP4|I3LGP4_PIG (287)-tr|I3LGP4|I3LGP4_PIG (571)/	Intra-Protein	1	1	42	10	1	1
191	ODybkov_YChen_210722_290722Expl2_EC6EloABC_BS3_bRP1_min15a27a39a51_1.10150.10150.4.1.dta	4	2219.18	KLTMEQIAEK(1)-AKDILCR(2)	Cross-Linked	BS3	2219.18	Oxidation[M](4);Carbamidomethyl[C](19)	1	4.01746e-10	0.001646	0.741716	sp|P11414|RPB1_CRIGR (1225)-sp|P11414|RPB1_CRIGR (1155)/	Intra-Protein	7	1	21	8	1	1
192	ODybkov_YChen_210722_290722Expl2_EC6EloABC_BS3_bRP1_min10a22a34a46_1.8758.8758.4.0.dta	4	1598.94	KIAPMMAK(1)-KPTVK(1)	Cross-Linked	BS3	1598.94	null	1	4.04366e-10	0.001479	0.924989	sp|Q14241|ELOA1_HUMAN (782)-sp|Q14241|ELOA1_HUMAN (777)/	Intra-Protein	2	1	11.5	6.5	1	1
193	ODybkov_YChen_210722_290722Expl2_EC6EloABC_BS3_bRP1_min11a23a35a47_2.3591.3591.3.0.dta	3	1732	DGKLAKPR(3)-KAHQAR(1)	Cross-Linked	BS3	1732	null	1	4.079e-10	-0.00022	-0.127021	tr|I3LGP4|I3LGP4_PIG (571)-tr|I3LGP4|I3LGP4_PIG (535)/	Intra-Protein	16	1	15.5	13.5	1	1
194	ODybkov_YChen_210722_290722Expl2_EC6EloABC_BS3_bRP1_min15a27a39a51_3.4977.4977.4.1.dta	4	2134.03	KHEHVGSFAR(1)-SNAMHGGR(1)	Cross-Linked	BS3	2134.04	null	1	4.08022e-10	-0.003146	-1.4742	sp|Q14241|ELOA1_HUMAN (86)-sp|Q14241|ELOA1_HUMAN (1)/	Intra-Protein	33	1	20.5	22.5	1	1
195	ODybkov_YChen_210722_290722Expl2_EC6EloABC_BS3_bRP1_min18a30a42a54_3.5108.5108.5.0.dta	5	2134.04	KHEHVGSFAR(1)-SNAMHGGR(1)	Cross-Linked	BS3	2134.04	null	1	4.09207e-10	-0.000229	-0.107308	sp|Q14241|ELOA1_HUMAN (86)-sp|Q14241|ELOA1_HUMAN (1)/	Intra-Protein	36	1	17.5	15.5	1	1
196	ODybkov_YChen_210722_290722Expl2_EC6EloABC_BS3_bRP1_min10a22a34a46_2.7252.7252.4.0.dta	4	1614.93	KIAPMMAK(1)-KPTVK(1)	Cross-Linked	BS3	1614.93	Oxidation[M](5)	1	4.34554e-10	-6.1e-05	-0.037772	sp|Q14241|ELOA1_HUMAN (782)-sp|Q14241|ELOA1_HUMAN (777)/	Intra-Protein	15	1	14.5	5.5	1	1
197	ODybkov_YChen_210722_290722Expl2_EC6EloABC_BS3_bRP1_min21a33a45_1.13850.13850.3.0.dta	3	1928.09	LLNYAPLEK(9)-KGQELR(1)	Cross-Linked	BS3	1928.09	null	1	4.45733e-10	0.001485	0.770194	sp|P62875|RPAB5_HUMAN (67)-tr|I3LCH3|I3LCH3_PIG (155)/	Inter-Protein	13	1	17	7	1	1
198	ODybkov_YChen_210722_290722Expl2_EC6EloABC_BS3_bRP1_min15a27a39a51_1.8312.8312.5.0.dta	5	1814.01	GMFKNLLK(4)-KAHQAR(1)	Cross-Linked	BS3	1814.01	Oxidation[M](2)	1	4.59676e-10	-0.002156	-1.18853	tr|I3LGP4|I3LGP4_PIG (486)-tr|I3LGP4|I3LGP4_PIG (535)/	Intra-Protein	7	1	13	10	1	1
199	ODybkov_YChen_210722_290722Expl2_EC6EloABC_BS3_bRP1_min17a29a41a53_3.4961.4961.4.0.dta	4	2134.04	KHEHVGSFAR(1)-SNAMHGGR(1)	Cross-Linked	BS3	2134.04	null	1	4.64899e-10	0.000783	0.36691	sp|Q14241|ELOA1_HUMAN (86)-sp|Q14241|ELOA1_HUMAN (1)/	Intra-Protein	35	1	18.5	20.5	1	1
200	ODybkov_YChen_210722_290722Expl2_EC6EloABC_BS3_bRP1_min14a26a38a50_3.6339.6339.5.0.dta	5	2203.14	KLSELERPHK(1)-SNAMHGGR(1)	Cross-Linked	BS3	2203.14	null	1	4.80593e-10	-0.002004	-0.909611	sp|Q14241|ELOA1_HUMAN (164)-sp|Q14241|ELOA1_HUMAN (1)/	Intra-Protein	32	1	12	15	1	1
201	ODybkov_YChen_210722_290722Expl2_EC6EloABC_BS3_bRP1_min15a27a39a51_1.5769.5769.4.1.dta	4	1630.93	KIAPMMAK(1)-KPTVK(1)	Cross-Linked	BS3	1630.93	Oxidation[M](5);Oxidation[M](6)	1	4.81989e-10	-0.001432	-0.878028	sp|Q14241|ELOA1_HUMAN (782)-sp|Q14241|ELOA1_HUMAN (777)/	Intra-Protein	7	1	16.5	5.5	1	1
202	ODybkov_YChen_210722_290722Expl2_EC6EloABC_BS3_bRP1_min15a27a39a51_1.10526.10526.4.2.dta	4	3394.63	DALQKEEEMEGDYQETWKATGSR(18)-KRPR(1)	Cross-Linked	BS3	3394.63	null	1	4.95378e-10	-0.000339	-0.099864	sp|Q14241|ELOA1_HUMAN (146)-sp|Q14241|ELOA1_HUMAN (125)/	Intra-Protein	7	1	56	6	1	1
203	ODybkov_YChen_210722_290722Expl2_EC6EloABC_BS3_bRP1_min18a30a42a54_3.14539.14539.5.0.dta	5	4156.05	LFEKMQAYQYEQISADPDKPLADGIR(4)-MQNAAKASR(6)	Cross-Linked	BS3	4156.05	Oxidation[M](30)	1	5.10924e-10	0.006553	1.57674	sp|Q7KZ85|SPT6H_HUMAN (422)-sp|Q7KZ85|SPT6H_HUMAN (486)/	Intra-Protein	36	1	51.5	22.5	1	1
204	ODybkov_YChen_210722_290722Expl2_EC6EloABC_BS3_bRP1_min16a28a40a52_3.5011.5011.5.0.dta	5	2134.03	KHEHVGSFAR(1)-SNAMHGGR(1)	Cross-Linked	BS3	2134.04	null	1	5.13485e-10	-0.001879	-0.880491	sp|Q14241|ELOA1_HUMAN (86)-sp|Q14241|ELOA1_HUMAN (1)/	Intra-Protein	34	1	22.5	20.5	1	1
205	ODybkov_YChen_210722_290722Expl2_EC6EloABC_BS3_bRP1_min14a26a38a50_3.3257.3257.3.0.dta	3	1845.95	SYKEQESK(3)-KAHQAR(1)	Cross-Linked	BS3	1845.95	null	1	5.23282e-10	0.000231	0.125139	tr|I3LGP4|I3LGP4_PIG (892)-tr|I3LGP4|I3LGP4_PIG (535)/	Intra-Protein	32	1	16	14	1	1
206	ODybkov_YChen_210722_290722Expl2_EC6EloABC_BS3_bRP1_i_1.7424.7424.4.0.dta	4	2134.03	KHEHVGSFAR(1)-SNAMHGGR(1)	Cross-Linked	BS3	2134.04	null	1	5.34869e-10	-0.001684	-0.789115	sp|Q14241|ELOA1_HUMAN (86)-sp|Q14241|ELOA1_HUMAN (1)/	Intra-Protein	1	1	16.5	17.5	1	1
207	ODybkov_YChen_210722_290722Expl2_EC6EloABC_BS3_bRP1_min14a26a38a50_2.11270.11270.4.0.dta	4	2206.27	KPHVVTVAGENR(1)-KFLLNK(1)	Cross-Linked	BS3	2206.27	null	1	5.56363e-10	0.001008	0.45688	sp|Q7KZ85|SPT6H_HUMAN (847)-sp|Q7KZ85|SPT6H_HUMAN (841)/	Intra-Protein	19	1	27	10	1	1
208	ODybkov_YChen_210722_290722Expl2_EC6EloABC_BS3_bRP1_min16a28a40a52_3.13266.13266.5.0.dta	5	5246.5	KSLGTSAGSLVHISYLEMGHDITR(1)-THSTHPDDEDSGPYKHISPGDTK(15)	Cross-Linked	BS3	5246.5	Oxidation[M](18)	1	5.61898e-10	0.000777	0.148099	sp|P11414|RPB1_CRIGR (643)-sp|P11414|RPB1_CRIGR (619)/	Intra-Protein	34	1	51	20	1	1
209	ODybkov_YChen_210722_290722Expl2_EC6EloABC_BS3_bRP1_min19a31a43_1.11175.11175.3.0.dta	3	2665.52	LADIVKINNQLR(6)-AMQKSGRPLK(4)	Cross-Linked	BS3	2665.52	Oxidation[M](17)	1	5.75605e-10	0.003134	1.17576	sp|P11414|RPB1_CRIGR (285)-sp|P11414|RPB1_CRIGR (331)/	Intra-Protein	11	1	23	22	1	1
210	ODybkov_YChen_210722_290722Expl2_EC6EloABC_BS3_bRP1_min16a28a40a52_2.10704.10704.4.1.dta	4	2732.34	NAEPDEQDFEKSNSR(11)-KSLGSLPK(1)	Cross-Linked	BS3	2732.34	null	1	5.79416e-10	-0.000261	-0.095523	sp|Q14241|ELOA1_HUMAN (120)-sp|Q14241|ELOA1_HUMAN (412)/	Intra-Protein	21	1	27	10	1	1
211	ODybkov_YChen_210722_290722Expl2_EC6EloABC_BS3_bRP1_min16a28a40a52_3.11218.11218.3.0.dta	3	2665.52	LADIVKINNQLR(6)-AMQKSGRPLK(4)	Cross-Linked	BS3	2665.52	Oxidation[M](17)	1	5.79532e-10	-0.002093	-0.785213	sp|P11414|RPB1_CRIGR (285)-sp|P11414|RPB1_CRIGR (331)/	Intra-Protein	34	1	21	19	1	1
212	ODybkov_YChen_210722_290722Expl2_EC6EloABC_BS3_bRP1_min16a28a40a52_1.10895.10895.3.0.dta	3	2665.52	LADIVKINNQLR(6)-AMQKSGRPLK(4)	Cross-Linked	BS3	2665.52	Oxidation[M](17)	1	6.05056e-10	-0.000386	-0.144812	sp|P11414|RPB1_CRIGR (285)-sp|P11414|RPB1_CRIGR (331)/	Intra-Protein	8	1	26.5	23.5	1	1
213	ODybkov_YChen_210722_290722Expl2_EC6EloABC_BS3_bRP1_min15a27a39a51_3.3991.3991.3.0.dta	3	2150.03	KHEHVGSFAR(1)-SNAMHGGR(1)	Cross-Linked	BS3	2150.03	Oxidation[M](17)	1	6.15245e-10	-0.00035	-0.162788	sp|Q14241|ELOA1_HUMAN (86)-sp|Q14241|ELOA1_HUMAN (1)/	Intra-Protein	33	1	19	20	1	1
214	ODybkov_YChen_210722_290722Expl2_EC6EloABC_BS3_bRP1_min14a26a38a50_2.7478.7478.5.0.dta	5	3070.42	NAEPDEQDFEKSNSR(11)-KHEHVGSFAR(1)	Cross-Linked	BS3	3070.42	null	1	6.27925e-10	-0.000644	-0.209743	sp|Q14241|ELOA1_HUMAN (120)-sp|Q14241|ELOA1_HUMAN (86)/	Intra-Protein	19	1	25.5	15.5	1	1
215	ODybkov_YChen_210722_290722Expl2_EC6EloABC_BS3_bRP1_min17a29a41a53_3.4994.4994.4.0.dta	4	2134.04	KHEHVGSFAR(1)-SNAMHGGR(1)	Cross-Linked	BS3	2134.04	null	1	6.41508e-10	0.000783	0.36691	sp|Q14241|ELOA1_HUMAN (86)-sp|Q14241|ELOA1_HUMAN (1)/	Intra-Protein	35	1	17.5	17.5	1	1
216	ODybkov_YChen_210722_290722Expl2_EC6EloABC_BS3_bRP1_min15a27a39a51_3.12112.12112.4.0.dta	4	3667.64	DALQKEEEMEGDYQETWKATGSR(18)-SNAMHGGR(1)	Cross-Linked	BS3	3667.64	null	1	6.49577e-10	0.000617	0.168228	sp|Q14241|ELOA1_HUMAN (146)-sp|Q14241|ELOA1_HUMAN (1)/	Intra-Protein	33	1	50.5	16.5	1	1
217	ODybkov_YChen_210722_290722Expl2_EC6EloABC_BS3_bRP1_min15a27a39a51_1.19645.19645.3.0.dta	3	3088.65	VWQWDEKWTQLR(7)-LLAEAKEYVIK(6)	Cross-Linked	BS3	3088.65	null	1	6.61904e-10	-0.000734	-0.237644	sp|Q7KZ85|SPT6H_HUMAN (405)-sp|Q7KZ85|SPT6H_HUMAN (741)/	Intra-Protein	7	1	12	9	1	1
218	ODybkov_YChen_210722_290722Expl2_EC6EloABC_BS3_bRP1_min15a27a39a51_1.6396.6396.3.2.dta	3	1719	NLLKEVR(4)-KAHQAR(1)	Cross-Linked	BS3	1719	null	1	6.83086e-10	0.000216	0.125654	tr|I3LGP4|I3LGP4_PIG (490)-tr|I3LGP4|I3LGP4_PIG (535)/	Intra-Protein	7	1	7.5	7.5	1	1
219	ODybkov_YChen_210722_290722Expl2_EC6EloABC_BS3_bRP1_min15a27a39a51_1.4500.4500.4.0.dta	4	1477.85	TTYIKR(5)-KQQR(1)	Cross-Linked	BS3	1477.85	null	1	7.6061e-10	-0.001065	-0.720642	sp|Q7KZ85|SPT6H_HUMAN (1330)-sp|Q7KZ85|SPT6H_HUMAN (1322)/	Intra-Protein	7	1	10	7	1	1
220	ODybkov_YChen_210722_290722Expl2_EC6EloABC_BS3_bRP1_i_1.7477.7477.4.0.dta	4	2134.03	KHEHVGSFAR(1)-SNAMHGGR(1)	Cross-Linked	BS3	2134.04	null	1	8.13399e-10	-0.001646	-0.771309	sp|Q14241|ELOA1_HUMAN (86)-sp|Q14241|ELOA1_HUMAN (1)/	Intra-Protein	1	1	15.5	16.5	1	1
221	ODybkov_YChen_210722_290722Expl2_EC6EloABC_BS3_bRP1_min19a31a43_1.8048.8048.4.0.dta	4	2269.12	KDVDEAHYAYSFK(1)-KQQR(1)	Cross-Linked	BS3	2269.12	null	1	8.34741e-10	-0.007538	-3.32199	sp|Q7KZ85|SPT6H_HUMAN (629)-sp|Q7KZ85|SPT6H_HUMAN (1322)/	Intra-Protein	11	1	40	8	1	1
222	ODybkov_YChen_210722_290722Expl2_EC6EloABC_BS3_bRP1_min19a31a43_1.11128.11128.3.0.dta	3	2665.51	LADIVKINNQLR(6)-AMQKSGRPLK(4)	Cross-Linked	BS3	2665.52	Oxidation[M](17)	1	8.45156e-10	-0.00393	-1.47439	sp|P11414|RPB1_CRIGR (285)-sp|P11414|RPB1_CRIGR (331)/	Intra-Protein	11	1	23	24	1	1
223	ODybkov_YChen_210722_290722Expl2_EC6EloABC_BS3_bRP1_min16a28a40a52_2.4772.4772.5.0.dta	5	2134.03	KHEHVGSFAR(1)-SNAMHGGR(1)	Cross-Linked	BS3	2134.04	null	1	8.58615e-10	-0.001564	-0.732884	sp|Q14241|ELOA1_HUMAN (86)-sp|Q14241|ELOA1_HUMAN (1)/	Intra-Protein	21	1	23.5	19.5	1	1
224	ODybkov_YChen_210722_290722Expl2_EC6EloABC_BS3_bRP1_min11a23a35a47_2.15008.15008.3.0.dta	3	3777.85	MQAYQYEQISADPDKPLADGIR(15)-DIPKMQNAAK(4)	Cross-Linked	BS3	3777.85	Oxidation[M](1)	1	8.61712e-10	0.002028	0.536814	sp|Q7KZ85|SPT6H_HUMAN (437)-sp|Q7KZ85|SPT6H_HUMAN (480)/	Intra-Protein	16	1	46.5	9.5	1	1
225	ODybkov_YChen_210722_290722Expl2_EC6EloABC_BS3_bRP1_min14a26a38a50_3.3888.3888.5.0.dta	5	1861.03	KHEHVGSFAR(1)-KRPR(1)	Cross-Linked	BS3	1861.03	null	1	8.62488e-10	-0.001536	-0.825349	sp|Q14241|ELOA1_HUMAN (86)-sp|Q14241|ELOA1_HUMAN (125)/	Intra-Protein	32	1	24.5	6.5	1	1
226	ODybkov_YChen_210722_290722Expl2_EC6EloABC_BS3_bRP1_min14a26a38a50_3.10977.10977.4.5.dta	4	2743.35	NAEPDEQDFEKSNSR(11)-KLVPVER(1)	Cross-Linked	BS3	2743.35	null	1	9.69733e-10	0.001234	0.449814	sp|Q14241|ELOA1_HUMAN (120)-sp|Q14241|ELOA1_HUMAN (103)/	Intra-Protein	32	1	17.5	7.5	1	1
227	ODybkov_YChen_210722_290722Expl2_EC6EloABC_BS3_bRP1_min15a27a39a51_1.9705.9705.4.1.dta	4	2962.54	KGFDQEEVFEKPTR(1)-AMQKSGRPLK(4)	Cross-Linked	BS3	2962.55	null	1	1.03197e-09	-0.000594	-0.200503	tr|I3LGP4|I3LGP4_PIG (898)-sp|P11414|RPB1_CRIGR (331)/	Inter-Protein	7	1	41	17	1	1
228	ODybkov_YChen_210722_290722Expl2_EC6EloABC_BS3_bRP1_min15a27a39a51_3.4984.4984.5.0.dta	5	2134.03	KHEHVGSFAR(1)-SNAMHGGR(1)	Cross-Linked	BS3	2134.04	null	1	1.03372e-09	-0.001933	-0.905795	sp|Q14241|ELOA1_HUMAN (86)-sp|Q14241|ELOA1_HUMAN (1)/	Intra-Protein	33	1	23.5	20.5	1	1
229	ODybkov_YChen_210722_290722Expl2_EC6EloABC_BS3_bRP1_min15a27a39a51_1.15267.15267.5.4.dta	5	2936.55	KEYVEPELHINDLWR(1)-KGPSTIQK(1)	Cross-Linked	BS3	2936.55	null	1	1.06329e-09	0.001616	0.550305	sp|Q7KZ85|SPT6H_HUMAN (384)-sp|Q7KZ85|SPT6H_HUMAN (354)/	Intra-Protein	7	1	20	12	1	1
230	ODybkov_YChen_210722_290722Expl2_EC6EloABC_BS3_bRP1_min19a31a43_2.4827.4827.5.0.dta	5	2134.03	KHEHVGSFAR(1)-SNAMHGGR(1)	Cross-Linked	BS3	2134.04	null	1	1.08033e-09	-0.001651	-0.773651	sp|Q14241|ELOA1_HUMAN (86)-sp|Q14241|ELOA1_HUMAN (1)/	Intra-Protein	24	1	22.5	20.5	1	1
231	ODybkov_YChen_210722_290722Expl2_EC6EloABC_BS3_bRP1_min16a28a40a52_2.17626.17626.3.0.dta	3	4282.11	MQAYQYEQISADPDKPLADGIR(15)-KFGLTPEQFGENLR(1)	Cross-Linked	BS3	4282.11	null	1	1.08716e-09	0.001689	0.394432	sp|Q7KZ85|SPT6H_HUMAN (437)-sp|Q7KZ85|SPT6H_HUMAN (541)/	Intra-Protein	21	1	35.5	15.5	1	1
232	ODybkov_YChen_210722_290722Expl2_EC6EloABC_BS3_bRP1_min16a28a40a52_2.11426.11426.4.0.dta	4	2410.32	MATNTVYVFAKK(11)-DGKLAKPR(3)	Cross-Linked	BS3	2410.32	Oxidation[M](1)	1	1.09304e-09	0.001746	0.724386	tr|I3LGP4|I3LGP4_PIG (287)-tr|I3LGP4|I3LGP4_PIG (571)/	Intra-Protein	21	1	36	10	1	1
233	ODybkov_YChen_210722_290722Expl2_EC6EloABC_BS3_bRP1_i_1.7370.7370.4.0.dta	4	2134.03	KHEHVGSFAR(1)-SNAMHGGR(1)	Cross-Linked	BS3	2134.04	null	1	1.16949e-09	-0.001637	-0.767091	sp|Q14241|ELOA1_HUMAN (86)-sp|Q14241|ELOA1_HUMAN (1)/	Intra-Protein	1	1	20.5	19.5	1	1
234	ODybkov_YChen_210722_290722Expl2_EC6EloABC_BS3_bRP1_min11a23a35a47_2.11937.11937.3.0.dta	3	2410.31	MATNTVYVFAKK(11)-DGKLAKPR(3)	Cross-Linked	BS3	2410.32	Oxidation[M](1)	1	1.20173e-09	-0.006054	-2.5117	tr|I3LGP4|I3LGP4_PIG (287)-tr|I3LGP4|I3LGP4_PIG (571)/	Intra-Protein	16	1	30	5	1	1
235	ODybkov_YChen_210722_290722Expl2_EC6EloABC_BS3_bRP1_min10a22a34a46_1.12742.12742.4.0.dta	4	3781.97	EGEEQLQTQHQKTFIGK(12)-QAKMAFVNSVAKPPR(3)	Cross-Linked	BS3	3781.97	null	1	1.21054e-09	0.000524	0.138552	tr|I3LGP4|I3LGP4_PIG (223)-sp|Q14241|ELOA1_HUMAN (691)/	Inter-Protein	2	1	32	33	1	1
236	ODybkov_YChen_210722_290722Expl2_EC6EloABC_BS3_bRP1_min14a26a38a50_3.3403.3403.4.0.dta	4	1740.95	EKPPSSGVK(2)-KEKDR(1)	Cross-Linked	BS3	1740.95	null	1	1.22148e-09	-0.000315	-0.180936	sp|Q14241|ELOA1_HUMAN (321)-sp|Q14241|ELOA1_HUMAN (329)/	Intra-Protein	32	1	9	6	1	1
237	ODybkov_YChen_210722_290722Expl2_EC6EloABC_BS3_bRP1_min16a28a40a52_2.10790.10790.4.0.dta	4	1956	IMKIDIEK(3)-SNAMHGGR(1)	Cross-Linked	BS3	1956	null	1	1.28167e-09	-0.001533	-0.783741	sp|Q7KZ85|SPT6H_HUMAN (1272)-sp|Q14241|ELOA1_HUMAN (1)/	Inter-Protein	21	1	13	17	1	1
238	ODybkov_YChen_210722_290722Expl2_EC6EloABC_BS3_bRP1_min19a31a43_1.8455.8455.3.0.dta	3	1581.96	IKDILAK(2)-SKGQPK(2)	Cross-Linked	BS3	1581.96	null	1	1.28527e-09	-9.7e-05	-0.061316	sp|P11414|RPB1_CRIGR (127)-sp|P11414|RPB1_CRIGR (134)/	Intra-Protein	11	1	12.5	8.5	1	1
239	ODybkov_YChen_210722_290722Expl2_EC6EloABC_BS3_bRP1_min15a27a39a51_1.14862.14862.4.0.dta	4	3164.6	DLLNHKYYQDCSGGDR(6)-LEELLIKTK(7)	Cross-Linked	BS3	3164.59	Carbamidomethyl[C](11)	1	1.29507e-09	0.003954	1.24945	sp|Q7KZ85|SPT6H_HUMAN (1433)-sp|Q7KZ85|SPT6H_HUMAN (1452)/	Intra-Protein	7	1	19	19	1	1
240	ODybkov_YChen_210722_290722Expl2_EC6EloABC_BS3_bRP1_min18a30a42a54_3.14781.14781.5.0.dta	5	4140.06	LFEKMQAYQYEQISADPDKPLADGIR(4)-MQNAAKASR(6)	Cross-Linked	BS3	4140.05	null	1	1.3094e-09	0.008597	2.07654	sp|Q7KZ85|SPT6H_HUMAN (422)-sp|Q7KZ85|SPT6H_HUMAN (486)/	Intra-Protein	36	1	50.5	14.5	1	1
241	ODybkov_YChen_210722_290722Expl2_EC6EloABC_BS3_bRP1_min14a26a38a50_2.11159.11159.4.0.dta	4	3683.63	DALQKEEEMEGDYQETWKATGSR(18)-SNAMHGGR(1)	Cross-Linked	BS3	3683.63	Oxidation[M](30)	1	1.31925e-09	-0.000926	-0.251382	sp|Q14241|ELOA1_HUMAN (146)-sp|Q14241|ELOA1_HUMAN (1)/	Intra-Protein	19	1	37.5	16.5	1	1
242	ODybkov_YChen_210722_290722Expl2_EC6EloABC_BS3_bRP1_min20a32a44_1.11718.11718.3.0.dta	3	2649.52	LADIVKINNQLR(6)-AMQKSGRPLK(4)	Cross-Linked	BS3	2649.52	null	1	1.35563e-09	-0.000196	-0.073976	sp|P11414|RPB1_CRIGR (285)-sp|P11414|RPB1_CRIGR (331)/	Intra-Protein	12	1	30.5	15.5	1	1
243	ODybkov_YChen_210722_290722Expl2_EC6EloABC_BS3_bRP1_min15a27a39a51_1.10278.10278.4.1.dta	4	2219.18	KLTMEQIAEK(1)-AKDILCR(2)	Cross-Linked	BS3	2219.18	Oxidation[M](4);Carbamidomethyl[C](19)	1	1.40083e-09	0.000883	0.397895	sp|P11414|RPB1_CRIGR (1225)-sp|P11414|RPB1_CRIGR (1155)/	Intra-Protein	7	1	19	7	1	1
244	ODybkov_YChen_210722_290722Expl2_EC6EloABC_BS3_bRP1_min14a26a38a50_3.12107.12107.4.0.dta	4	4286.88	DTYYDFDAEAADHKQEEDMKR(20)-KDVDEAHYAYSFK(1)	Cross-Linked	BS3	4286.88	null	1	1.42884e-09	0.003148	0.734334	sp|Q7KZ85|SPT6H_HUMAN (1320)-sp|Q7KZ85|SPT6H_HUMAN (629)/	Intra-Protein	32	1	40	29	1	1
245	ODybkov_YChen_210722_290722Expl2_EC6EloABC_BS3_bRP1_min11a23a35a47_2.4308.4308.4.0.dta	4	1683.89	KSAIGQR(1)-KHMTDR(1)	Cross-Linked	BS3	1683.9	null	1	1.43931e-09	-0.001084	-0.643745	tr|I3LGP4|I3LGP4_PIG (326)-sp|P11414|RPB1_CRIGR (1219)/	Inter-Protein	16	1	9.5	7.5	1	1
246	ODybkov_YChen_210722_290722Expl2_EC6EloABC_BS3_bRP1_min11a23a35a47_2.11870.11870.5.0.dta	5	2410.31	MATNTVYVFAKK(11)-DGKLAKPR(3)	Cross-Linked	BS3	2410.32	Oxidation[M](1)	1	1.48626e-09	-0.004556	-1.89021	tr|I3LGP4|I3LGP4_PIG (287)-tr|I3LGP4|I3LGP4_PIG (571)/	Intra-Protein	16	1	36	10	1	1
247	ODybkov_YChen_210722_290722Expl2_EC6EloABC_BS3_bRP1_min15a27a39a51_1.10348.10348.4.0.dta	4	1798.01	GMFKNLLK(4)-KAHQAR(1)	Cross-Linked	BS3	1798.02	null	1	1.51129e-09	-0.000576	-0.320353	tr|I3LGP4|I3LGP4_PIG (486)-tr|I3LGP4|I3LGP4_PIG (535)/	Intra-Protein	7	1	12	10	1	1
248	ODybkov_YChen_210722_290722Expl2_EC6EloABC_BS3_bRP1_min15a27a39a51_1.5948.5948.5.0.dta	5	1928.02	KHMTDRK(1)-AKDILCR(2)	Cross-Linked	BS3	1928.02	Carbamidomethyl[C](16)	1	1.56904e-09	-0.000488	-0.253109	sp|P11414|RPB1_CRIGR (1219)-sp|P11414|RPB1_CRIGR (1155)/	Intra-Protein	7	1	11	9	1	1
249	ODybkov_YChen_210722_290722Expl2_EC6EloABC_BS3_bRP1_min16a28a40a52_3.12569.12569.4.0.dta	4	2394.32	MATNTVYVFAKK(11)-DGKLAKPR(3)	Cross-Linked	BS3	2394.32	null	1	1.57502e-09	0.002045	0.854104	tr|I3LGP4|I3LGP4_PIG (287)-tr|I3LGP4|I3LGP4_PIG (571)/	Intra-Protein	34	1	23	11	1	1
250	ODybkov_YChen_210722_290722Expl2_EC6EloABC_BS3_bRP1_min17a29a41a53_3.12305.12305.3.0.dta	3	3533.62	DALQKEEEMEGDYQETWK(5)-KHEHVGSFAR(1)	Cross-Linked	BS3	3533.63	null	1	1.61037e-09	-0.007124	-2.01606	sp|Q14241|ELOA1_HUMAN (133)-sp|Q14241|ELOA1_HUMAN (86)/	Intra-Protein	35	1	34	13	1	1
251	ODybkov_YChen_210722_290722Expl2_EC6EloABC_BS3_bRP1_min16a28a40a52_2.12134.12134.4.0.dta	4	2394.32	MATNTVYVFAKK(11)-DGKLAKPR(3)	Cross-Linked	BS3	2394.32	null	1	1.65494e-09	0.002461	1.02785	tr|I3LGP4|I3LGP4_PIG (287)-tr|I3LGP4|I3LGP4_PIG (571)/	Intra-Protein	21	1	25	11	1	1
252	ODybkov_YChen_210722_290722Expl2_EC6EloABC_BS3_bRP1_min15a27a39a51_1.5835.5835.4.1.dta	4	1516.91	GAKPGVTK(3)-IKYAK(2)	Cross-Linked	BS3	1516.91	null	1	1.6679e-09	-0.000418	-0.27556	tr|I3LGP4|I3LGP4_PIG (404)-tr|I3LGP4|I3LGP4_PIG (414)/	Intra-Protein	7	1	9.5	4.5	1	1
253	ODybkov_YChen_210722_290722Expl2_EC6EloABC_BS3_bRP1_min10a22a34a46_3.7228.7228.4.0.dta	4	1614.93	KIAPMMAK(1)-KPTVK(1)	Cross-Linked	BS3	1614.93	Oxidation[M](5)	1	1.80429e-09	0.000226	0.139944	sp|Q14241|ELOA1_HUMAN (782)-sp|Q14241|ELOA1_HUMAN (777)/	Intra-Protein	28	1	14.5	5.5	1	1
254	ODybkov_YChen_210722_290722Expl2_EC6EloABC_BS3_bRP1_min10a22a34a46_1.12766.12766.3.0.dta	3	2584.39	VLSEKDVDPVR(5)-KLTMEQIAEK(1)	Cross-Linked	BS3	2584.39	null	1	1.80736e-09	0.000476	0.184183	sp|P11414|RPB1_CRIGR (1350)-sp|P11414|RPB1_CRIGR (1225)/	Intra-Protein	2	1	20	19	1	1
255	ODybkov_YChen_210722_290722Expl2_EC6EloABC_BS3_bRP1_min14a26a38a50_3.12454.12454.3.0.dta	3	3837.74	SEYSELDEDESQAPYDPNGKPER(20)-PYANQPTVR(1)	Cross-Linked	BS3	3837.74	null	1	1.84498e-09	0.000691	0.180054	tr|I3LCH3|I3LCH3_PIG (225)-tr|I3LCH3|I3LCH3_PIG (2)/	Intra-Protein	32	1	38.5	9.5	1	1
256	ODybkov_YChen_210722_290722Expl2_EC6EloABC_BS3_bRP1_min14a26a38a50_3.12101.12101.4.0.dta	4	2410.32	MATNTVYVFAKK(11)-DGKLAKPR(3)	Cross-Linked	BS3	2410.32	Oxidation[M](1)	1	1.84848e-09	0.000948	0.393309	tr|I3LGP4|I3LGP4_PIG (287)-tr|I3LGP4|I3LGP4_PIG (571)/	Intra-Protein	32	1	26	9	1	1
257	ODybkov_YChen_210722_290722Expl2_EC6EloABC_BS3_bRP1_min14a26a38a50_3.13440.13440.5.1.dta	5	2913.52	IISDGLKYSLATGNWGDQK(7)-KAHQAR(1)	Cross-Linked	BS3	2913.52	null	1	1.86445e-09	0.000116	0.039814	tr|I3LGP4|I3LGP4_PIG (522)-tr|I3LGP4|I3LGP4_PIG (535)/	Intra-Protein	32	1	27	9	1	1
258	ODybkov_YChen_210722_290722Expl2_EC6EloABC_BS3_bRP1_min12a24a36a48_1.12130.12130.4.0.dta	4	2206.27	KPHVVTVAGENR(1)-KFLLNK(1)	Cross-Linked	BS3	2206.27	null	1	1.86538e-09	-0.000638	-0.289176	sp|Q7KZ85|SPT6H_HUMAN (847)-sp|Q7KZ85|SPT6H_HUMAN (841)/	Intra-Protein	4	1	25	8	1	1
259	ODybkov_YChen_210722_290722Expl2_EC6EloABC_BS3_bRP1_min10a22a34a46_1.11316.11316.3.0.dta	3	2410.31	MATNTVYVFAKK(11)-DGKLAKPR(3)	Cross-Linked	BS3	2410.32	Oxidation[M](1)	1	1.90383e-09	-0.003554	-1.4745	tr|I3LGP4|I3LGP4_PIG (287)-tr|I3LGP4|I3LGP4_PIG (571)/	Intra-Protein	2	1	35	8	1	1
260	ODybkov_YChen_210722_290722Expl2_EC6EloABC_BS3_bRP1_min14a26a38a50_3.3323.3323.4.0.dta	4	1740.95	EKPPSSGVK(2)-KEKDR(1)	Cross-Linked	BS3	1740.95	null	1	1.90745e-09	-0.000397	-0.228037	sp|Q14241|ELOA1_HUMAN (321)-sp|Q14241|ELOA1_HUMAN (329)/	Intra-Protein	32	1	8	8	1	1
261	ODybkov_YChen_210722_290722Expl2_EC6EloABC_BS3_bRP1_min10a22a34a46_3.8676.8676.4.0.dta	4	1598.94	KIAPMMAK(1)-KPTVK(1)	Cross-Linked	BS3	1598.94	null	1	1.92431e-09	0.000702	0.439042	sp|Q14241|ELOA1_HUMAN (782)-sp|Q14241|ELOA1_HUMAN (777)/	Intra-Protein	28	1	10.5	5.5	1	1
262	ODybkov_YChen_210722_290722Expl2_EC6EloABC_BS3_bRP1_min16a28a40a52_2.8257.8257.4.0.dta	4	1806.96	SNAMHGGR(1)-KLVPVER(1)	Cross-Linked	BS3	1806.96	null	1	1.92797e-09	-0.001743	-0.964601	sp|Q14241|ELOA1_HUMAN (1)-sp|Q14241|ELOA1_HUMAN (103)/	Intra-Protein	21	1	14.5	11.5	1	1
263	ODybkov_YChen_210722_290722Expl2_EC6EloABC_BS3_bRP1_min18a30a42a54_3.8792.8792.3.0.dta	3	1581.96	IKDILAK(2)-SKGQPK(2)	Cross-Linked	BS3	1581.96	null	1	1.93957e-09	0.000579	0.366002	sp|P11414|RPB1_CRIGR (127)-sp|P11414|RPB1_CRIGR (134)/	Intra-Protein	36	1	11.5	8.5	1	1
264	ODybkov_YChen_210722_290722Expl2_EC6EloABC_BS3_bRP1_min11a23a35a47_2.12538.12538.5.0.dta	5	3595.73	QQQPKSNSHAAIDWGK(5)-MAEQWLQEKEAER(9)	Cross-Linked	BS3	3595.72	Oxidation[M](20)	1	2.02074e-09	0.007953	2.21179	sp|Q7KZ85|SPT6H_HUMAN (1668)-sp|Q7KZ85|SPT6H_HUMAN (1688)/	Intra-Protein	16	1	18	35	1	1
265	ODybkov_YChen_210722_290722Expl2_EC6EloABC_BS3_bRP1_min12a24a36a48_1.11264.11264.4.0.dta	4	2206.27	KPHVVTVAGENR(1)-KFLLNK(1)	Cross-Linked	BS3	2206.27	null	1	2.03087e-09	0.001222	0.553876	sp|Q7KZ85|SPT6H_HUMAN (847)-sp|Q7KZ85|SPT6H_HUMAN (841)/	Intra-Protein	4	1	27	11	1	1
266	ODybkov_YChen_210722_290722Expl2_EC6EloABC_BS3_bRP1_min21a33a45_1.10491.10491.4.0.dta	4	2600.39	VLSEKDVDPVR(5)-KLTMEQIAEK(1)	Cross-Linked	BS3	2600.39	Oxidation[M](18)	1	2.08708e-09	0.001227	0.471853	sp|P11414|RPB1_CRIGR (1350)-sp|P11414|RPB1_CRIGR (1225)/	Intra-Protein	13	1	18	22	1	1
267	ODybkov_YChen_210722_290722Expl2_EC6EloABC_BS3_bRP1_min19a31a43_1.11735.11735.4.1.dta	4	2410.32	MATNTVYVFAKK(11)-DGKLAKPR(3)	Cross-Linked	BS3	2410.32	Oxidation[M](1)	1	2.11101e-09	0.008223	3.41159	tr|I3LGP4|I3LGP4_PIG (287)-tr|I3LGP4|I3LGP4_PIG (571)/	Intra-Protein	11	1	38	10	1	1
268	ODybkov_YChen_210722_290722Expl2_EC6EloABC_BS3_bRP1_min21a33a45_2.11821.11821.4.0.dta	4	2791.4	MHGGGPPSGDSACPLR(1)-NKTQISLVR(2)	Cross-Linked	BS3	2791.4	Carbamidomethyl[C](13)	1	2.12477e-09	0.001937	0.693918	sp|P11414|RPB1_CRIGR (1)-tr|I3LGP4|I3LGP4_PIG (1220)/	Inter-Protein	26	1	35.5	17.5	1	1
269	ODybkov_YChen_210722_290722Expl2_EC6EloABC_BS3_bRP1_min14a26a38a50_3.12768.12768.4.0.dta	4	2394.32	MATNTVYVFAKK(11)-DGKLAKPR(3)	Cross-Linked	BS3	2394.32	null	1	2.13201e-09	0.001443	0.602676	tr|I3LGP4|I3LGP4_PIG (287)-tr|I3LGP4|I3LGP4_PIG (571)/	Intra-Protein	32	1	20	9	1	1
270	ODybkov_YChen_210722_290722Expl2_EC6EloABC_BS3_bRP1_min15a27a39a51_1.13689.13689.3.0.dta	3	1928.08	LLNYAPLEK(9)-KGQELR(1)	Cross-Linked	BS3	1928.09	null	1	2.13949e-09	-0.001842	-0.955352	sp|P62875|RPAB5_HUMAN (67)-tr|I3LCH3|I3LCH3_PIG (155)/	Inter-Protein	7	1	17	7	1	1
271	ODybkov_YChen_210722_290722Expl2_EC6EloABC_BS3_bRP1_i_1.27580.27580.4.0.dta	4	2206.27	KPHVVTVAGENR(1)-KFLLNK(1)	Cross-Linked	BS3	2206.27	null	1	2.14141e-09	-0.000304	-0.137789	sp|Q7KZ85|SPT6H_HUMAN (847)-sp|Q7KZ85|SPT6H_HUMAN (841)/	Intra-Protein	1	1	31	11	1	1
272	ODybkov_YChen_210722_290722Expl2_EC6EloABC_BS3_bRP1_min15a27a39a51_1.14405.14405.4.1.dta	4	3240.67	EVLQKEMLPHVGVSDFCETK(5)-GAKPGVTK(3)	Cross-Linked	BS3	3240.66	Carbamidomethyl[C](17)	1	2.14356e-09	0.0023	0.709731	tr|I3LGP4|I3LGP4_PIG (422)-tr|I3LGP4|I3LGP4_PIG (404)/	Intra-Protein	7	1	29	9	1	1
273	ODybkov_YChen_210722_290722Expl2_EC6EloABC_BS3_bRP1_min15a27a39a51_1.3849.3849.4.0.dta	4	1498.86	DGKLAKPR(3)-KDSK(1)	Cross-Linked	BS3	1498.86	null	1	2.16748e-09	-0.001906	-1.27163	tr|I3LGP4|I3LGP4_PIG (571)-tr|I3LGP4|I3LGP4_PIG (288)/	Intra-Protein	7	1	12	6	1	1
274	ODybkov_YChen_210722_290722Expl2_EC6EloABC_BS3_bRP1_min10a22a34a46_1.8861.8861.4.0.dta	4	1598.94	KIAPMMAK(1)-KPTVK(1)	Cross-Linked	BS3	1598.94	null	1	2.17334e-09	0.001642	1.02693	sp|Q14241|ELOA1_HUMAN (782)-sp|Q14241|ELOA1_HUMAN (777)/	Intra-Protein	2	1	9.5	5.5	1	1
275	ODybkov_YChen_210722_290722Expl2_EC6EloABC_BS3_bRP1_min15a27a39a51_1.19480.19480.4.0.dta	4	3088.65	VWQWDEKWTQLR(7)-LLAEAKEYVIK(6)	Cross-Linked	BS3	3088.65	null	1	2.18511e-09	0.000804	0.260308	sp|Q7KZ85|SPT6H_HUMAN (405)-sp|Q7KZ85|SPT6H_HUMAN (741)/	Intra-Protein	7	1	15	14	1	1
276	ODybkov_YChen_210722_290722Expl2_EC6EloABC_BS3_bRP1_min15a27a39a51_1.7999.7999.3.0.dta	3	2012.14	STGKNLDSVQK(4)-LPKVNK(3)	Cross-Linked	BS3	2012.14	null	1	2.21326e-09	0.001534	0.762373	sp|Q14241|ELOA1_HUMAN (475)-sp|Q14241|ELOA1_HUMAN (485)/	Intra-Protein	7	1	17	9	1	1
277	ODybkov_YChen_210722_290722Expl2_EC6EloABC_BS3_bRP1_min15a27a39a51_1.3680.3680.4.0.dta	4	1861.03	KHEHVGSFAR(1)-KRPR(1)	Cross-Linked	BS3	1861.03	null	1	2.21592e-09	-0.001014	-0.544859	sp|Q14241|ELOA1_HUMAN (86)-sp|Q14241|ELOA1_HUMAN (125)/	Intra-Protein	7	1	20.5	5.5	1	1
278	ODybkov_YChen_210722_290722Expl2_EC6EloABC_BS3_bRP1_min16a28a40a52_3.17200.17200.4.0.dta	4	3382.83	GSKINISQVIAVVGQQNVEGKR(3)-DKTGSSAQK(2)	Cross-Linked	BS3	3382.83	null	1	2.26883e-09	-5.7e-05	-0.01685	sp|P11414|RPB1_CRIGR (778)-sp|P11414|RPB1_CRIGR (751)/	Intra-Protein	34	1	43.5	10.5	1	1
279	ODybkov_YChen_210722_290722Expl2_EC6EloABC_BS3_bRP1_min16a28a40a52_2.13188.13188.4.0.dta	4	3429.63	KAFSSPQEEEEAGFTGR(1)-LYKDDQLLDDGK(3)	Cross-Linked	BS3	3429.63	null	1	2.27156e-09	0.000186	0.054233	sp|Q14241|ELOA1_HUMAN (541)-sp|Q15370|ELOB_HUMAN (46)/	Inter-Protein	21	1	27	12	1	1
280	ODybkov_YChen_210722_290722Expl2_EC6EloABC_BS3_bRP1_min20a32a44_1.8066.8066.4.0.dta	4	2269.12	KDVDEAHYAYSFK(1)-KQQR(1)	Cross-Linked	BS3	2269.12	null	1	2.32767e-09	-0.000207	-0.091225	sp|Q7KZ85|SPT6H_HUMAN (629)-sp|Q7KZ85|SPT6H_HUMAN (1322)/	Intra-Protein	12	1	33	6	1	1
281	ODybkov_YChen_210722_290722Expl2_EC6EloABC_BS3_bRP1_min15a27a39a51_1.14479.14479.3.0.dta	3	1928.09	LLNYAPLEK(9)-KGQELR(1)	Cross-Linked	BS3	1928.09	null	1	2.34777e-09	0.003239	1.6799	sp|P62875|RPAB5_HUMAN (67)-tr|I3LCH3|I3LCH3_PIG (155)/	Inter-Protein	7	1	19	7	1	1
282	ODybkov_YChen_210722_290722Expl2_EC6EloABC_BS3_bRP1_min16a28a40a52_1.10860.10860.3.0.dta	3	2665.52	LADIVKINNQLR(6)-AMQKSGRPLK(4)	Cross-Linked	BS3	2665.52	Oxidation[M](17)	1	2.356e-09	-0.000386	-0.144812	sp|P11414|RPB1_CRIGR (285)-sp|P11414|RPB1_CRIGR (331)/	Intra-Protein	8	1	23.5	20.5	1	1
283	ODybkov_YChen_210722_290722Expl2_EC6EloABC_BS3_bRP1_min16a28a40a52_2.10579.10579.4.0.dta	4	2823.49	KDVDEAHYAYSFK(1)-AKLNITPTKK(9)	Cross-Linked	BS3	2823.49	null	1	2.36379e-09	0.002403	0.851074	sp|Q7KZ85|SPT6H_HUMAN (629)-sp|Q7KZ85|SPT6H_HUMAN (625)/	Intra-Protein	21	1	25.5	19.5	1	1
284	ODybkov_YChen_210722_290722Expl2_EC6EloABC_BS3_bRP1_min15a27a39a51_1.2831.2831.3.0.dta	3	1241.79	VRPKK(4)-TTKK(3)	Cross-Linked	BS3	1241.79	null	1	2.48051e-09	-0.001455	-1.17169	sp|Q7KZ85|SPT6H_HUMAN (259)-sp|Q7KZ85|SPT6H_HUMAN (263)/	Intra-Protein	7	1	9.5	7.5	1	1
285	ODybkov_YChen_210722_290722Expl2_EC6EloABC_BS3_bRP1_min16a28a40a52_1.11360.11360.4.0.dta	4	2410.32	MATNTVYVFAKK(11)-DGKLAKPR(3)	Cross-Linked	BS3	2410.32	Oxidation[M](1)	1	2.49095e-09	0.002168	0.899467	tr|I3LGP4|I3LGP4_PIG (287)-tr|I3LGP4|I3LGP4_PIG (571)/	Intra-Protein	8	1	40	11	1	1
286	ODybkov_YChen_210722_290722Expl2_EC6EloABC_BS3_bRP1_min16a28a40a52_3.3103.3103.4.0.dta	4	1594.77	SNAMHGGR(1)-EKSHK(2)	Cross-Linked	BS3	1594.78	null	1	2.54534e-09	-0.000583	-0.365569	sp|Q14241|ELOA1_HUMAN (1)-sp|Q14241|ELOA1_HUMAN (299)/	Intra-Protein	34	1	15	8	1	1
287	ODybkov_YChen_210722_290722Expl2_EC6EloABC_BS3_bRP1_min15a27a39a51_1.11586.11586.5.1.dta	5	2410.32	MATNTVYVFAKK(11)-DGKLAKPR(3)	Cross-Linked	BS3	2410.32	Oxidation[M](1)	1	2.58459e-09	-0.000557	-0.23109	tr|I3LGP4|I3LGP4_PIG (287)-tr|I3LGP4|I3LGP4_PIG (571)/	Intra-Protein	7	1	25	10	1	1
288	ODybkov_YChen_210722_290722Expl2_EC6EloABC_BS3_bRP1_min18a30a42a54_3.11829.11829.3.0.dta	3	2649.52	LADIVKINNQLR(6)-AMQKSGRPLK(4)	Cross-Linked	BS3	2649.52	null	1	2.60092e-09	-1.1e-05	-0.004152	sp|P11414|RPB1_CRIGR (285)-sp|P11414|RPB1_CRIGR (331)/	Intra-Protein	36	1	26	14	1	1
289	ODybkov_YChen_210722_290722Expl2_EC6EloABC_BS3_bRP1_min14a26a38a50_3.3704.3704.4.0.dta	4	1657.95	MQNAAKASR(6)-KLKR(1)	Cross-Linked	BS3	1657.95	null	1	2.61448e-09	-0.000718	-0.433064	sp|Q7KZ85|SPT6H_HUMAN (486)-sp|Q7KZ85|SPT6H_HUMAN (491)/	Intra-Protein	32	1	13.5	7.5	1	1
290	ODybkov_YChen_210722_290722Expl2_EC6EloABC_BS3_bRP1_min14a26a38a50_3.12637.12637.3.0.dta	3	2394.32	MATNTVYVFAKK(11)-DGKLAKPR(3)	Cross-Linked	BS3	2394.32	null	1	2.63601e-09	0.001297	0.541698	tr|I3LGP4|I3LGP4_PIG (287)-tr|I3LGP4|I3LGP4_PIG (571)/	Intra-Protein	32	1	26.5	10.5	1	1
291	ODybkov_YChen_210722_290722Expl2_EC6EloABC_BS3_bRP1_min16a28a40a52_1.10547.10547.3.0.dta	3	2823.49	KDVDEAHYAYSFK(1)-AKLNITPTKK(9)	Cross-Linked	BS3	2823.49	null	1	2.67692e-09	-0.000709	-0.251107	sp|Q7KZ85|SPT6H_HUMAN (629)-sp|Q7KZ85|SPT6H_HUMAN (625)/	Intra-Protein	8	1	30.5	21.5	1	1
292	ODybkov_YChen_210722_290722Expl2_EC6EloABC_BS3_bRP1_min15a27a39a51_1.6182.6182.4.0.dta	4	2143.14	SDEKASVVSR(4)-DKRPVDAK(2)	Cross-Linked	BS3	2143.14	null	1	2.83139e-09	0.002614	1.21971	sp|Q14241|ELOA1_HUMAN (291)-sp|Q14241|ELOA1_HUMAN (281)/	Intra-Protein	7	1	17	9	1	1
293	ODybkov_YChen_210722_290722Expl2_EC6EloABC_BS3_bRP1_min10a22a34a46_2.9324.9324.4.0.dta	4	2845.39	KGFDQEEVFEKPTR(1)-SYKEQESK(3)	Cross-Linked	BS3	2845.39	null	1	2.83478e-09	0.000483	0.169748	tr|I3LGP4|I3LGP4_PIG (898)-tr|I3LGP4|I3LGP4_PIG (892)/	Intra-Protein	15	1	33	13	1	1
294	ODybkov_YChen_210722_290722Expl2_EC6EloABC_BS3_bRP1_min15a27a39a51_1.5837.5837.3.0.dta	3	1516.91	GAKPGVTK(3)-IKYAK(2)	Cross-Linked	BS3	1516.91	null	1	2.91295e-09	0.001858	1.22486	tr|I3LGP4|I3LGP4_PIG (404)-tr|I3LGP4|I3LGP4_PIG (414)/	Intra-Protein	7	1	9.5	6.5	1	1
295	ODybkov_YChen_210722_290722Expl2_EC6EloABC_BS3_bRP1_i_1.17851.17851.2.0.dta	2	2410.25	TYQDIQNTIKK(10)-DKTGSSAQK(2)	Cross-Linked	BS3	2410.25	null	1	2.92199e-09	0.000922	0.382534	sp|P11414|RPB1_CRIGR (707)-sp|P11414|RPB1_CRIGR (751)/	Intra-Protein	1	1	17.5	7.5	1	1
296	ODybkov_YChen_210722_290722Expl2_EC6EloABC_BS3_bRP1_min15a27a39a51_1.11559.11559.5.0.dta	5	2624.36	KDVDEAHYAYSFK(1)-LNITPTKK(7)	Cross-Linked	BS3	2624.36	null	1	2.93282e-09	0.002362	0.900029	sp|Q7KZ85|SPT6H_HUMAN (629)-sp|Q7KZ85|SPT6H_HUMAN (625)/	Intra-Protein	7	1	18.5	13.5	1	1
297	ODybkov_YChen_210722_290722Expl2_EC6EloABC_BS3_bRP1_min15a27a39a51_1.7078.7078.4.1.dta	4	2161.11	SDEKASVVSR(4)-ALSKEENR(4)	Cross-Linked	BS3	2161.11	null	1	3.03365e-09	0.002294	1.06149	sp|Q14241|ELOA1_HUMAN (291)-sp|Q14241|ELOA1_HUMAN (306)/	Intra-Protein	7	1	16.5	11.5	1	1
298	ODybkov_YChen_210722_290722Expl2_EC6EloABC_BS3_bRP1_min15a27a39a51_1.6428.6428.3.0.dta	3	1719	NLLKEVR(4)-KAHQAR(1)	Cross-Linked	BS3	1719	null	1	3.06567e-09	0.000258	0.150087	tr|I3LGP4|I3LGP4_PIG (490)-tr|I3LGP4|I3LGP4_PIG (535)/	Intra-Protein	7	1	7.5	9.5	1	1
299	ODybkov_YChen_210722_290722Expl2_EC6EloABC_BS3_bRP1_min17a29a41a53_1.4868.4868.5.0.dta	5	2134.03	KHEHVGSFAR(1)-SNAMHGGR(1)	Cross-Linked	BS3	2134.04	null	1	3.15241e-09	-0.001522	-0.713203	sp|Q14241|ELOA1_HUMAN (86)-sp|Q14241|ELOA1_HUMAN (1)/	Intra-Protein	9	1	18.5	18.5	1	1
300	ODybkov_YChen_210722_290722Expl2_EC6EloABC_BS3_bRP1_min14a26a38a50_3.11934.11934.5.0.dta	5	2410.32	MATNTVYVFAKK(11)-DGKLAKPR(3)	Cross-Linked	BS3	2410.32	Oxidation[M](1)	1	3.18823e-09	-0.000838	-0.347672	tr|I3LGP4|I3LGP4_PIG (287)-tr|I3LGP4|I3LGP4_PIG (571)/	Intra-Protein	32	1	29	10	1	1
301	ODybkov_YChen_210722_290722Expl2_EC6EloABC_BS3_bRP1_min16a28a40a52_2.16662.16662.5.0.dta	5	4070.9	IMNSDENKMQEEEEVVDKMDDDVFLR(8)-KSAIGQR(1)	Cross-Linked	BS3	4070.9	Oxidation[M](2)	1	3.25199e-09	0.005508	1.35302	sp|P11414|RPB1_CRIGR (1268)-tr|I3LGP4|I3LGP4_PIG (326)/	Inter-Protein	21	1	47.5	11.5	1	1
302	ODybkov_YChen_210722_290722Expl2_EC6EloABC_BS3_bRP1_min11a23a35a47_2.15318.15318.4.0.dta	4	3761.86	MQAYQYEQISADPDKPLADGIR(15)-DIPKMQNAAK(4)	Cross-Linked	BS3	3761.85	null	1	3.27319e-09	0.00467	1.24141	sp|Q7KZ85|SPT6H_HUMAN (437)-sp|Q7KZ85|SPT6H_HUMAN (480)/	Intra-Protein	16	1	40.5	9.5	1	1
303	ODybkov_YChen_210722_290722Expl2_EC6EloABC_BS3_bRP1_min19a31a43_2.4877.4877.5.0.dta	5	2134.03	KHEHVGSFAR(1)-SNAMHGGR(1)	Cross-Linked	BS3	2134.04	null	1	3.28401e-09	-0.001651	-0.773651	sp|Q14241|ELOA1_HUMAN (86)-sp|Q14241|ELOA1_HUMAN (1)/	Intra-Protein	24	1	22.5	20.5	1	1
304	ODybkov_YChen_210722_290722Expl2_EC6EloABC_BS3_bRP1_min15a27a39a51_1.11606.11606.5.0.dta	5	2624.36	KDVDEAHYAYSFK(1)-LNITPTKK(7)	Cross-Linked	BS3	2624.36	null	1	3.33631e-09	0.002076	0.79105	sp|Q7KZ85|SPT6H_HUMAN (629)-sp|Q7KZ85|SPT6H_HUMAN (625)/	Intra-Protein	7	1	14.5	12.5	1	1
305	ODybkov_YChen_210722_290722Expl2_EC6EloABC_BS3_bRP1_min15a27a39a51_1.3194.3194.4.0.dta	4	1673.95	MQNAAKASR(6)-KLKR(1)	Cross-Linked	BS3	1673.95	Oxidation[M](1)	1	3.38673e-09	-0.000615	-0.367395	sp|Q7KZ85|SPT6H_HUMAN (486)-sp|Q7KZ85|SPT6H_HUMAN (491)/	Intra-Protein	7	1	15.5	6.5	1	1
306	ODybkov_YChen_210722_290722Expl2_EC6EloABC_BS3_bRP1_i_1.7367.7367.5.0.dta	5	2134.03	KHEHVGSFAR(1)-SNAMHGGR(1)	Cross-Linked	BS3	2134.04	null	1	3.47421e-09	-0.00252	-1.18086	sp|Q14241|ELOA1_HUMAN (86)-sp|Q14241|ELOA1_HUMAN (1)/	Intra-Protein	1	1	21.5	16.5	1	1
307	ODybkov_YChen_210722_290722Expl2_EC6EloABC_BS3_bRP1_min15a27a39a51_1.12482.12482.3.0.dta	3	2060.16	IKEALGFMR(2)-KGPSTIQK(1)	Cross-Linked	BS3	2060.16	null	1	3.52283e-09	0.001956	0.949442	sp|Q7KZ85|SPT6H_HUMAN (363)-sp|Q7KZ85|SPT6H_HUMAN (354)/	Intra-Protein	7	1	12	12	1	1
308	ODybkov_YChen_210722_290722Expl2_EC6EloABC_BS3_bRP1_min11a23a35a47_2.15016.15016.3.1.dta	3	2994.48	KAFSSPQEEEEAGFTGR(1)-DLVAQWKK(7)	Cross-Linked	BS3	2994.48	null	1	3.55468e-09	0.000698	0.233095	sp|Q14241|ELOA1_HUMAN (541)-sp|Q14241|ELOA1_HUMAN (102)/	Intra-Protein	16	1	24	13	1	1
309	ODybkov_YChen_210722_290722Expl2_EC6EloABC_BS3_bRP1_min10a22a34a46_3.7824.7824.5.0.dta	5	2134.17	KHEHVGSFAR(1)-KSLGSLPK(1)	Cross-Linked	BS3	2134.18	null	1	3.57214e-09	-0.002564	-1.2014	sp|Q14241|ELOA1_HUMAN (86)-sp|Q14241|ELOA1_HUMAN (412)/	Intra-Protein	28	1	17	12	1	1
310	ODybkov_YChen_210722_290722Expl2_EC6EloABC_BS3_bRP1_min16a28a40a52_2.12314.12314.4.0.dta	4	2394.32	MATNTVYVFAKK(11)-DGKLAKPR(3)	Cross-Linked	BS3	2394.32	null	1	3.62142e-09	0.002327	0.971883	tr|I3LGP4|I3LGP4_PIG (287)-tr|I3LGP4|I3LGP4_PIG (571)/	Intra-Protein	21	1	26	12	1	1
311	ODybkov_YChen_210722_290722Expl2_EC6EloABC_BS3_bRP1_min20a32a44_1.12274.12274.4.0.dta	4	2394.32	MATNTVYVFAKK(11)-DGKLAKPR(3)	Cross-Linked	BS3	2394.32	null	1	3.67505e-09	0.0019	0.793544	tr|I3LGP4|I3LGP4_PIG (287)-tr|I3LGP4|I3LGP4_PIG (571)/	Intra-Protein	12	1	26	10	1	1
312	ODybkov_YChen_210722_290722Expl2_EC6EloABC_BS3_bRP1_min14a26a38a50_3.3417.3417.4.1.dta	4	1673.95	MQNAAKASR(6)-KLKR(1)	Cross-Linked	BS3	1673.95	Oxidation[M](1)	1	3.68609e-09	0.000183	0.109322	sp|Q7KZ85|SPT6H_HUMAN (486)-sp|Q7KZ85|SPT6H_HUMAN (491)/	Intra-Protein	32	1	13.5	7.5	1	1
313	ODybkov_YChen_210722_290722Expl2_EC6EloABC_BS3_bRP1_min16a28a40a52_2.10752.10752.4.0.dta	4	2823.49	KDVDEAHYAYSFK(1)-AKLNITPTKK(9)	Cross-Linked	BS3	2823.49	null	1	3.75679e-09	0.002261	0.800781	sp|Q7KZ85|SPT6H_HUMAN (629)-sp|Q7KZ85|SPT6H_HUMAN (625)/	Intra-Protein	21	1	25.5	19.5	1	1
314	ODybkov_YChen_210722_290722Expl2_EC6EloABC_BS3_bRP1_min16a28a40a52_3.10983.10983.4.1.dta	4	2732.34	NAEPDEQDFEKSNSR(11)-KSLGSLPK(1)	Cross-Linked	BS3	2732.34	null	1	3.77638e-09	-0.00054	-0.197633	sp|Q14241|ELOA1_HUMAN (120)-sp|Q14241|ELOA1_HUMAN (412)/	Intra-Protein	34	1	24	11	1	1
315	ODybkov_YChen_210722_290722Expl2_EC6EloABC_BS3_bRP1_min16a28a40a52_1.8249.8249.3.0.dta	3	1806.96	SNAMHGGR(1)-KLVPVER(1)	Cross-Linked	BS3	1806.96	null	1	3.93679e-09	-4.6e-05	-0.025457	sp|Q14241|ELOA1_HUMAN (1)-sp|Q14241|ELOA1_HUMAN (103)/	Intra-Protein	8	1	18.5	13.5	1	1
316	ODybkov_YChen_210722_290722Expl2_EC6EloABC_BS3_bRP1_min18a30a42a54_3.14614.14614.5.0.dta	5	4140.06	LFEKMQAYQYEQISADPDKPLADGIR(4)-MQNAAKASR(6)	Cross-Linked	BS3	4140.05	null	1	4.01271e-09	0.008767	2.11761	sp|Q7KZ85|SPT6H_HUMAN (422)-sp|Q7KZ85|SPT6H_HUMAN (486)/	Intra-Protein	36	1	48.5	14.5	1	1
317	ODybkov_YChen_210722_290722Expl2_EC6EloABC_BS3_bRP1_min14a26a38a50_3.12471.12471.4.0.dta	4	3837.74	SEYSELDEDESQAPYDPNGKPER(20)-PYANQPTVR(1)	Cross-Linked	BS3	3837.74	null	1	4.02919e-09	0.002612	0.68061	tr|I3LCH3|I3LCH3_PIG (225)-tr|I3LCH3|I3LCH3_PIG (2)/	Intra-Protein	32	1	32.5	12.5	1	1
318	ODybkov_YChen_210722_290722Expl2_EC6EloABC_BS3_bRP1_min12a24a36a48_1.11960.11960.3.0.dta	3	2079.25	LKELINISK(2)-DGKLAKPR(3)	Cross-Linked	BS3	2079.25	null	1	4.24935e-09	0.001285	0.61801	sp|P11414|RPB1_CRIGR (1125)-tr|I3LGP4|I3LGP4_PIG (571)/	Inter-Protein	4	1	20	14	1	1
319	ODybkov_YChen_210722_290722Expl2_EC6EloABC_BS3_bRP1_min16a28a40a52_2.10981.10981.4.0.dta	4	2206.27	KPHVVTVAGENR(1)-KFLLNK(1)	Cross-Linked	BS3	2206.27	null	1	4.36695e-09	-0.000685	-0.310479	sp|Q7KZ85|SPT6H_HUMAN (847)-sp|Q7KZ85|SPT6H_HUMAN (841)/	Intra-Protein	21	1	28	12	1	1
320	ODybkov_YChen_210722_290722Expl2_EC6EloABC_BS3_bRP1_min18a30a42a54_3.11167.11167.3.0.dta	3	2665.52	LADIVKINNQLR(6)-AMQKSGRPLK(4)	Cross-Linked	BS3	2665.52	Oxidation[M](17)	1	4.3827e-09	-0.00186	-0.697801	sp|P11414|RPB1_CRIGR (285)-sp|P11414|RPB1_CRIGR (331)/	Intra-Protein	36	1	27.5	25.5	1	1
321	ODybkov_YChen_210722_290722Expl2_EC6EloABC_BS3_bRP1_min21a33a45_1.9320.9320.3.1.dta	3	2295.09	MDTQKDVQPPK(5)-SNAMHGGR(1)	Cross-Linked	BS3	2295.09	Acetyl[ProteinN-term](0)	1	4.43118e-09	0.001321	0.575578	tr|I3LN51|I3LN51_PIG (5)-sp|Q14241|ELOA1_HUMAN (1)/	Inter-Protein	13	1	22	18	1	1
322	ODybkov_YChen_210722_290722Expl2_EC6EloABC_BS3_bRP1_min15a27a39a51_1.9590.9590.4.0.dta	4	2845.39	KGFDQEEVFEKPTR(1)-SYKEQESK(3)	Cross-Linked	BS3	2845.39	null	1	4.51663e-09	0.00337	1.18437	tr|I3LGP4|I3LGP4_PIG (898)-tr|I3LGP4|I3LGP4_PIG (892)/	Intra-Protein	7	1	35	15	1	1
323	ODybkov_YChen_210722_290722Expl2_EC6EloABC_BS3_bRP1_min21a33a45_1.12945.12945.4.0.dta	4	2584.39	VLSEKDVDPVR(5)-KLTMEQIAEK(1)	Cross-Linked	BS3	2584.39	null	1	4.58305e-09	0.002333	0.902727	sp|P11414|RPB1_CRIGR (1350)-sp|P11414|RPB1_CRIGR (1225)/	Intra-Protein	13	1	16	16	1	1
324	ODybkov_YChen_210722_290722Expl2_EC6EloABC_BS3_bRP1_min14a26a38a50_3.12076.12076.5.0.dta	5	2624.36	KDVDEAHYAYSFK(1)-LNITPTKK(7)	Cross-Linked	BS3	2624.36	null	1	4.64442e-09	0.00108	0.411529	sp|Q7KZ85|SPT6H_HUMAN (629)-sp|Q7KZ85|SPT6H_HUMAN (625)/	Intra-Protein	32	1	16.5	8.5	1	1
325	ODybkov_YChen_210722_290722Expl2_EC6EloABC_BS3_bRP1_min16a28a40a52_1.12167.12167.4.0.dta	4	2394.32	MATNTVYVFAKK(11)-DGKLAKPR(3)	Cross-Linked	BS3	2394.32	null	1	4.865e-09	0.002147	0.896705	tr|I3LGP4|I3LGP4_PIG (287)-tr|I3LGP4|I3LGP4_PIG (571)/	Intra-Protein	8	1	23	10	1	1
326	ODybkov_YChen_210722_290722Expl2_EC6EloABC_BS3_bRP1_min19a31a43_1.6584.6584.3.0.dta	3	2043.98	SDEKASVVSR(4)-SNAMHGGR(1)	Cross-Linked	BS3	2043.99	null	1	4.90849e-09	-0.004111	-2.01126	sp|Q14241|ELOA1_HUMAN (291)-sp|Q14241|ELOA1_HUMAN (1)/	Intra-Protein	11	1	23	21	1	1
327	ODybkov_YChen_210722_290722Expl2_EC6EloABC_BS3_bRP1_min12a24a36a48_1.16538.16538.4.1.dta	4	2206.28	KPHVVTVAGENR(1)-KFLLNK(1)	Cross-Linked	BS3	2206.27	null	1	4.91635e-09	0.005222	2.36689	sp|Q7KZ85|SPT6H_HUMAN (847)-sp|Q7KZ85|SPT6H_HUMAN (841)/	Intra-Protein	4	1	27	11	1	1
328	ODybkov_YChen_210722_290722Expl2_EC6EloABC_BS3_bRP1_min10a22a34a46_1.11117.11117.3.0.dta	3	1854.07	FLSDKVVK(5)-TTYIKR(5)	Cross-Linked	BS3	1854.07	null	1	5.09758e-09	-0.000167	-0.090072	sp|Q7KZ85|SPT6H_HUMAN (1251)-sp|Q7KZ85|SPT6H_HUMAN (1330)/	Intra-Protein	2	1	15	12	1	1
329	ODybkov_YChen_210722_290722Expl2_EC6EloABC_BS3_bRP1_min16a28a40a52_2.5769.5769.3.0.dta	3	1516.91	GAKPGVTK(3)-IKYAK(2)	Cross-Linked	BS3	1516.91	null	1	5.36645e-09	0.000116	0.076471	tr|I3LGP4|I3LGP4_PIG (404)-tr|I3LGP4|I3LGP4_PIG (414)/	Intra-Protein	21	1	8.5	7.5	1	1
330	ODybkov_YChen_210722_290722Expl2_EC6EloABC_BS3_bRP1_min14a26a38a50_3.18382.18382.5.0.dta	5	4309.23	GSKINISQVIAVVGQQNVEGK(3)-DKTGSSAQKSLSEYNNFK(9)	Cross-Linked	BS3	4309.23	null	1	5.44265e-09	-0.000607	-0.14086	sp|P11414|RPB1_CRIGR (778)-sp|P11414|RPB1_CRIGR (758)/	Intra-Protein	32	1	28.5	17.5	1	1
331	ODybkov_YChen_210722_290722Expl2_EC6EloABC_BS3_bRP1_min10a22a34a46_2.10134.10134.3.0.dta	3	1798.02	GMFKNLLK(4)-KAHQAR(1)	Cross-Linked	BS3	1798.02	null	1	5.53541e-09	0.000426	0.236928	tr|I3LGP4|I3LGP4_PIG (486)-tr|I3LGP4|I3LGP4_PIG (535)/	Intra-Protein	15	1	17	12	1	1
332	ODybkov_YChen_210722_290722Expl2_EC6EloABC_BS3_bRP1_min15a27a39a51_1.20752.20752.5.0.dta	5	3059.82	IVATLPYIKQEVPIIIVFR(9)-KAHQAR(1)	Cross-Linked	BS3	3059.81	null	1	5.71255e-09	0.003011	0.984047	tr|I3LGP4|I3LGP4_PIG (341)-tr|I3LGP4|I3LGP4_PIG (535)/	Intra-Protein	7	1	19.5	7.5	1	1
333	ODybkov_YChen_210722_290722Expl2_EC6EloABC_BS3_bRP1_min16a28a40a52_3.11782.11782.3.0.dta	3	2410.32	MATNTVYVFAKK(11)-DGKLAKPR(3)	Cross-Linked	BS3	2410.32	Oxidation[M](1)	1	6.06034e-09	0.002721	1.1289	tr|I3LGP4|I3LGP4_PIG (287)-tr|I3LGP4|I3LGP4_PIG (571)/	Intra-Protein	34	1	35	7	1	1
334	ODybkov_YChen_210722_290722Expl2_EC6EloABC_BS3_bRP1_min15a27a39a51_1.3512.3512.4.0.dta	4	1657.95	MQNAAKASR(6)-KLKR(1)	Cross-Linked	BS3	1657.95	null	1	6.10169e-09	-0.000239	-0.144154	sp|Q7KZ85|SPT6H_HUMAN (486)-sp|Q7KZ85|SPT6H_HUMAN (491)/	Intra-Protein	7	1	12.5	5.5	1	1
335	ODybkov_YChen_210722_290722Expl2_EC6EloABC_BS3_bRP1_min17a29a41a53_3.4935.4935.5.0.dta	5	2134.03	KHEHVGSFAR(1)-SNAMHGGR(1)	Cross-Linked	BS3	2134.04	null	1	6.1421e-09	-0.001319	-0.618078	sp|Q14241|ELOA1_HUMAN (86)-sp|Q14241|ELOA1_HUMAN (1)/	Intra-Protein	35	1	21.5	19.5	1	1
336	ODybkov_YChen_210722_290722Expl2_EC6EloABC_BS3_bRP1_min16a28a40a52_3.11030.11030.4.0.dta	4	2823.49	KDVDEAHYAYSFK(1)-AKLNITPTKK(9)	Cross-Linked	BS3	2823.49	null	1	6.26367e-09	0.00184	0.651675	sp|Q7KZ85|SPT6H_HUMAN (629)-sp|Q7KZ85|SPT6H_HUMAN (625)/	Intra-Protein	34	1	23.5	19.5	1	1
337	ODybkov_YChen_210722_290722Expl2_EC6EloABC_BS3_bRP1_min14a26a38a50_2.11914.11914.5.1.dta	5	3667.65	DALQKEEEMEGDYQETWKATGSR(18)-SNAMHGGR(1)	Cross-Linked	BS3	3667.64	null	1	6.30514e-09	0.007012	1.91186	sp|Q14241|ELOA1_HUMAN (146)-sp|Q14241|ELOA1_HUMAN (1)/	Intra-Protein	19	1	35.5	15.5	1	1
338	ODybkov_YChen_210722_290722Expl2_EC6EloABC_BS3_bRP1_min19a31a43_1.11206.11206.5.0.dta	5	4005.87	DALQKEEEMEGDYQETWKATGSR(18)-KHEHVGSFAR(1)	Cross-Linked	BS3	4005.87	null	1	6.33738e-09	-0.001855	-0.463071	sp|Q14241|ELOA1_HUMAN (146)-sp|Q14241|ELOA1_HUMAN (86)/	Intra-Protein	11	1	41.5	12.5	1	1
339	ODybkov_YChen_210722_290722Expl2_EC6EloABC_BS3_bRP1_min15a27a39a51_1.11142.11142.5.2.dta	5	2206.27	KPHVVTVAGENR(1)-KFLLNK(1)	Cross-Linked	BS3	2206.27	null	1	6.37425e-09	-0.000926	-0.419713	sp|Q7KZ85|SPT6H_HUMAN (847)-sp|Q7KZ85|SPT6H_HUMAN (841)/	Intra-Protein	7	1	19	7	1	1
340	ODybkov_YChen_210722_290722Expl2_EC6EloABC_BS3_bRP1_min14a26a38a50_3.11914.11914.4.0.dta	4	2624.36	KDVDEAHYAYSFK(1)-LNITPTKK(7)	Cross-Linked	BS3	2624.36	null	1	6.51473e-09	0.003582	1.3649	sp|Q7KZ85|SPT6H_HUMAN (629)-sp|Q7KZ85|SPT6H_HUMAN (625)/	Intra-Protein	32	1	16.5	14.5	1	1
341	ODybkov_YChen_210722_290722Expl2_EC6EloABC_BS3_bRP1_min10a22a34a46_3.9161.9161.4.0.dta	4	2025.07	NKTQISLVR(2)-SNAMHGGR(1)	Cross-Linked	BS3	2025.07	null	1	6.78331e-09	-0.000311	-0.153575	tr|I3LGP4|I3LGP4_PIG (1220)-sp|Q14241|ELOA1_HUMAN (1)/	Inter-Protein	28	1	12.5	14.5	1	1
342	ODybkov_YChen_210722_290722Expl2_EC6EloABC_BS3_bRP1_min14a26a38a50_3.7567.7567.5.0.dta	5	1895.02	EKGHGGCGR(2)-IKDILAK(2)	Cross-Linked	BS3	1895.02	Carbamidomethyl[C](7)	1	6.8105e-09	-0.000443	-0.233771	sp|P11414|RPB1_CRIGR (179)-sp|P11414|RPB1_CRIGR (127)/	Intra-Protein	32	1	11	7	1	1
343	ODybkov_YChen_210722_290722Expl2_EC6EloABC_BS3_bRP1_min17a29a41a53_3.12112.12112.5.0.dta	5	4074.97	DALQKEEEMEGDYQETWKATGSR(18)-KLSELERPHK(1)	Cross-Linked	BS3	4074.97	null	1	6.90997e-09	0.000325	0.079755	sp|Q14241|ELOA1_HUMAN (146)-sp|Q14241|ELOA1_HUMAN (164)/	Intra-Protein	35	1	45	15	1	1
344	ODybkov_YChen_210722_290722Expl2_EC6EloABC_BS3_bRP1_min10a22a34a46_2.12682.12682.4.0.dta	4	3781.97	EGEEQLQTQHQKTFIGK(12)-QAKMAFVNSVAKPPR(3)	Cross-Linked	BS3	3781.97	null	1	6.95364e-09	0.001584	0.418829	tr|I3LGP4|I3LGP4_PIG (223)-sp|Q14241|ELOA1_HUMAN (691)/	Inter-Protein	15	1	27	29	1	1
345	ODybkov_YChen_210722_290722Expl2_EC6EloABC_BS3_bRP1_min15a27a39a51_1.5939.5939.3.0.dta	3	1928.02	KHMTDRK(1)-AKDILCR(2)	Cross-Linked	BS3	1928.02	Carbamidomethyl[C](16)	1	7.05944e-09	0.000846	0.438792	sp|P11414|RPB1_CRIGR (1219)-sp|P11414|RPB1_CRIGR (1155)/	Intra-Protein	7	1	12.5	9.5	1	1
346	ODybkov_YChen_210722_290722Expl2_EC6EloABC_BS3_bRP1_min14a26a38a50_2.11913.11913.4.1.dta	4	3667.64	DALQKEEEMEGDYQETWKATGSR(18)-SNAMHGGR(1)	Cross-Linked	BS3	3667.64	null	1	7.0665e-09	-0.003104	-0.846321	sp|Q14241|ELOA1_HUMAN (146)-sp|Q14241|ELOA1_HUMAN (1)/	Intra-Protein	19	1	43.5	12.5	1	1
347	ODybkov_YChen_210722_290722Expl2_EC6EloABC_BS3_bRP1_min14a26a38a50_3.18364.18364.4.0.dta	4	4309.23	GSKINISQVIAVVGQQNVEGK(3)-DKTGSSAQKSLSEYNNFK(9)	Cross-Linked	BS3	4309.23	null	1	7.08561e-09	0.001955	0.453677	sp|P11414|RPB1_CRIGR (778)-sp|P11414|RPB1_CRIGR (758)/	Intra-Protein	32	1	30.5	17.5	1	1
348	ODybkov_YChen_210722_290722Expl2_EC6EloABC_BS3_bRP1_min11a23a35a47_2.4958.4958.3.1.dta	3	2675.16	GKNICEGGEEMDNK(2)-EKGHGGCGR(2)	Cross-Linked	BS3	2675.16	Carbamidomethyl[C](5);Carbamidomethyl[C](24)	1	7.14895e-09	-0.002421	-0.904992	sp|P11414|RPB1_CRIGR (151)-sp|P11414|RPB1_CRIGR (179)/	Intra-Protein	16	1	25	12	1	1
349	ODybkov_YChen_210722_290722Expl2_EC6EloABC_BS3_bRP1_min11a23a35a47_2.12006.12006.4.1.dta	4	3366.57	KAFSSPQEEEEAGFTGR(1)-MNSKMQVYSGSK(4)	Cross-Linked	BS3	3366.56	null	1	7.21864e-09	0.009906	2.94247	sp|Q14241|ELOA1_HUMAN (541)-sp|Q14241|ELOA1_HUMAN (562)/	Intra-Protein	16	1	30	14	1	1
350	ODybkov_YChen_210722_290722Expl2_EC6EloABC_BS3_bRP1_min10a22a34a46_2.12702.12702.3.0.dta	3	2584.39	VLSEKDVDPVR(5)-KLTMEQIAEK(1)	Cross-Linked	BS3	2584.39	null	1	7.23526e-09	0.000607	0.234872	sp|P11414|RPB1_CRIGR (1350)-sp|P11414|RPB1_CRIGR (1225)/	Intra-Protein	15	1	22	20	1	1
351	ODybkov_YChen_210722_290722Expl2_EC6EloABC_BS3_bRP1_min19a31a43_1.7922.7922.4.0.dta	4	2269.12	KDVDEAHYAYSFK(1)-KQQR(1)	Cross-Linked	BS3	2269.12	null	1	7.28681e-09	-0.007535	-3.32066	sp|Q7KZ85|SPT6H_HUMAN (629)-sp|Q7KZ85|SPT6H_HUMAN (1322)/	Intra-Protein	11	1	37	8	1	1
352	ODybkov_YChen_210722_290722Expl2_EC6EloABC_BS3_bRP1_min11a23a35a47_2.13114.13114.4.0.dta	4	3579.73	QQQPKSNSHAAIDWGK(5)-MAEQWLQEKEAER(9)	Cross-Linked	BS3	3579.73	null	1	7.36152e-09	0.00043	0.120121	sp|Q7KZ85|SPT6H_HUMAN (1668)-sp|Q7KZ85|SPT6H_HUMAN (1688)/	Intra-Protein	16	1	24	25	1	1
353	ODybkov_YChen_210722_290722Expl2_EC6EloABC_BS3_bRP1_min10a22a34a46_2.7175.7175.4.0.dta	4	1614.93	KIAPMMAK(1)-KPTVK(1)	Cross-Linked	BS3	1614.93	Oxidation[M](6)	1	7.49073e-09	-0.000174	-0.107744	sp|Q14241|ELOA1_HUMAN (782)-sp|Q14241|ELOA1_HUMAN (777)/	Intra-Protein	15	1	14.5	5.5	1	1
354	ODybkov_YChen_210722_290722Expl2_EC6EloABC_BS3_bRP1_min21a33a45_1.11700.11700.4.0.dta	4	2649.53	LADIVKINNQLR(6)-AMQKSGRPLK(4)	Cross-Linked	BS3	2649.52	null	1	7.56298e-09	0.002645	0.998293	sp|P11414|RPB1_CRIGR (285)-sp|P11414|RPB1_CRIGR (331)/	Intra-Protein	13	1	25	12	1	1
355	ODybkov_YChen_210722_290722Expl2_EC6EloABC_BS3_bRP1_min17a29a41a53_2.4900.4900.5.0.dta	5	2134.03	KHEHVGSFAR(1)-SNAMHGGR(1)	Cross-Linked	BS3	2134.04	null	1	7.67805e-09	-0.001019	-0.477499	sp|Q14241|ELOA1_HUMAN (86)-sp|Q14241|ELOA1_HUMAN (1)/	Intra-Protein	22	1	20.5	18.5	1	1
356	ODybkov_YChen_210722_290722Expl2_EC6EloABC_BS3_bRP1_min14a26a38a50_3.12643.12643.4.0.dta	4	3837.74	SEYSELDEDESQAPYDPNGKPER(20)-PYANQPTVR(1)	Cross-Linked	BS3	3837.74	null	1	7.89529e-09	0.002689	0.700674	tr|I3LCH3|I3LCH3_PIG (225)-tr|I3LCH3|I3LCH3_PIG (2)/	Intra-Protein	32	1	38.5	14.5	1	1
357	ODybkov_YChen_210722_290722Expl2_EC6EloABC_BS3_bRP1_min19a31a43_1.10834.10834.3.1.dta	3	2292.22	KHEHVGSFAR(1)-DLVAQWKK(7)	Cross-Linked	BS3	2292.22	null	1	7.91821e-09	0.000158	0.068929	sp|Q14241|ELOA1_HUMAN (86)-sp|Q14241|ELOA1_HUMAN (102)/	Intra-Protein	11	1	19	14	1	1
358	ODybkov_YChen_210722_290722Expl2_EC6EloABC_BS3_bRP1_min10a22a34a46_2.7878.7878.5.0.dta	5	2134.17	KHEHVGSFAR(1)-KSLGSLPK(1)	Cross-Linked	BS3	2134.18	null	1	7.92297e-09	-0.002909	-1.36305	sp|Q14241|ELOA1_HUMAN (86)-sp|Q14241|ELOA1_HUMAN (412)/	Intra-Protein	15	1	14	13	1	1
359	ODybkov_YChen_210722_290722Expl2_EC6EloABC_BS3_bRP1_min15a27a39a51_1.15452.15452.4.0.dta	4	2214.24	ELPGKFLLGYQPR(5)-KQQR(1)	Cross-Linked	BS3	2214.24	null	1	7.98261e-09	0.000302	0.13639	sp|Q7KZ85|SPT6H_HUMAN (1474)-sp|Q7KZ85|SPT6H_HUMAN (1322)/	Intra-Protein	7	1	16.5	5.5	1	1
360	ODybkov_YChen_210722_290722Expl2_EC6EloABC_BS3_bRP1_min15a27a39a51_3.4923.4923.5.0.dta	5	2134.03	KHEHVGSFAR(1)-SNAMHGGR(1)	Cross-Linked	BS3	2134.04	null	1	8.3192e-09	-0.001887	-0.88424	sp|Q14241|ELOA1_HUMAN (86)-sp|Q14241|ELOA1_HUMAN (1)/	Intra-Protein	33	1	22.5	21.5	1	1
361	ODybkov_YChen_210722_290722Expl2_EC6EloABC_BS3_bRP1_i_3.8058.8058.5.0.dta	5	2134.03	KHEHVGSFAR(1)-SNAMHGGR(1)	Cross-Linked	BS3	2134.04	null	1	8.46776e-09	-0.001478	-0.692584	sp|Q14241|ELOA1_HUMAN (86)-sp|Q14241|ELOA1_HUMAN (1)/	Intra-Protein	27	1	21.5	20.5	1	1
362	ODybkov_YChen_210722_290722Expl2_EC6EloABC_BS3_bRP1_min16a28a40a52_3.11287.11287.4.2.dta	4	2206.27	KPHVVTVAGENR(1)-KFLLNK(1)	Cross-Linked	BS3	2206.27	null	1	8.48811e-09	-0.000882	-0.39977	sp|Q7KZ85|SPT6H_HUMAN (847)-sp|Q7KZ85|SPT6H_HUMAN (841)/	Intra-Protein	34	1	28	11	1	1
363	ODybkov_YChen_210722_290722Expl2_EC6EloABC_BS3_bRP1_min16a28a40a52_2.2654.2654.3.0.dta	3	1585.81	GGQGAKK(6)-KHMTDR(1)	Cross-Linked	BS3	1585.81	Oxidation[M](13)	1	8.64487e-09	0.000279	0.175935	tr|I3LGP4|I3LGP4_PIG (325)-sp|P11414|RPB1_CRIGR (1219)/	Inter-Protein	21	1	10.5	15.5	1	1
364	ODybkov_YChen_210722_290722Expl2_EC6EloABC_BS3_bRP1_min18a30a42a54_1.4943.4943.5.0.dta	5	2134.04	KHEHVGSFAR(1)-SNAMHGGR(1)	Cross-Linked	BS3	2134.04	null	1	8.79572e-09	-0.000178	-0.08341	sp|Q14241|ELOA1_HUMAN (86)-sp|Q14241|ELOA1_HUMAN (1)/	Intra-Protein	10	1	21.5	19.5	1	1
365	ODybkov_YChen_210722_290722Expl2_EC6EloABC_BS3_bRP1_min11a23a35a47_2.11379.11379.4.0.dta	4	2206.27	KPHVVTVAGENR(1)-KFLLNK(1)	Cross-Linked	BS3	2206.27	null	1	8.80629e-09	-1.5e-05	-0.006799	sp|Q7KZ85|SPT6H_HUMAN (847)-sp|Q7KZ85|SPT6H_HUMAN (841)/	Intra-Protein	16	1	30	12	1	1
366	ODybkov_YChen_210722_290722Expl2_EC6EloABC_BS3_bRP1_min19a31a43_1.12506.12506.4.0.dta	4	2394.32	MATNTVYVFAKK(11)-DGKLAKPR(3)	Cross-Linked	BS3	2394.32	null	1	8.81422e-09	-0.001068	-0.446055	tr|I3LGP4|I3LGP4_PIG (287)-tr|I3LGP4|I3LGP4_PIG (571)/	Intra-Protein	11	1	24	9	1	1
367	ODybkov_YChen_210722_290722Expl2_EC6EloABC_BS3_bRP1_min10a22a34a46_3.12641.12641.3.0.dta	3	2584.39	VLSEKDVDPVR(5)-KLTMEQIAEK(1)	Cross-Linked	BS3	2584.39	null	1	8.89123e-09	0.000446	0.172575	sp|P11414|RPB1_CRIGR (1350)-sp|P11414|RPB1_CRIGR (1225)/	Intra-Protein	28	1	20	18	1	1
368	ODybkov_YChen_210722_290722Expl2_EC6EloABC_BS3_bRP1_min14a26a38a50_3.12610.12610.5.0.dta	5	2394.32	MATNTVYVFAKK(11)-DGKLAKPR(3)	Cross-Linked	BS3	2394.32	null	1	8.91527e-09	-0.000611	-0.255187	tr|I3LGP4|I3LGP4_PIG (287)-tr|I3LGP4|I3LGP4_PIG (571)/	Intra-Protein	32	1	23	10	1	1
369	ODybkov_YChen_210722_290722Expl2_EC6EloABC_BS3_bRP1_min14a26a38a50_3.12075.12075.4.0.dta	4	2624.36	KDVDEAHYAYSFK(1)-LNITPTKK(7)	Cross-Linked	BS3	2624.36	null	1	9.02922e-09	0.003096	1.17972	sp|Q7KZ85|SPT6H_HUMAN (629)-sp|Q7KZ85|SPT6H_HUMAN (625)/	Intra-Protein	32	1	17.5	15.5	1	1
370	ODybkov_YChen_210722_290722Expl2_EC6EloABC_BS3_bRP1_min12a24a36a48_1.11332.11332.3.0.dta	3	2410.32	MATNTVYVFAKK(11)-DGKLAKPR(3)	Cross-Linked	BS3	2410.32	Oxidation[M](1)	1	9.12818e-09	0.001466	0.608219	tr|I3LGP4|I3LGP4_PIG (287)-tr|I3LGP4|I3LGP4_PIG (571)/	Intra-Protein	4	1	35	9	1	1
371	ODybkov_YChen_210722_290722Expl2_EC6EloABC_BS3_bRP1_min16a28a40a52_2.12971.12971.5.0.dta	5	5246.5	KSLGTSAGSLVHISYLEMGHDITR(1)-THSTHPDDEDSGPYKHISPGDTK(15)	Cross-Linked	BS3	5246.5	Oxidation[M](18)	1	9.16751e-09	-0.001275	-0.243019	sp|P11414|RPB1_CRIGR (643)-sp|P11414|RPB1_CRIGR (619)/	Intra-Protein	21	1	59	25	1	1
372	ODybkov_YChen_210722_290722Expl2_EC6EloABC_BS3_bRP1_i_3.27416.27416.3.0.dta	3	2292.23	KHEHVGSFAR(1)-DLVAQWKK(7)	Cross-Linked	BS3	2292.22	null	1	9.34149e-09	0.00119	0.519146	sp|Q14241|ELOA1_HUMAN (86)-sp|Q14241|ELOA1_HUMAN (102)/	Intra-Protein	27	1	21	13	1	1
373	ODybkov_YChen_210722_290722Expl2_EC6EloABC_BS3_bRP1_min16a28a40a52_3.13504.13504.4.0.dta	4	3429.64	KAFSSPQEEEEAGFTGR(1)-LYKDDQLLDDGK(3)	Cross-Linked	BS3	3429.63	null	1	9.45426e-09	0.004619	1.34679	sp|Q14241|ELOA1_HUMAN (541)-sp|Q15370|ELOB_HUMAN (46)/	Inter-Protein	34	1	29	13	1	1
374	ODybkov_YChen_210722_290722Expl2_EC6EloABC_BS3_bRP1_min15a27a39a51_1.5713.5713.3.0.dta	3	2132.01	DSKYAYTGECR(3)-GGQGAKK(6)	Cross-Linked	BS3	2132.01	Carbamidomethyl[C](10)	1	9.81062e-09	-0.000792	-0.371481	tr|I3LGP4|I3LGP4_PIG (291)-tr|I3LGP4|I3LGP4_PIG (325)/	Intra-Protein	7	1	17	12	1	1
375	ODybkov_YChen_210722_290722Expl2_EC6EloABC_BS3_bRP1_min16a28a40a52_3.12455.12455.4.0.dta	4	2394.32	MATNTVYVFAKK(11)-DGKLAKPR(3)	Cross-Linked	BS3	2394.32	null	1	9.84798e-09	0.002192	0.9155	tr|I3LGP4|I3LGP4_PIG (287)-tr|I3LGP4|I3LGP4_PIG (571)/	Intra-Protein	34	1	24	10	1	1
376	ODybkov_YChen_210722_290722Expl2_EC6EloABC_BS3_bRP1_min12a24a36a48_1.12001.12001.4.0.dta	4	2394.32	MATNTVYVFAKK(11)-DGKLAKPR(3)	Cross-Linked	BS3	2394.32	null	1	9.91319e-09	0.00243	1.0149	tr|I3LGP4|I3LGP4_PIG (287)-tr|I3LGP4|I3LGP4_PIG (571)/	Intra-Protein	4	1	28	11	1	1
377	ODybkov_YChen_210722_290722Expl2_EC6EloABC_BS3_bRP1_min21a33a45_1.11742.11742.4.0.dta	4	2649.53	LADIVKINNQLR(6)-AMQKSGRPLK(4)	Cross-Linked	BS3	2649.52	null	1	9.98282e-09	0.002598	0.980554	sp|P11414|RPB1_CRIGR (285)-sp|P11414|RPB1_CRIGR (331)/	Intra-Protein	13	1	24	13	1	1
378	ODybkov_YChen_210722_290722Expl2_EC6EloABC_BS3_bRP1_min10a22a34a46_2.8683.8683.4.0.dta	4	1598.94	KIAPMMAK(1)-KPTVK(1)	Cross-Linked	BS3	1598.94	null	1	9.99881e-09	0.001556	0.973146	sp|Q14241|ELOA1_HUMAN (782)-sp|Q14241|ELOA1_HUMAN (777)/	Intra-Protein	15	1	11.5	7.5	1	1
379	ODybkov_YChen_210722_290722Expl2_EC6EloABC_BS3_bRP1_min15a27a39a51_1.3534.3534.4.3.dta	4	1732	DGKLAKPR(3)-KAHQAR(1)	Cross-Linked	BS3	1732	null	1	1.00038e-08	8.2e-05	0.047344	tr|I3LGP4|I3LGP4_PIG (571)-tr|I3LGP4|I3LGP4_PIG (535)/	Intra-Protein	7	1	14	13	1	1
380	ODybkov_YChen_210722_290722Expl2_EC6EloABC_BS3_bRP1_min19a31a43_1.11744.11744.3.0.dta	3	2410.32	MATNTVYVFAKK(11)-DGKLAKPR(3)	Cross-Linked	BS3	2410.32	Oxidation[M](1)	1	1.02509e-08	-0.000612	-0.253909	tr|I3LGP4|I3LGP4_PIG (287)-tr|I3LGP4|I3LGP4_PIG (571)/	Intra-Protein	11	1	38	7	1	1
381	ODybkov_YChen_210722_290722Expl2_EC6EloABC_BS3_bRP1_min10a22a34a46_1.11461.11461.4.0.dta	4	2410.31	MATNTVYVFAKK(11)-DGKLAKPR(3)	Cross-Linked	BS3	2410.32	Oxidation[M](1)	1	1.05663e-08	-0.001732	-0.718578	tr|I3LGP4|I3LGP4_PIG (287)-tr|I3LGP4|I3LGP4_PIG (571)/	Intra-Protein	2	1	31	12	1	1
382	ODybkov_YChen_210722_290722Expl2_EC6EloABC_BS3_bRP1_min15a27a39a51_1.10239.10239.3.1.dta	3	2219.18	KLTMEQIAEK(1)-AKDILCR(2)	Cross-Linked	BS3	2219.18	Oxidation[M](4);Carbamidomethyl[C](19)	1	1.08197e-08	6.7e-05	0.030191	sp|P11414|RPB1_CRIGR (1225)-sp|P11414|RPB1_CRIGR (1155)/	Intra-Protein	7	1	22	9	1	1
383	ODybkov_YChen_210722_290722Expl2_EC6EloABC_BS3_bRP1_min19a31a43_1.5023.5023.5.1.dta	5	2134.03	KHEHVGSFAR(1)-SNAMHGGR(1)	Cross-Linked	BS3	2134.04	null	1	1.09022e-08	-0.001398	-0.655097	sp|Q14241|ELOA1_HUMAN (86)-sp|Q14241|ELOA1_HUMAN (1)/	Intra-Protein	11	1	19.5	15.5	1	1
384	ODybkov_YChen_210722_290722Expl2_EC6EloABC_BS3_bRP1_min16a28a40a52_1.10646.10646.4.0.dta	4	2732.34	NAEPDEQDFEKSNSR(11)-KSLGSLPK(1)	Cross-Linked	BS3	2732.34	null	1	1.1014e-08	-0.000488	-0.178602	sp|Q14241|ELOA1_HUMAN (120)-sp|Q14241|ELOA1_HUMAN (412)/	Intra-Protein	8	1	27	12	1	1
385	ODybkov_YChen_210722_290722Expl2_EC6EloABC_BS3_bRP1_min10a22a34a46_2.12700.12700.4.0.dta	4	2584.39	VLSEKDVDPVR(5)-KLTMEQIAEK(1)	Cross-Linked	BS3	2584.39	null	1	1.12657e-08	0.001542	0.596659	sp|P11414|RPB1_CRIGR (1350)-sp|P11414|RPB1_CRIGR (1225)/	Intra-Protein	15	1	16	17	1	1
386	ODybkov_YChen_210722_290722Expl2_EC6EloABC_BS3_bRP1_i_1.46935.46935.5.0.dta	5	3912.97	IISDGLKYSLATGNWGDQK(7)-KGFDQEEVFEKPTR(1)	Cross-Linked	BS3	3912.97	null	1	1.14234e-08	0.001388	0.354718	tr|I3LGP4|I3LGP4_PIG (522)-tr|I3LGP4|I3LGP4_PIG (898)/	Intra-Protein	1	1	21	20	1	1
387	ODybkov_YChen_210722_290722Expl2_EC6EloABC_BS3_bRP1_i_1.7413.7413.5.0.dta	5	2134.03	KHEHVGSFAR(1)-SNAMHGGR(1)	Cross-Linked	BS3	2134.04	null	1	1.14807e-08	-0.002484	-1.16399	sp|Q14241|ELOA1_HUMAN (86)-sp|Q14241|ELOA1_HUMAN (1)/	Intra-Protein	1	1	18.5	15.5	1	1
388	ODybkov_YChen_210722_290722Expl2_EC6EloABC_BS3_bRP1_min19a31a43_3.5222.5222.5.0.dta	5	2134.03	KHEHVGSFAR(1)-SNAMHGGR(1)	Cross-Linked	BS3	2134.04	null	1	1.14933e-08	-0.001914	-0.896892	sp|Q14241|ELOA1_HUMAN (86)-sp|Q14241|ELOA1_HUMAN (1)/	Intra-Protein	37	1	22.5	17.5	1	1
389	ODybkov_YChen_210722_290722Expl2_EC6EloABC_BS3_bRP1_min14a26a38a50_3.7598.7598.5.0.dta	5	1895.02	EKGHGGCGR(2)-IKDILAK(2)	Cross-Linked	BS3	1895.02	Carbamidomethyl[C](7)	1	1.16728e-08	-0.000443	-0.233771	sp|P11414|RPB1_CRIGR (179)-sp|P11414|RPB1_CRIGR (127)/	Intra-Protein	32	1	14	9	1	1
390	ODybkov_YChen_210722_290722Expl2_EC6EloABC_BS3_bRP1_min16a28a40a52_3.14458.14458.5.0.dta	5	5230.5	KSLGTSAGSLVHISYLEMGHDITR(1)-THSTHPDDEDSGPYKHISPGDTK(15)	Cross-Linked	BS3	5230.5	null	1	1.18339e-08	-0.001307	-0.24988	sp|P11414|RPB1_CRIGR (643)-sp|P11414|RPB1_CRIGR (619)/	Intra-Protein	34	1	45	27	1	1
391	ODybkov_YChen_210722_290722Expl2_EC6EloABC_BS3_bRP1_min15a27a39a51_1.12866.12866.4.3.dta	4	2203.18	KLTMEQIAEK(1)-AKDILCR(2)	Cross-Linked	BS3	2203.18	Carbamidomethyl[C](19)	1	1.1917e-08	-0.000356	-0.161584	sp|P11414|RPB1_CRIGR (1225)-sp|P11414|RPB1_CRIGR (1155)/	Intra-Protein	7	1	13	7	1	1
392	ODybkov_YChen_210722_290722Expl2_EC6EloABC_BS3_bRP1_min10a22a34a46_3.11253.11253.3.0.dta	3	2410.31	MATNTVYVFAKK(11)-DGKLAKPR(3)	Cross-Linked	BS3	2410.32	Oxidation[M](1)	1	1.19887e-08	-0.003877	-1.6085	tr|I3LGP4|I3LGP4_PIG (287)-tr|I3LGP4|I3LGP4_PIG (571)/	Intra-Protein	28	1	35	7	1	1
393	ODybkov_YChen_210722_290722Expl2_EC6EloABC_BS3_bRP1_min10a22a34a46_1.10177.10177.3.0.dta	3	1798.02	GMFKNLLK(4)-KAHQAR(1)	Cross-Linked	BS3	1798.02	null	1	1.22346e-08	0.001074	0.597325	tr|I3LGP4|I3LGP4_PIG (486)-tr|I3LGP4|I3LGP4_PIG (535)/	Intra-Protein	2	1	17	12	1	1
394	ODybkov_YChen_210722_290722Expl2_EC6EloABC_BS3_bRP1_min21a33a45_1.12206.12206.4.0.dta	4	3358.64	KAFSSPQEEEEAGFTGR(1)-TYQDIQNTIKK(10)	Cross-Linked	BS3	3358.64	null	1	1.27453e-08	-0.006487	-1.93143	sp|Q14241|ELOA1_HUMAN (541)-sp|P11414|RPB1_CRIGR (707)/	Inter-Protein	13	1	26	13	1	1
395	ODybkov_YChen_210722_290722Expl2_EC6EloABC_BS3_bRP1_min14a26a38a50_3.11948.11948.5.0.dta	5	2624.36	KDVDEAHYAYSFK(1)-LNITPTKK(7)	Cross-Linked	BS3	2624.36	null	1	1.2867e-08	0.00124	0.472496	sp|Q7KZ85|SPT6H_HUMAN (629)-sp|Q7KZ85|SPT6H_HUMAN (625)/	Intra-Protein	32	1	18.5	10.5	1	1
396	ODybkov_YChen_210722_290722Expl2_EC6EloABC_BS3_bRP1_min21a33a45_2.13784.13784.3.0.dta	3	1928.09	LLNYAPLEK(9)-KGQELR(1)	Cross-Linked	BS3	1928.09	null	1	1.30667e-08	0.001069	0.554436	sp|P62875|RPAB5_HUMAN (67)-tr|I3LCH3|I3LCH3_PIG (155)/	Inter-Protein	26	1	17	7	1	1
397	ODybkov_YChen_210722_290722Expl2_EC6EloABC_BS3_bRP1_min12a24a36a48_1.10793.10793.4.0.dta	4	2206.27	KPHVVTVAGENR(1)-KFLLNK(1)	Cross-Linked	BS3	2206.27	null	1	1.30876e-08	0.001795	0.81359	sp|Q7KZ85|SPT6H_HUMAN (847)-sp|Q7KZ85|SPT6H_HUMAN (841)/	Intra-Protein	4	1	28	11	1	1
398	ODybkov_YChen_210722_290722Expl2_EC6EloABC_BS3_bRP1_min16a28a40a52_3.11717.11717.4.0.dta	4	2410.32	MATNTVYVFAKK(11)-DGKLAKPR(3)	Cross-Linked	BS3	2410.32	Oxidation[M](1)	1	1.31217e-08	0.002806	1.16416	tr|I3LGP4|I3LGP4_PIG (287)-tr|I3LGP4|I3LGP4_PIG (571)/	Intra-Protein	34	1	43	12	1	1
399	ODybkov_YChen_210722_290722Expl2_EC6EloABC_BS3_bRP1_min16a28a40a52_2.3016.3016.3.0.dta	3	1569.82	GGQGAKK(6)-KHMTDR(1)	Cross-Linked	BS3	1569.82	null	1	1.34727e-08	-0.000251	-0.159891	tr|I3LGP4|I3LGP4_PIG (325)-sp|P11414|RPB1_CRIGR (1219)/	Inter-Protein	21	1	12.5	11.5	1	1
400	ODybkov_YChen_210722_290722Expl2_EC6EloABC_BS3_bRP1_min14a26a38a50_2.3084.3084.4.0.dta	4	1740.95	EKPPSSGVK(2)-KEKDR(1)	Cross-Linked	BS3	1740.95	null	1	1.34808e-08	-0.000214	-0.122921	sp|Q14241|ELOA1_HUMAN (321)-sp|Q14241|ELOA1_HUMAN (329)/	Intra-Protein	19	1	10	9	1	1
401	ODybkov_YChen_210722_290722Expl2_EC6EloABC_BS3_bRP1_min14a26a38a50_3.5849.5849.3.0.dta	3	2012.07	EKPPSSGVK(2)-ALSKEENR(4)	Cross-Linked	BS3	2012.07	null	1	1.38124e-08	0.002147	1.06706	sp|Q14241|ELOA1_HUMAN (321)-sp|Q14241|ELOA1_HUMAN (306)/	Intra-Protein	32	1	12	13	1	1
402	ODybkov_YChen_210722_290722Expl2_EC6EloABC_BS3_bRP1_min10a22a34a46_1.9269.9269.4.0.dta	4	2025.07	NKTQISLVR(2)-SNAMHGGR(1)	Cross-Linked	BS3	2025.07	null	1	1.4052e-08	-0.000409	-0.201969	tr|I3LGP4|I3LGP4_PIG (1220)-sp|Q14241|ELOA1_HUMAN (1)/	Inter-Protein	2	1	12.5	14.5	1	1
403	ODybkov_YChen_210722_290722Expl2_EC6EloABC_BS3_bRP1_i_2.8734.8734.5.0.dta	5	2134.03	KHEHVGSFAR(1)-SNAMHGGR(1)	Cross-Linked	BS3	2134.04	null	1	1.42573e-08	-0.003099	-1.45218	sp|Q14241|ELOA1_HUMAN (86)-sp|Q14241|ELOA1_HUMAN (1)/	Intra-Protein	14	1	18.5	18.5	1	1
404	ODybkov_YChen_210722_290722Expl2_EC6EloABC_BS3_bRP1_min14a26a38a50_3.11541.11541.4.0.dta	4	4302.88	DTYYDFDAEAADHKQEEDMKR(20)-KDVDEAHYAYSFK(1)	Cross-Linked	BS3	4302.87	Oxidation[M](19)	1	1.44294e-08	0.01093	2.54016	sp|Q7KZ85|SPT6H_HUMAN (1320)-sp|Q7KZ85|SPT6H_HUMAN (629)/	Intra-Protein	32	1	46	25	1	1
405	ODybkov_YChen_210722_290722Expl2_EC6EloABC_BS3_bRP1_min21a33a45_1.12941.12941.3.0.dta	3	2584.39	VLSEKDVDPVR(5)-KLTMEQIAEK(1)	Cross-Linked	BS3	2584.39	null	1	1.46988e-08	0.000574	0.222103	sp|P11414|RPB1_CRIGR (1350)-sp|P11414|RPB1_CRIGR (1225)/	Intra-Protein	13	1	20	15	1	1
406	ODybkov_YChen_210722_290722Expl2_EC6EloABC_BS3_bRP1_min14a26a38a50_2.11744.11744.3.0.dta	3	2624.36	KDVDEAHYAYSFK(1)-LNITPTKK(7)	Cross-Linked	BS3	2624.36	null	1	1.49045e-08	0.000922	0.351324	sp|Q7KZ85|SPT6H_HUMAN (629)-sp|Q7KZ85|SPT6H_HUMAN (625)/	Intra-Protein	19	1	30	16	1	1
407	ODybkov_YChen_210722_290722Expl2_EC6EloABC_BS3_bRP1_min21a33a45_1.11774.11774.4.0.dta	4	2649.53	LADIVKINNQLR(6)-AMQKSGRPLK(4)	Cross-Linked	BS3	2649.52	null	1	1.49553e-08	0.002598	0.980554	sp|P11414|RPB1_CRIGR (285)-sp|P11414|RPB1_CRIGR (331)/	Intra-Protein	13	1	22	11	1	1
408	ODybkov_YChen_210722_290722Expl2_EC6EloABC_BS3_bRP1_min11a23a35a47_2.3763.3763.5.0.dta	5	1861.03	KHEHVGSFAR(1)-KRPR(1)	Cross-Linked	BS3	1861.03	null	1	1.49598e-08	-0.000866	-0.465334	sp|Q14241|ELOA1_HUMAN (86)-sp|Q14241|ELOA1_HUMAN (125)/	Intra-Protein	16	1	19.5	6.5	1	1
409	ODybkov_YChen_210722_290722Expl2_EC6EloABC_BS3_bRP1_min16a28a40a52_3.8546.8546.3.0.dta	3	1806.96	SNAMHGGR(1)-KLVPVER(1)	Cross-Linked	BS3	1806.96	null	1	1.523e-08	0.000209	0.115664	sp|Q14241|ELOA1_HUMAN (1)-sp|Q14241|ELOA1_HUMAN (103)/	Intra-Protein	34	1	17.5	12.5	1	1
410	ODybkov_YChen_210722_290722Expl2_EC6EloABC_BS3_bRP1_min10a22a34a46_1.9485.9485.3.0.dta	3	1833.09	LNITPTKK(7)-TTYIKR(5)	Cross-Linked	BS3	1833.08	null	1	1.52941e-08	0.000953	0.519889	sp|Q7KZ85|SPT6H_HUMAN (625)-sp|Q7KZ85|SPT6H_HUMAN (1330)/	Intra-Protein	2	1	13	10	1	1
411	ODybkov_YChen_210722_290722Expl2_EC6EloABC_BS3_bRP1_min16a28a40a52_1.11384.11384.3.0.dta	3	2410.32	MATNTVYVFAKK(11)-DGKLAKPR(3)	Cross-Linked	BS3	2410.32	Oxidation[M](1)	1	1.56046e-08	0.002228	0.92436	tr|I3LGP4|I3LGP4_PIG (287)-tr|I3LGP4|I3LGP4_PIG (571)/	Intra-Protein	8	1	34	6	1	1
412	ODybkov_YChen_210722_290722Expl2_EC6EloABC_BS3_bRP1_min15a27a39a51_1.15617.15617.4.0.dta	4	2214.24	ELPGKFLLGYQPR(5)-KQQR(1)	Cross-Linked	BS3	2214.24	null	1	1.62155e-08	0.000747	0.337362	sp|Q7KZ85|SPT6H_HUMAN (1474)-sp|Q7KZ85|SPT6H_HUMAN (1322)/	Intra-Protein	7	1	21.5	6.5	1	1
413	ODybkov_YChen_210722_290722Expl2_EC6EloABC_BS3_bRP1_min15a27a39a51_1.10782.10782.4.0.dta	4	3093.51	KAFSSPQEEEEAGFTGR(1)-SEKPAGADLAK(3)	Cross-Linked	BS3	3093.5	null	1	1.62171e-08	0.006331	2.04655	sp|Q14241|ELOA1_HUMAN (541)-sp|Q14241|ELOA1_HUMAN (493)/	Intra-Protein	7	1	22	12	1	1
414	ODybkov_YChen_210722_290722Expl2_EC6EloABC_BS3_bRP1_min10a22a34a46_3.8425.8425.4.0.dta	4	2115.09	KLTMEQIAEK(1)-KHMTDR(1)	Cross-Linked	BS3	2115.09	null	1	1.68789e-08	0.000363	0.171624	sp|P11414|RPB1_CRIGR (1225)-sp|P11414|RPB1_CRIGR (1219)/	Intra-Protein	28	1	17	8	1	1
415	ODybkov_YChen_210722_290722Expl2_EC6EloABC_BS3_bRP1_min16a28a40a52_1.8243.8243.4.0.dta	4	1806.96	SNAMHGGR(1)-KLVPVER(1)	Cross-Linked	BS3	1806.96	null	1	1.70094e-08	-0.002119	-1.17268	sp|Q14241|ELOA1_HUMAN (1)-sp|Q14241|ELOA1_HUMAN (103)/	Intra-Protein	8	1	14.5	11.5	1	1
416	ODybkov_YChen_210722_290722Expl2_EC6EloABC_BS3_bRP1_min10a22a34a46_1.2939.2939.4.0.dta	4	1673.95	MQNAAKASR(6)-KLKR(1)	Cross-Linked	BS3	1673.95	Oxidation[M](1)	1	1.71118e-08	-0.000584	-0.348876	sp|Q7KZ85|SPT6H_HUMAN (486)-sp|Q7KZ85|SPT6H_HUMAN (491)/	Intra-Protein	2	1	18.5	6.5	1	1
417	ODybkov_YChen_210722_290722Expl2_EC6EloABC_BS3_bRP1_min16a28a40a52_2.4975.4975.3.0.dta	3	2059.98	SDEKASVVSR(4)-SNAMHGGR(1)	Cross-Linked	BS3	2059.98	Oxidation[M](17)	1	1.71477e-08	-0.00037	-0.179613	sp|Q14241|ELOA1_HUMAN (291)-sp|Q14241|ELOA1_HUMAN (1)/	Intra-Protein	21	1	14	19	1	1
418	ODybkov_YChen_210722_290722Expl2_EC6EloABC_BS3_bRP1_min12a24a36a48_1.17202.17202.3.0.dta	3	3226.73	GSKINISQVIAVVGQQNVEGK(3)-DKTGSSAQK(2)	Cross-Linked	BS3	3226.73	null	1	1.7201e-08	0.001901	0.589142	sp|P11414|RPB1_CRIGR (778)-sp|P11414|RPB1_CRIGR (751)/	Intra-Protein	4	1	32.5	7.5	1	1
419	ODybkov_YChen_210722_290722Expl2_EC6EloABC_BS3_bRP1_min12a24a36a48_2.11676.11676.4.0.dta	4	2206.27	KPHVVTVAGENR(1)-KFLLNK(1)	Cross-Linked	BS3	2206.27	null	1	1.75871e-08	0.000346	0.156826	sp|Q7KZ85|SPT6H_HUMAN (847)-sp|Q7KZ85|SPT6H_HUMAN (841)/	Intra-Protein	17	1	27	12	1	1
420	ODybkov_YChen_210722_290722Expl2_EC6EloABC_BS3_bRP1_min11a23a35a47_2.4365.4365.3.0.dta	3	1683.9	KSAIGQR(1)-KHMTDR(1)	Cross-Linked	BS3	1683.9	null	1	1.78672e-08	0.000828	0.491717	tr|I3LGP4|I3LGP4_PIG (326)-sp|P11414|RPB1_CRIGR (1219)/	Inter-Protein	16	1	11.5	11.5	1	1
421	ODybkov_YChen_210722_290722Expl2_EC6EloABC_BS3_bRP1_min21a33a45_1.13629.13629.4.0.dta	4	3519.79	KQQNESAEDEQELSEVFMK(1)-AKLNITPTKK(9)	Cross-Linked	BS3	3519.79	null	1	1.78779e-08	0.004584	1.30235	tr|A0A287ADR4|A0A287ADR4_PIG (87)-sp|Q7KZ85|SPT6H_HUMAN (625)/	Inter-Protein	13	1	33.5	10.5	1	1
422	ODybkov_YChen_210722_290722Expl2_EC6EloABC_BS3_bRP1_min10a22a34a46_1.10942.10942.3.0.dta	3	1854.07	FLSDKVVK(5)-TTYIKR(5)	Cross-Linked	BS3	1854.07	null	1	1.81844e-08	0.000112	0.060408	sp|Q7KZ85|SPT6H_HUMAN (1251)-sp|Q7KZ85|SPT6H_HUMAN (1330)/	Intra-Protein	2	1	11	10	1	1
423	ODybkov_YChen_210722_290722Expl2_EC6EloABC_BS3_bRP1_min14a26a38a50_1.5937.5937.5.0.dta	5	2203.14	KLSELERPHK(1)-SNAMHGGR(1)	Cross-Linked	BS3	2203.14	null	1	1.88152e-08	-0.001329	-0.60323	sp|Q14241|ELOA1_HUMAN (164)-sp|Q14241|ELOA1_HUMAN (1)/	Intra-Protein	6	1	14	14	1	1
424	ODybkov_YChen_210722_290722Expl2_EC6EloABC_BS3_bRP1_min16a28a40a52_2.10901.10901.4.0.dta	4	2665.52	LADIVKINNQLR(6)-AMQKSGRPLK(4)	Cross-Linked	BS3	2665.52	Oxidation[M](17)	1	1.94173e-08	-8.2e-05	-0.030763	sp|P11414|RPB1_CRIGR (285)-sp|P11414|RPB1_CRIGR (331)/	Intra-Protein	21	1	24	16	1	1
425	ODybkov_YChen_210722_290722Expl2_EC6EloABC_BS3_bRP1_min10a22a34a46_1.11513.11513.3.1.dta	3	2649.52	LADIVKINNQLR(6)-AMQKSGRPLK(4)	Cross-Linked	BS3	2649.52	null	1	1.99069e-08	0.001109	0.418566	sp|P11414|RPB1_CRIGR (285)-sp|P11414|RPB1_CRIGR (331)/	Intra-Protein	2	1	25.5	16.5	1	1
426	ODybkov_YChen_210722_290722Expl2_EC6EloABC_BS3_bRP1_min18a30a42a54_3.14593.14593.4.0.dta	4	4140.06	LFEKMQAYQYEQISADPDKPLADGIR(4)-MQNAAKASR(6)	Cross-Linked	BS3	4140.05	null	1	2.04027e-08	0.002808	0.678252	sp|Q7KZ85|SPT6H_HUMAN (422)-sp|Q7KZ85|SPT6H_HUMAN (486)/	Intra-Protein	36	1	48	18	1	1
427	ODybkov_YChen_210722_290722Expl2_EC6EloABC_BS3_bRP1_min10a22a34a46_1.9284.9284.4.0.dta	4	2025.07	NKTQISLVR(2)-SNAMHGGR(1)	Cross-Linked	BS3	2025.07	null	1	2.068e-08	-0.00044	-0.217277	tr|I3LGP4|I3LGP4_PIG (1220)-sp|Q14241|ELOA1_HUMAN (1)/	Inter-Protein	2	1	12.5	14.5	1	1
428	ODybkov_YChen_210722_290722Expl2_EC6EloABC_BS3_bRP1_min10a22a34a46_1.12764.12764.4.0.dta	4	2584.39	VLSEKDVDPVR(5)-KLTMEQIAEK(1)	Cross-Linked	BS3	2584.39	null	1	2.09066e-08	0.001605	0.621036	sp|P11414|RPB1_CRIGR (1350)-sp|P11414|RPB1_CRIGR (1225)/	Intra-Protein	2	1	19	15	1	1
429	ODybkov_YChen_210722_290722Expl2_EC6EloABC_BS3_bRP1_min19a31a43_3.11147.11147.3.0.dta	3	2292.22	KHEHVGSFAR(1)-DLVAQWKK(7)	Cross-Linked	BS3	2292.22	null	1	2.09988e-08	-0.000376	-0.164033	sp|Q14241|ELOA1_HUMAN (86)-sp|Q14241|ELOA1_HUMAN (102)/	Intra-Protein	37	1	23	17	1	1
430	ODybkov_YChen_210722_290722Expl2_EC6EloABC_BS3_bRP1_min16a28a40a52_2.15819.15819.4.2.dta	4	3510.83	RSGLELYAEWKHVNEDSQEK(11)-KILLSPER(1)	Cross-Linked	BS3	3510.82	null	1	2.12949e-08	0.010624	3.02607	sp|P11414|RPB1_CRIGR (203)-sp|P11414|RPB1_CRIGR (213)/	Intra-Protein	21	1	42.5	14.5	1	1
431	ODybkov_YChen_210722_290722Expl2_EC6EloABC_BS3_bRP1_min12a24a36a48_1.5605.5605.3.0.dta	3	1815.92	AKDILCR(2)-KHMTDR(1)	Cross-Linked	BS3	1815.92	Carbamidomethyl[C](6);Oxidation[M](13)	1	2.14702e-08	0.000505	0.278096	sp|P11414|RPB1_CRIGR (1155)-sp|P11414|RPB1_CRIGR (1219)/	Intra-Protein	4	1	12	18	1	1
432	ODybkov_YChen_210722_290722Expl2_EC6EloABC_BS3_bRP1_i_3.29952.29952.4.0.dta	4	2410.32	MATNTVYVFAKK(11)-DGKLAKPR(3)	Cross-Linked	BS3	2410.32	Oxidation[M](1)	1	2.15865e-08	0.001561	0.647633	tr|I3LGP4|I3LGP4_PIG (287)-tr|I3LGP4|I3LGP4_PIG (571)/	Intra-Protein	27	1	44	11	1	1
433	ODybkov_YChen_210722_290722Expl2_EC6EloABC_BS3_bRP1_min15a27a39a51_1.7047.7047.4.0.dta	4	2161.11	SDEKASVVSR(4)-ALSKEENR(4)	Cross-Linked	BS3	2161.11	null	1	2.16232e-08	0.002303	1.06566	sp|Q14241|ELOA1_HUMAN (291)-sp|Q14241|ELOA1_HUMAN (306)/	Intra-Protein	7	1	13.5	12.5	1	1
434	ODybkov_YChen_210722_290722Expl2_EC6EloABC_BS3_bRP1_min15a27a39a51_1.14360.14360.4.0.dta	4	2801.47	QGLDSFDTGKGAGDLLPK(10)-VKTNLDR(2)	Cross-Linked	BS3	2801.47	null	1	2.17272e-08	0.004083	1.45745	sp|Q14241|ELOA1_HUMAN (381)-sp|Q14241|ELOA1_HUMAN (406)/	Intra-Protein	7	1	31	9	1	1
435	ODybkov_YChen_210722_290722Expl2_EC6EloABC_BS3_bRP1_min18a30a42a54_3.18167.18167.4.0.dta	4	4309.23	GSKINISQVIAVVGQQNVEGK(3)-DKTGSSAQKSLSEYNNFK(9)	Cross-Linked	BS3	4309.23	null	1	2.19478e-08	0.001766	0.409818	sp|P11414|RPB1_CRIGR (778)-sp|P11414|RPB1_CRIGR (758)/	Intra-Protein	36	1	35.5	17.5	1	1
436	ODybkov_YChen_210722_290722Expl2_EC6EloABC_BS3_bRP1_min20a32a44_1.8392.8392.3.0.dta	3	1814.02	GMFKNLLK(4)-KAHQAR(1)	Cross-Linked	BS3	1814.01	Oxidation[M](2)	1	2.19675e-08	0.00586	3.23041	tr|I3LGP4|I3LGP4_PIG (486)-tr|I3LGP4|I3LGP4_PIG (535)/	Intra-Protein	12	1	24	12	1	1
437	ODybkov_YChen_210722_290722Expl2_EC6EloABC_BS3_bRP1_min10a22a34a46_2.10951.10951.3.0.dta	3	1854.07	FLSDKVVK(5)-TTYIKR(5)	Cross-Linked	BS3	1854.07	null	1	2.19763e-08	0.00036	0.194167	sp|Q7KZ85|SPT6H_HUMAN (1251)-sp|Q7KZ85|SPT6H_HUMAN (1330)/	Intra-Protein	15	1	12	10	1	1
438	ODybkov_YChen_210722_290722Expl2_EC6EloABC_BS3_bRP1_min18a30a42a54_3.13473.13473.5.0.dta	5	4156.05	LFEKMQAYQYEQISADPDKPLADGIR(4)-MQNAAKASR(6)	Cross-Linked	BS3	4156.05	Oxidation[M](5)	1	2.21994e-08	0.001267	0.304857	sp|Q7KZ85|SPT6H_HUMAN (422)-sp|Q7KZ85|SPT6H_HUMAN (486)/	Intra-Protein	36	1	52.5	13.5	1	1
439	ODybkov_YChen_210722_290722Expl2_EC6EloABC_BS3_bRP1_min16a28a40a52_2.12193.12193.3.0.dta	3	2394.32	MATNTVYVFAKK(11)-DGKLAKPR(3)	Cross-Linked	BS3	2394.32	null	1	2.22572e-08	0.001683	0.702913	tr|I3LGP4|I3LGP4_PIG (287)-tr|I3LGP4|I3LGP4_PIG (571)/	Intra-Protein	21	1	27.5	10.5	1	1
440	ODybkov_YChen_210722_290722Expl2_EC6EloABC_BS3_bRP1_min14a26a38a50_3.12104.12104.5.0.dta	5	2410.31	MATNTVYVFAKK(11)-DGKLAKPR(3)	Cross-Linked	BS3	2410.32	Oxidation[M](1)	1	2.29098e-08	-0.001808	-0.750109	tr|I3LGP4|I3LGP4_PIG (287)-tr|I3LGP4|I3LGP4_PIG (571)/	Intra-Protein	32	1	25	10	1	1
441	ODybkov_YChen_210722_290722Expl2_EC6EloABC_BS3_bRP1_i_2.28135.28135.3.0.dta	3	2292.23	KHEHVGSFAR(1)-DLVAQWKK(7)	Cross-Linked	BS3	2292.22	null	1	2.29396e-08	0.002709	1.18182	sp|Q14241|ELOA1_HUMAN (86)-sp|Q14241|ELOA1_HUMAN (102)/	Intra-Protein	14	1	21.5	15.5	1	1
442	ODybkov_YChen_210722_290722Expl2_EC6EloABC_BS3_bRP1_min16a28a40a52_1.10921.10921.4.0.dta	4	2206.27	KPHVVTVAGENR(1)-KFLLNK(1)	Cross-Linked	BS3	2206.27	null	1	2.32561e-08	-0.000487	-0.220734	sp|Q7KZ85|SPT6H_HUMAN (847)-sp|Q7KZ85|SPT6H_HUMAN (841)/	Intra-Protein	8	1	27	11	1	1
443	ODybkov_YChen_210722_290722Expl2_EC6EloABC_BS3_bRP1_min16a28a40a52_1.4789.4789.5.1.dta	5	2134.03	KHEHVGSFAR(1)-SNAMHGGR(1)	Cross-Linked	BS3	2134.04	null	1	2.3403e-08	-0.001726	-0.808796	sp|Q14241|ELOA1_HUMAN (86)-sp|Q14241|ELOA1_HUMAN (1)/	Intra-Protein	8	1	21.5	19.5	1	1
444	ODybkov_YChen_210722_290722Expl2_EC6EloABC_BS3_bRP1_min10a22a34a46_3.8658.8658.4.0.dta	4	1598.94	KIAPMMAK(1)-KPTVK(1)	Cross-Linked	BS3	1598.94	null	1	2.41206e-08	0.000702	0.439042	sp|Q14241|ELOA1_HUMAN (782)-sp|Q14241|ELOA1_HUMAN (777)/	Intra-Protein	28	1	11.5	5.5	1	1
445	ODybkov_YChen_210722_290722Expl2_EC6EloABC_BS3_bRP1_min15a27a39a51_3.11958.11958.3.0.dta	3	2624.36	KDVDEAHYAYSFK(1)-LNITPTKK(7)	Cross-Linked	BS3	2624.36	null	1	2.4123e-08	0.001382	0.526604	sp|Q7KZ85|SPT6H_HUMAN (629)-sp|Q7KZ85|SPT6H_HUMAN (625)/	Intra-Protein	33	1	31.5	15.5	1	1
446	ODybkov_YChen_210722_290722Expl2_EC6EloABC_BS3_bRP1_min11a23a35a47_2.14464.14464.4.1.dta	4	3777.84	MQAYQYEQISADPDKPLADGIR(15)-DIPKMQNAAK(4)	Cross-Linked	BS3	3777.85	Oxidation[M](30)	1	2.45833e-08	-0.001088	-0.287995	sp|Q7KZ85|SPT6H_HUMAN (437)-sp|Q7KZ85|SPT6H_HUMAN (480)/	Intra-Protein	16	1	34.5	10.5	1	1
447	ODybkov_YChen_210722_290722Expl2_EC6EloABC_BS3_bRP1_min12a24a36a48_1.12008.12008.3.0.dta	3	2394.32	MATNTVYVFAKK(11)-DGKLAKPR(3)	Cross-Linked	BS3	2394.32	null	1	2.46473e-08	0.002653	1.10804	tr|I3LGP4|I3LGP4_PIG (287)-tr|I3LGP4|I3LGP4_PIG (571)/	Intra-Protein	4	1	27.5	10.5	1	1
448	ODybkov_YChen_210722_290722Expl2_EC6EloABC_BS3_bRP1_min12a24a36a48_1.10951.10951.3.0.dta	3	2206.27	KPHVVTVAGENR(1)-KFLLNK(1)	Cross-Linked	BS3	2206.27	null	1	2.49623e-08	0.000758	0.343566	sp|Q7KZ85|SPT6H_HUMAN (847)-sp|Q7KZ85|SPT6H_HUMAN (841)/	Intra-Protein	4	1	22.5	10.5	1	1
449	ODybkov_YChen_210722_290722Expl2_EC6EloABC_BS3_bRP1_min15a27a39a51_3.12130.12130.3.0.dta	3	2624.36	KDVDEAHYAYSFK(1)-LNITPTKK(7)	Cross-Linked	BS3	2624.36	null	1	2.51603e-08	0.000279	0.106312	sp|Q7KZ85|SPT6H_HUMAN (629)-sp|Q7KZ85|SPT6H_HUMAN (625)/	Intra-Protein	33	1	35.5	14.5	1	1
450	ODybkov_YChen_210722_290722Expl2_EC6EloABC_BS3_bRP1_min12a24a36a48_1.11800.11800.3.0.dta	3	2079.25	LKELINISK(2)-DGKLAKPR(3)	Cross-Linked	BS3	2079.25	null	1	2.52132e-08	0.001057	0.508356	sp|P11414|RPB1_CRIGR (1125)-tr|I3LGP4|I3LGP4_PIG (571)/	Inter-Protein	4	1	19	16	1	1
451	ODybkov_YChen_210722_290722Expl2_EC6EloABC_BS3_bRP1_min11a23a35a47_2.10912.10912.4.0.dta	4	2154.26	KGTHLLKILK(7)-KSEAEFR(1)	Cross-Linked	BS3	2154.26	null	1	2.52232e-08	0.00052	0.241382	sp|Q7KZ85|SPT6H_HUMAN (1005)-sp|Q7KZ85|SPT6H_HUMAN (901)/	Intra-Protein	16	1	15	11	1	1
452	ODybkov_YChen_210722_290722Expl2_EC6EloABC_BS3_bRP1_min16a28a40a52_2.9630.9630.4.0.dta	4	2845.39	KGFDQEEVFEKPTR(1)-SYKEQESK(3)	Cross-Linked	BS3	2845.39	null	1	2.57328e-08	-0.000125	-0.043931	tr|I3LGP4|I3LGP4_PIG (898)-tr|I3LGP4|I3LGP4_PIG (892)/	Intra-Protein	21	1	34	14	1	1
453	ODybkov_YChen_210722_290722Expl2_EC6EloABC_BS3_bRP1_min11a23a35a47_2.15479.15479.4.0.dta	4	3761.86	MQAYQYEQISADPDKPLADGIR(15)-DIPKMQNAAK(4)	Cross-Linked	BS3	3761.85	null	1	2.5994e-08	0.00519	1.37964	sp|Q7KZ85|SPT6H_HUMAN (437)-sp|Q7KZ85|SPT6H_HUMAN (480)/	Intra-Protein	16	1	46	10	1	1
454	ODybkov_YChen_210722_290722Expl2_EC6EloABC_BS3_bRP1_i_1.15627.15627.5.0.dta	5	3070.43	NAEPDEQDFEKSNSR(11)-KHEHVGSFAR(1)	Cross-Linked	BS3	3070.42	null	1	2.67081e-08	0.000927	0.301913	sp|Q14241|ELOA1_HUMAN (120)-sp|Q14241|ELOA1_HUMAN (86)/	Intra-Protein	1	1	22.5	13.5	1	1
455	ODybkov_YChen_210722_290722Expl2_EC6EloABC_BS3_bRP1_min10a22a34a46_1.4006.4006.3.0.dta	3	1683.9	KSAIGQR(1)-KHMTDR(1)	Cross-Linked	BS3	1683.9	null	1	2.67883e-08	-0.00044	-0.261299	tr|I3LGP4|I3LGP4_PIG (326)-sp|P11414|RPB1_CRIGR (1219)/	Inter-Protein	2	1	12	12	1	1
456	ODybkov_YChen_210722_290722Expl2_EC6EloABC_BS3_bRP1_min10a22a34a46_2.8746.8746.3.0.dta	3	1598.94	KIAPMMAK(1)-KPTVK(1)	Cross-Linked	BS3	1598.94	null	1	2.70548e-08	0.002038	1.2746	sp|Q14241|ELOA1_HUMAN (782)-sp|Q14241|ELOA1_HUMAN (777)/	Intra-Protein	15	1	15.5	7.5	1	1
457	ODybkov_YChen_210722_290722Expl2_EC6EloABC_BS3_bRP1_min15a27a39a51_1.5773.5773.4.0.dta	4	1810.09	AKLNITPTKK(9)-KQQR(1)	Cross-Linked	BS3	1810.09	null	1	2.73377e-08	-0.000544	-0.300537	sp|Q7KZ85|SPT6H_HUMAN (625)-sp|Q7KZ85|SPT6H_HUMAN (1322)/	Intra-Protein	7	1	14	4	1	1
458	ODybkov_YChen_210722_290722Expl2_EC6EloABC_BS3_bRP1_min16a28a40a52_3.13337.13337.7.0.dta	7	5246.5	KSLGTSAGSLVHISYLEMGHDITR(1)-THSTHPDDEDSGPYKHISPGDTK(15)	Cross-Linked	BS3	5246.5	Oxidation[M](18)	1	2.75821e-08	0.003002	0.572191	sp|P11414|RPB1_CRIGR (643)-sp|P11414|RPB1_CRIGR (619)/	Intra-Protein	34	1	46	25	1	1
459	ODybkov_YChen_210722_290722Expl2_EC6EloABC_BS3_bRP1_min11a23a35a47_2.9831.9831.5.0.dta	5	3271.53	FCQECNNMLYPKEDKENR(12)-KSAIGQR(1)	Cross-Linked	BS3	3271.53	Carbamidomethyl[C](2);Carbamidomethyl[C](5)	1	2.76483e-08	0.002314	0.707315	sp|P60899|RPB9_PIG (27)-tr|I3LGP4|I3LGP4_PIG (326)/	Inter-Protein	16	1	28.5	9.5	1	1
460	ODybkov_YChen_210722_290722Expl2_EC6EloABC_BS3_bRP1_min10a22a34a46_1.9391.9391.4.1.dta	4	2845.39	KGFDQEEVFEKPTR(1)-SYKEQESK(3)	Cross-Linked	BS3	2845.39	null	1	2.79095e-08	0.003737	1.31335	tr|I3LGP4|I3LGP4_PIG (898)-tr|I3LGP4|I3LGP4_PIG (892)/	Intra-Protein	2	1	30	13	1	1
461	ODybkov_YChen_210722_290722Expl2_EC6EloABC_BS3_bRP1_min14a26a38a50_3.6113.6113.4.0.dta	4	1810.09	AKLNITPTKK(9)-KQQR(1)	Cross-Linked	BS3	1810.09	null	1	2.81252e-08	-0.000863	-0.476772	sp|Q7KZ85|SPT6H_HUMAN (625)-sp|Q7KZ85|SPT6H_HUMAN (1322)/	Intra-Protein	32	1	17	6	1	1
462	ODybkov_YChen_210722_290722Expl2_EC6EloABC_BS3_bRP1_min15a27a39a51_2.3890.3890.5.0.dta	5	2150.03	KHEHVGSFAR(1)-SNAMHGGR(1)	Cross-Linked	BS3	2150.03	Oxidation[M](17)	1	2.83369e-08	-0.002382	-1.10789	sp|Q14241|ELOA1_HUMAN (86)-sp|Q14241|ELOA1_HUMAN (1)/	Intra-Protein	20	1	20.5	22.5	1	1
463	ODybkov_YChen_210722_290722Expl2_EC6EloABC_BS3_bRP1_min18a30a42a54_3.13597.13597.3.0.dta	3	2859.37	MATNTVYVFAKK(11)-DSKYAYTGECR(3)	Cross-Linked	BS3	2859.37	Carbamidomethyl[C](25)	1	2.83426e-08	0.001229	0.429815	tr|I3LGP4|I3LGP4_PIG (287)-tr|I3LGP4|I3LGP4_PIG (291)/	Intra-Protein	36	1	27.5	13.5	1	1
464	ODybkov_YChen_210722_290722Expl2_EC6EloABC_BS3_bRP1_min19a31a43_1.8052.8052.3.0.dta	3	2269.12	KDVDEAHYAYSFK(1)-KQQR(1)	Cross-Linked	BS3	2269.12	null	1	2.85474e-08	-0.007478	-3.29554	sp|Q7KZ85|SPT6H_HUMAN (629)-sp|Q7KZ85|SPT6H_HUMAN (1322)/	Intra-Protein	11	1	36.5	5.5	1	1
465	ODybkov_YChen_210722_290722Expl2_EC6EloABC_BS3_bRP1_min21a33a45_2.11474.11474.4.0.dta	4	2410.32	MATNTVYVFAKK(11)-DGKLAKPR(3)	Cross-Linked	BS3	2410.32	Oxidation[M](1)	1	2.97273e-08	0.001055	0.437702	tr|I3LGP4|I3LGP4_PIG (287)-tr|I3LGP4|I3LGP4_PIG (571)/	Intra-Protein	26	1	39	12	1	1
466	ODybkov_YChen_210722_290722Expl2_EC6EloABC_BS3_bRP1_min15a27a39a51_1.6838.6838.4.0.dta	4	2130.22	GAKPGVTKEK(8)-YAKEVLQK(3)	Cross-Linked	BS3	2130.22	null	1	2.98136e-08	-0.001152	-0.54079	tr|I3LGP4|I3LGP4_PIG (409)-tr|I3LGP4|I3LGP4_PIG (417)/	Intra-Protein	7	1	16.5	13.5	1	1
467	ODybkov_YChen_210722_290722Expl2_EC6EloABC_BS3_bRP1_min16a28a40a52_2.13678.13678.3.0.dta	3	1928.09	LLNYAPLEK(9)-KGQELR(1)	Cross-Linked	BS3	1928.09	null	1	2.98524e-08	0.001685	0.873924	sp|P62875|RPAB5_HUMAN (67)-tr|I3LCH3|I3LCH3_PIG (155)/	Inter-Protein	21	1	16	7	1	1
468	ODybkov_YChen_210722_290722Expl2_EC6EloABC_BS3_bRP1_min12a24a36a48_2.12008.12008.4.0.dta	4	2206.27	KPHVVTVAGENR(1)-KFLLNK(1)	Cross-Linked	BS3	2206.27	null	1	3.01464e-08	-9.3e-05	-0.042153	sp|Q7KZ85|SPT6H_HUMAN (847)-sp|Q7KZ85|SPT6H_HUMAN (841)/	Intra-Protein	17	1	29	9	1	1
469	ODybkov_YChen_210722_290722Expl2_EC6EloABC_BS3_bRP1_min10a22a34a46_1.3138.3138.3.1.dta	3	1604.92	GAKPGVTK(3)-KAHQAR(1)	Cross-Linked	BS3	1604.92	null	1	3.02279e-08	-0.000303	-0.188794	tr|I3LGP4|I3LGP4_PIG (404)-tr|I3LGP4|I3LGP4_PIG (535)/	Intra-Protein	2	1	11	11	1	1
470	ODybkov_YChen_210722_290722Expl2_EC6EloABC_BS3_bRP1_min14a26a38a50_3.12287.12287.5.0.dta	5	2410.32	MATNTVYVFAKK(11)-DGKLAKPR(3)	Cross-Linked	BS3	2410.32	Oxidation[M](1)	1	3.05837e-08	-8.4e-05	-0.03485	tr|I3LGP4|I3LGP4_PIG (287)-tr|I3LGP4|I3LGP4_PIG (571)/	Intra-Protein	32	1	26	7	1	1
471	ODybkov_YChen_210722_290722Expl2_EC6EloABC_BS3_bRP1_min16a28a40a52_2.14473.14473.4.0.dta	4	4140.06	LFEKMQAYQYEQISADPDKPLADGIR(4)-MQNAAKASR(6)	Cross-Linked	BS3	4140.05	null	1	3.0602e-08	0.002433	0.587674	sp|Q7KZ85|SPT6H_HUMAN (422)-sp|Q7KZ85|SPT6H_HUMAN (486)/	Intra-Protein	21	1	35.5	14.5	1	1
472	ODybkov_YChen_210722_290722Expl2_EC6EloABC_BS3_bRP1_min14a26a38a50_2.11908.11908.3.0.dta	3	2624.36	KDVDEAHYAYSFK(1)-LNITPTKK(7)	Cross-Linked	BS3	2624.36	null	1	3.10956e-08	0.000297	0.11317	sp|Q7KZ85|SPT6H_HUMAN (629)-sp|Q7KZ85|SPT6H_HUMAN (625)/	Intra-Protein	19	1	28.5	11.5	1	1
473	ODybkov_YChen_210722_290722Expl2_EC6EloABC_BS3_bRP1_min16a28a40a52_1.10523.10523.4.0.dta	4	2823.49	KDVDEAHYAYSFK(1)-AKLNITPTKK(9)	Cross-Linked	BS3	2823.49	null	1	3.11703e-08	0.001531	0.542236	sp|Q7KZ85|SPT6H_HUMAN (629)-sp|Q7KZ85|SPT6H_HUMAN (625)/	Intra-Protein	8	1	29	23	1	1
474	ODybkov_YChen_210722_290722Expl2_EC6EloABC_BS3_bRP1_min14a26a38a50_2.3525.3525.4.1.dta	4	1732	DGKLAKPR(3)-KAHQAR(1)	Cross-Linked	BS3	1732	null	1	3.1189e-08	0.000549	0.316975	tr|I3LGP4|I3LGP4_PIG (571)-tr|I3LGP4|I3LGP4_PIG (535)/	Intra-Protein	19	1	14.5	11.5	1	1
475	ODybkov_YChen_210722_290722Expl2_EC6EloABC_BS3_bRP1_min10a22a34a46_3.7258.7258.4.0.dta	4	1614.93	KIAPMMAK(1)-KPTVK(1)	Cross-Linked	BS3	1614.93	Oxidation[M](5)	1	3.22322e-08	0.000345	0.213631	sp|Q14241|ELOA1_HUMAN (782)-sp|Q14241|ELOA1_HUMAN (777)/	Intra-Protein	28	1	17.5	6.5	1	1
476	ODybkov_YChen_210722_290722Expl2_EC6EloABC_BS3_bRP1_min15a27a39a51_1.11646.11646.5.0.dta	5	2624.36	KDVDEAHYAYSFK(1)-LNITPTKK(7)	Cross-Linked	BS3	2624.36	null	1	3.22773e-08	0.002026	0.771998	sp|Q7KZ85|SPT6H_HUMAN (629)-sp|Q7KZ85|SPT6H_HUMAN (625)/	Intra-Protein	7	1	15.5	7.5	1	1
477	ODybkov_YChen_210722_290722Expl2_EC6EloABC_BS3_bRP1_min12a24a36a48_1.3332.3332.3.0.dta	3	1604.92	GAKPGVTK(3)-KAHQAR(1)	Cross-Linked	BS3	1604.92	null	1	3.26899e-08	0.001233	0.768261	tr|I3LGP4|I3LGP4_PIG (404)-tr|I3LGP4|I3LGP4_PIG (535)/	Intra-Protein	4	1	12	12	1	1
478	ODybkov_YChen_210722_290722Expl2_EC6EloABC_BS3_bRP1_min20a32a44_1.12202.12202.4.0.dta	4	2394.32	MATNTVYVFAKK(11)-DGKLAKPR(3)	Cross-Linked	BS3	2394.32	null	1	3.2834e-08	0.001818	0.759297	tr|I3LGP4|I3LGP4_PIG (287)-tr|I3LGP4|I3LGP4_PIG (571)/	Intra-Protein	12	1	27	11	1	1
479	ODybkov_YChen_210722_290722Expl2_EC6EloABC_BS3_bRP1_min18a30a42a54_3.4033.4033.5.0.dta	5	2150.03	KHEHVGSFAR(1)-SNAMHGGR(1)	Cross-Linked	BS3	2150.03	Oxidation[M](17)	1	3.30449e-08	-0.000513	-0.238601	sp|Q14241|ELOA1_HUMAN (86)-sp|Q14241|ELOA1_HUMAN (1)/	Intra-Protein	36	1	21.5	24.5	1	1
480	ODybkov_YChen_210722_290722Expl2_EC6EloABC_BS3_bRP1_min18a30a42a54_3.14542.14542.4.0.dta	4	4156.05	LFEKMQAYQYEQISADPDKPLADGIR(4)-MQNAAKASR(6)	Cross-Linked	BS3	4156.05	Oxidation[M](30)	1	3.37192e-08	0.003045	0.732667	sp|Q7KZ85|SPT6H_HUMAN (422)-sp|Q7KZ85|SPT6H_HUMAN (486)/	Intra-Protein	36	1	52	24	1	1
481	ODybkov_YChen_210722_290722Expl2_EC6EloABC_BS3_bRP1_i_1.28586.28586.3.0.dta	3	2410.31	MATNTVYVFAKK(11)-DGKLAKPR(3)	Cross-Linked	BS3	2410.32	Oxidation[M](1)	1	3.38814e-08	-0.001789	-0.742226	tr|I3LGP4|I3LGP4_PIG (287)-tr|I3LGP4|I3LGP4_PIG (571)/	Intra-Protein	1	1	32	6	1	1
482	ODybkov_YChen_210722_290722Expl2_EC6EloABC_BS3_bRP1_min16a28a40a52_3.17941.17941.4.0.dta	4	4282.12	MQAYQYEQISADPDKPLADGIR(15)-KFGLTPEQFGENLR(1)	Cross-Linked	BS3	4282.11	null	1	3.39017e-08	0.003091	0.72184	sp|Q7KZ85|SPT6H_HUMAN (437)-sp|Q7KZ85|SPT6H_HUMAN (541)/	Intra-Protein	34	1	38.5	19.5	1	1
483	ODybkov_YChen_210722_290722Expl2_EC6EloABC_BS3_bRP1_min14a26a38a50_3.3261.3261.5.0.dta	5	1845.94	SYKEQESK(3)-KAHQAR(1)	Cross-Linked	BS3	1845.95	null	1	3.39051e-08	-0.000525	-0.284407	tr|I3LGP4|I3LGP4_PIG (892)-tr|I3LGP4|I3LGP4_PIG (535)/	Intra-Protein	32	1	9	10	1	1
484	ODybkov_YChen_210722_290722Expl2_EC6EloABC_BS3_bRP1_min10a22a34a46_2.10260.10260.3.0.dta	3	2600.39	VLSEKDVDPVR(5)-KLTMEQIAEK(1)	Cross-Linked	BS3	2600.39	Oxidation[M](18)	1	3.44451e-08	0.004299	1.65322	sp|P11414|RPB1_CRIGR (1350)-sp|P11414|RPB1_CRIGR (1225)/	Intra-Protein	15	1	15	16	1	1
485	ODybkov_YChen_210722_290722Expl2_EC6EloABC_BS3_bRP1_min16a28a40a52_2.16906.16906.5.0.dta	5	4054.9	IMNSDENKMQEEEEVVDKMDDDVFLR(8)-KSAIGQR(1)	Cross-Linked	BS3	4054.9	null	1	3.53559e-08	0.00095	0.234284	sp|P11414|RPB1_CRIGR (1268)-tr|I3LGP4|I3LGP4_PIG (326)/	Inter-Protein	21	1	44.5	9.5	1	1
486	ODybkov_YChen_210722_290722Expl2_EC6EloABC_BS3_bRP1_min16a28a40a52_3.7530.7530.4.1.dta	4	3070.42	NAEPDEQDFEKSNSR(11)-KHEHVGSFAR(1)	Cross-Linked	BS3	3070.42	null	1	3.58867e-08	-0.002938	-0.956871	sp|Q14241|ELOA1_HUMAN (120)-sp|Q14241|ELOA1_HUMAN (86)/	Intra-Protein	34	1	26	15	1	1
487	ODybkov_YChen_210722_290722Expl2_EC6EloABC_BS3_bRP1_min19a31a43_1.11863.11863.3.0.dta	3	2649.52	LADIVKINNQLR(6)-AMQKSGRPLK(4)	Cross-Linked	BS3	2649.52	null	1	3.59082e-08	0.001253	0.472915	sp|P11414|RPB1_CRIGR (285)-sp|P11414|RPB1_CRIGR (331)/	Intra-Protein	11	1	30.5	16.5	1	1
488	ODybkov_YChen_210722_290722Expl2_EC6EloABC_BS3_bRP1_min14a26a38a50_2.11334.11334.4.0.dta	4	2206.27	KPHVVTVAGENR(1)-KFLLNK(1)	Cross-Linked	BS3	2206.27	null	1	3.62111e-08	0.001082	0.49042	sp|Q7KZ85|SPT6H_HUMAN (847)-sp|Q7KZ85|SPT6H_HUMAN (841)/	Intra-Protein	19	1	29	12	1	1
489	ODybkov_YChen_210722_290722Expl2_EC6EloABC_BS3_bRP1_min14a26a38a50_3.5668.5668.3.1.dta	3	2012.07	EKPPSSGVK(2)-ALSKEENR(4)	Cross-Linked	BS3	2012.07	null	1	3.63817e-08	0.004216	2.09536	sp|Q14241|ELOA1_HUMAN (321)-sp|Q14241|ELOA1_HUMAN (306)/	Intra-Protein	32	1	9	13	1	1
490	ODybkov_YChen_210722_290722Expl2_EC6EloABC_BS3_bRP1_min21a33a45_2.13878.13878.4.1.dta	4	4281.06	VSANKGEIGDATPFNDAVNVQK(5)-KAFSSPQEEEEAGFTGR(1)	Cross-Linked	BS3	4281.06	null	1	3.68946e-08	-0.001155	-0.269793	tr|I3LGP4|I3LGP4_PIG (1070)-sp|Q14241|ELOA1_HUMAN (541)/	Inter-Protein	26	1	21	19	1	1
491	ODybkov_YChen_210722_290722Expl2_EC6EloABC_BS3_bRP1_min14a26a38a50_3.13169.13169.5.1.dta	5	2905.54	KGFDQEEVFEKPTR(1)-NKTQISLVR(2)	Cross-Linked	BS3	2905.54	null	1	3.69278e-08	0.002614	0.89966	tr|I3LGP4|I3LGP4_PIG (898)-tr|I3LGP4|I3LGP4_PIG (1220)/	Intra-Protein	32	1	23.5	15.5	1	1
492	ODybkov_YChen_210722_290722Expl2_EC6EloABC_BS3_bRP1_min15a27a39a51_1.14953.14953.4.0.dta	4	2843.47	MAEQWLQEKEAER(9)-NKTQISLVR(2)	Cross-Linked	BS3	2843.47	null	1	3.71612e-08	0.001966	0.691408	sp|Q7KZ85|SPT6H_HUMAN (1688)-tr|I3LGP4|I3LGP4_PIG (1220)/	Inter-Protein	7	1	25	9	1	1
493	ODybkov_YChen_210722_290722Expl2_EC6EloABC_BS3_bRP1_min10a22a34a46_1.7334.7334.4.0.dta	4	1614.93	KIAPMMAK(1)-KPTVK(1)	Cross-Linked	BS3	1614.93	Oxidation[M](5)	1	3.78892e-08	0.000658	0.407447	sp|Q14241|ELOA1_HUMAN (782)-sp|Q14241|ELOA1_HUMAN (777)/	Intra-Protein	2	1	18.5	6.5	1	1
494	ODybkov_YChen_210722_290722Expl2_EC6EloABC_BS3_bRP1_min16a28a40a52_3.7315.7315.4.0.dta	4	1799.92	AKDILCR(2)-KHMTDR(1)	Cross-Linked	BS3	1799.93	Carbamidomethyl[C](6)	1	3.7893e-08	-0.000847	-0.470575	sp|P11414|RPB1_CRIGR (1155)-sp|P11414|RPB1_CRIGR (1219)/	Intra-Protein	34	1	7.5	7.5	1	1
495	ODybkov_YChen_210722_290722Expl2_EC6EloABC_BS3_bRP1_min14a26a38a50_3.11542.11542.4.0.dta	4	2206.27	KPHVVTVAGENR(1)-KFLLNK(1)	Cross-Linked	BS3	2206.27	null	1	3.83313e-08	8.4e-05	0.038073	sp|Q7KZ85|SPT6H_HUMAN (847)-sp|Q7KZ85|SPT6H_HUMAN (841)/	Intra-Protein	32	1	15	9	1	1
496	ODybkov_YChen_210722_290722Expl2_EC6EloABC_BS3_bRP1_min15a27a39a51_2.4885.4885.4.0.dta	4	2134.03	KHEHVGSFAR(1)-SNAMHGGR(1)	Cross-Linked	BS3	2134.04	null	1	3.95777e-08	-0.001825	-0.855187	sp|Q14241|ELOA1_HUMAN (86)-sp|Q14241|ELOA1_HUMAN (1)/	Intra-Protein	20	1	18.5	18.5	1	1
497	ODybkov_YChen_210722_290722Expl2_EC6EloABC_BS3_bRP1_min16a28a40a52_3.12488.12488.3.0.dta	3	2394.32	MATNTVYVFAKK(11)-DGKLAKPR(3)	Cross-Linked	BS3	2394.32	null	1	3.96173e-08	0.001848	0.771826	tr|I3LGP4|I3LGP4_PIG (287)-tr|I3LGP4|I3LGP4_PIG (571)/	Intra-Protein	34	1	21.5	8.5	1	1
498	ODybkov_YChen_210722_290722Expl2_EC6EloABC_BS3_bRP1_min12a24a36a48_3.11125.11125.4.0.dta	4	2206.27	KPHVVTVAGENR(1)-KFLLNK(1)	Cross-Linked	BS3	2206.27	null	1	4.04014e-08	0.002289	1.0375	sp|Q7KZ85|SPT6H_HUMAN (847)-sp|Q7KZ85|SPT6H_HUMAN (841)/	Intra-Protein	30	1	28	11	1	1
499	ODybkov_YChen_210722_290722Expl2_EC6EloABC_BS3_bRP1_min10a22a34a46_3.12078.12078.4.0.dta	4	3403.8	FLLNKKPHVVTVAGENR(5)-MDTQKDVQPPK(5)	Cross-Linked	BS3	3403.8	Acetyl[ProteinN-term](20);Oxidation[M](21)	1	4.0535e-08	-0.000812	-0.238557	sp|Q7KZ85|SPT6H_HUMAN (846)-tr|I3LN51|I3LN51_PIG (5)/	Inter-Protein	28	1	25	25	1	1
500	ODybkov_YChen_210722_290722Expl2_EC6EloABC_BS3_bRP1_min16a28a40a52_2.15785.15785.4.2.dta	4	3510.83	RSGLELYAEWKHVNEDSQEK(11)-KILLSPER(1)	Cross-Linked	BS3	3510.82	null	1	4.11641e-08	0.010624	3.02607	sp|P11414|RPB1_CRIGR (203)-sp|P11414|RPB1_CRIGR (213)/	Intra-Protein	21	1	45.5	14.5	1	1
501	ODybkov_YChen_210722_290722Expl2_EC6EloABC_BS3_bRP1_min10a22a34a46_1.9469.9469.3.0.dta	3	1833.09	LNITPTKK(7)-TTYIKR(5)	Cross-Linked	BS3	1833.08	null	1	4.12011e-08	0.000978	0.533527	sp|Q7KZ85|SPT6H_HUMAN (625)-sp|Q7KZ85|SPT6H_HUMAN (1330)/	Intra-Protein	2	1	13.5	11.5	1	1
502	ODybkov_YChen_210722_290722Expl2_EC6EloABC_BS3_bRP1_min16a28a40a52_1.12079.12079.4.0.dta	4	2394.32	MATNTVYVFAKK(11)-DGKLAKPR(3)	Cross-Linked	BS3	2394.32	null	1	4.17277e-08	0.002245	0.937635	tr|I3LGP4|I3LGP4_PIG (287)-tr|I3LGP4|I3LGP4_PIG (571)/	Intra-Protein	8	1	26	11	1	1
503	ODybkov_YChen_210722_290722Expl2_EC6EloABC_BS3_bRP1_min15a27a39a51_1.12261.12261.4.2.dta	4	3837.74	SEYSELDEDESQAPYDPNGKPER(20)-PYANQPTVR(1)	Cross-Linked	BS3	3837.74	null	1	4.18113e-08	0.003448	0.898446	tr|I3LCH3|I3LCH3_PIG (225)-tr|I3LCH3|I3LCH3_PIG (2)/	Intra-Protein	7	1	29.5	8.5	1	1
504	ODybkov_YChen_210722_290722Expl2_EC6EloABC_BS3_bRP1_min10a22a34a46_1.12219.12219.5.0.dta	5	2394.32	MATNTVYVFAKK(11)-DGKLAKPR(3)	Cross-Linked	BS3	2394.32	null	1	4.20797e-08	-0.001012	-0.422667	tr|I3LGP4|I3LGP4_PIG (287)-tr|I3LGP4|I3LGP4_PIG (571)/	Intra-Protein	2	1	20	10	1	1
505	ODybkov_YChen_210722_290722Expl2_EC6EloABC_BS3_bRP1_min12a24a36a48_1.10782.10782.3.0.dta	3	2206.27	KPHVVTVAGENR(1)-KFLLNK(1)	Cross-Linked	BS3	2206.27	null	1	4.23118e-08	0.000733	0.332235	sp|Q7KZ85|SPT6H_HUMAN (847)-sp|Q7KZ85|SPT6H_HUMAN (841)/	Intra-Protein	4	1	20.5	11.5	1	1
506	ODybkov_YChen_210722_290722Expl2_EC6EloABC_BS3_bRP1_min20a32a44_1.11136.11136.4.1.dta	4	2206.27	KPHVVTVAGENR(1)-KFLLNK(1)	Cross-Linked	BS3	2206.27	null	1	4.28483e-08	0.000205	0.092917	sp|Q7KZ85|SPT6H_HUMAN (847)-sp|Q7KZ85|SPT6H_HUMAN (841)/	Intra-Protein	12	1	24	10	1	1
507	ODybkov_YChen_210722_290722Expl2_EC6EloABC_BS3_bRP1_min11a23a35a47_2.12118.12118.3.1.dta	3	2649.52	LADIVKINNQLR(6)-AMQKSGRPLK(4)	Cross-Linked	BS3	2649.52	null	1	4.34046e-08	-0.002116	-0.798634	sp|P11414|RPB1_CRIGR (285)-sp|P11414|RPB1_CRIGR (331)/	Intra-Protein	16	1	21.5	10.5	1	1
508	ODybkov_YChen_210722_290722Expl2_EC6EloABC_BS3_bRP1_min16a28a40a52_2.9468.9468.4.0.dta	4	2845.39	KGFDQEEVFEKPTR(1)-SYKEQESK(3)	Cross-Linked	BS3	2845.39	null	1	4.34915e-08	-0.000732	-0.257258	tr|I3LGP4|I3LGP4_PIG (898)-tr|I3LGP4|I3LGP4_PIG (892)/	Intra-Protein	21	1	42	16	1	1
509	ODybkov_YChen_210722_290722Expl2_EC6EloABC_BS3_bRP1_min16a28a40a52_2.17922.17922.4.0.dta	4	4309.24	GSKINISQVIAVVGQQNVEGK(3)-DKTGSSAQKSLSEYNNFK(9)	Cross-Linked	BS3	4309.23	null	1	4.3535e-08	0.013217	3.06714	sp|P11414|RPB1_CRIGR (778)-sp|P11414|RPB1_CRIGR (758)/	Intra-Protein	21	1	32.5	17.5	1	1
510	ODybkov_YChen_210722_290722Expl2_EC6EloABC_BS3_bRP1_min15a27a39a51_1.9006.9006.3.1.dta	3	1725.02	KSLGSLPK(1)-TPEGKVK(5)	Cross-Linked	BS3	1725.02	null	1	4.39154e-08	0.001411	0.817964	sp|Q14241|ELOA1_HUMAN (412)-sp|Q14241|ELOA1_HUMAN (404)/	Intra-Protein	7	1	13.5	9.5	1	1
511	ODybkov_YChen_210722_290722Expl2_EC6EloABC_BS3_bRP1_min11a23a35a47_2.12646.12646.3.0.dta	3	2394.33	MATNTVYVFAKK(11)-DGKLAKPR(3)	Cross-Linked	BS3	2394.32	null	1	4.39506e-08	0.005915	2.47043	tr|I3LGP4|I3LGP4_PIG (287)-tr|I3LGP4|I3LGP4_PIG (571)/	Intra-Protein	16	1	25.5	7.5	1	1
512	ODybkov_YChen_210722_290722Expl2_EC6EloABC_BS3_bRP1_min17a29a41a53_1.12137.12137.4.0.dta	4	1945.14	KAQDIETLK(1)-KFLLNK(1)	Cross-Linked	BS3	1945.14	null	1	4.39814e-08	-0.000432	-0.222092	sp|Q7KZ85|SPT6H_HUMAN (832)-sp|Q7KZ85|SPT6H_HUMAN (841)/	Intra-Protein	9	1	15.5	10.5	1	1
513	ODybkov_YChen_210722_290722Expl2_EC6EloABC_BS3_bRP1_min18a30a42a54_3.9612.9612.4.0.dta	4	1812.06	KSLGSLPK(1)-VKTNLDR(2)	Cross-Linked	BS3	1812.06	null	1	4.50722e-08	-0.000735	-0.405616	sp|Q14241|ELOA1_HUMAN (412)-sp|Q14241|ELOA1_HUMAN (406)/	Intra-Protein	36	1	10	10	1	1
514	ODybkov_YChen_210722_290722Expl2_EC6EloABC_BS3_bRP1_min16a28a40a52_2.17398.17398.4.0.dta	4	4298.11	MQAYQYEQISADPDKPLADGIR(15)-KFGLTPEQFGENLR(1)	Cross-Linked	BS3	4298.11	Oxidation[M](1)	1	4.55024e-08	0.003502	0.814777	sp|Q7KZ85|SPT6H_HUMAN (437)-sp|Q7KZ85|SPT6H_HUMAN (541)/	Intra-Protein	21	1	44.5	15.5	1	1
515	ODybkov_YChen_210722_290722Expl2_EC6EloABC_BS3_bRP1_min16a28a40a52_2.21556.21556.3.0.dta	3	3086.66	FEDEELQQILDDIQTKR(16)-SLLLQKK(6)	Cross-Linked	BS3	3086.66	null	1	4.55161e-08	0.001948	0.631103	tr|A0A287ADR4|A0A287ADR4_PIG (179)-tr|A0A287ADR4|A0A287ADR4_PIG (132)/	Intra-Protein	21	1	32	8	1	1
516	ODybkov_YChen_210722_290722Expl2_EC6EloABC_BS3_bRP1_min15a27a39a51_1.19555.19555.4.0.dta	4	3088.65	VWQWDEKWTQLR(7)-LLAEAKEYVIK(6)	Cross-Linked	BS3	3088.65	null	1	4.58817e-08	0.000576	0.186489	sp|Q7KZ85|SPT6H_HUMAN (405)-sp|Q7KZ85|SPT6H_HUMAN (741)/	Intra-Protein	7	1	11	12	1	1
517	ODybkov_YChen_210722_290722Expl2_EC6EloABC_BS3_bRP1_min10a22a34a46_1.12195.12195.3.0.dta	3	2394.32	MATNTVYVFAKK(11)-DGKLAKPR(3)	Cross-Linked	BS3	2394.32	null	1	4.59643e-08	0.001395	0.582629	tr|I3LGP4|I3LGP4_PIG (287)-tr|I3LGP4|I3LGP4_PIG (571)/	Intra-Protein	2	1	26.5	11.5	1	1
518	ODybkov_YChen_210722_290722Expl2_EC6EloABC_BS3_bRP1_min17a29a41a53_2.4921.4921.4.0.dta	4	2134.04	KHEHVGSFAR(1)-SNAMHGGR(1)	Cross-Linked	BS3	2134.04	null	1	4.61024e-08	0.000754	0.353321	sp|Q14241|ELOA1_HUMAN (86)-sp|Q14241|ELOA1_HUMAN (1)/	Intra-Protein	22	1	21	23	1	1
519	ODybkov_YChen_210722_290722Expl2_EC6EloABC_BS3_bRP1_min10a22a34a46_2.12114.12114.3.0.dta	3	2394.32	MATNTVYVFAKK(11)-DGKLAKPR(3)	Cross-Linked	BS3	2394.32	null	1	4.62178e-08	0.001291	0.539192	tr|I3LGP4|I3LGP4_PIG (287)-tr|I3LGP4|I3LGP4_PIG (571)/	Intra-Protein	15	1	27.5	10.5	1	1
520	ODybkov_YChen_210722_290722Expl2_EC6EloABC_BS3_bRP1_min19a31a43_1.17254.17254.4.0.dta	4	3227.65	KDVDEAHYAYSFK(1)-ELPGKFLLGYQPR(5)	Cross-Linked	BS3	3227.64	null	1	4.64263e-08	0.004914	1.52247	sp|Q7KZ85|SPT6H_HUMAN (629)-sp|Q7KZ85|SPT6H_HUMAN (1474)/	Intra-Protein	11	1	20	15	1	1
521	ODybkov_YChen_210722_290722Expl2_EC6EloABC_BS3_bRP1_min12a24a36a48_1.5770.5770.3.0.dta	3	1815.92	AKDILCR(2)-KHMTDR(1)	Cross-Linked	BS3	1815.92	Carbamidomethyl[C](6);Oxidation[M](13)	1	4.67898e-08	-3e-06	-0.001652	sp|P11414|RPB1_CRIGR (1155)-sp|P11414|RPB1_CRIGR (1219)/	Intra-Protein	4	1	8.5	15.5	1	1
522	ODybkov_YChen_210722_290722Expl2_EC6EloABC_BS3_bRP1_min16a28a40a52_1.12249.12249.4.0.dta	4	2394.32	MATNTVYVFAKK(11)-DGKLAKPR(3)	Cross-Linked	BS3	2394.32	null	1	4.74685e-08	0.002041	0.852434	tr|I3LGP4|I3LGP4_PIG (287)-tr|I3LGP4|I3LGP4_PIG (571)/	Intra-Protein	8	1	24	10	1	1
523	ODybkov_YChen_210722_290722Expl2_EC6EloABC_BS3_bRP1_min15a27a39a51_1.14402.14402.5.0.dta	5	3240.67	EVLQKEMLPHVGVSDFCETK(5)-GAKPGVTK(3)	Cross-Linked	BS3	3240.66	Carbamidomethyl[C](17)	1	4.76778e-08	0.006782	2.09278	tr|I3LGP4|I3LGP4_PIG (422)-tr|I3LGP4|I3LGP4_PIG (404)/	Intra-Protein	7	1	27	8	1	1
524	ODybkov_YChen_210722_290722Expl2_EC6EloABC_BS3_bRP1_i_1.27180.27180.3.0.dta	3	2823.49	KDVDEAHYAYSFK(1)-AKLNITPTKK(9)	Cross-Linked	BS3	2823.49	null	1	5.03584e-08	-0.001786	-0.63255	sp|Q7KZ85|SPT6H_HUMAN (629)-sp|Q7KZ85|SPT6H_HUMAN (625)/	Intra-Protein	1	1	29	17	1	1
525	ODybkov_YChen_210722_290722Expl2_EC6EloABC_BS3_bRP1_min14a26a38a50_3.3447.3447.4.0.dta	4	1740.95	EKPPSSGVK(2)-KEKDR(1)	Cross-Linked	BS3	1740.95	null	1	5.05855e-08	-0.000291	-0.16715	sp|Q14241|ELOA1_HUMAN (321)-sp|Q14241|ELOA1_HUMAN (329)/	Intra-Protein	32	1	8	7	1	1
526	ODybkov_YChen_210722_290722Expl2_EC6EloABC_BS3_bRP1_min12a24a36a48_2.10993.10993.4.0.dta	4	2206.27	KPHVVTVAGENR(1)-KFLLNK(1)	Cross-Linked	BS3	2206.27	null	1	5.11246e-08	0.001688	0.765092	sp|Q7KZ85|SPT6H_HUMAN (847)-sp|Q7KZ85|SPT6H_HUMAN (841)/	Intra-Protein	17	1	30	12	1	1
527	ODybkov_YChen_210722_290722Expl2_EC6EloABC_BS3_bRP1_min10a22a34a46_2.11070.11070.3.0.dta	3	1854.07	FLSDKVVK(5)-TTYIKR(5)	Cross-Linked	BS3	1854.07	null	1	5.16591e-08	0.000377	0.203336	sp|Q7KZ85|SPT6H_HUMAN (1251)-sp|Q7KZ85|SPT6H_HUMAN (1330)/	Intra-Protein	15	1	15	10	1	1
528	ODybkov_YChen_210722_290722Expl2_EC6EloABC_BS3_bRP1_min20a32a44_1.11578.11578.5.0.dta	5	2410.32	MATNTVYVFAKK(11)-DGKLAKPR(3)	Cross-Linked	BS3	2410.32	Oxidation[M](1)	1	5.17211e-08	0.000186	0.077168	tr|I3LGP4|I3LGP4_PIG (287)-tr|I3LGP4|I3LGP4_PIG (571)/	Intra-Protein	12	1	31	11	1	1
529	ODybkov_YChen_210722_290722Expl2_EC6EloABC_BS3_bRP1_min12a24a36a48_3.11977.11977.4.0.dta	4	2206.27	KPHVVTVAGENR(1)-KFLLNK(1)	Cross-Linked	BS3	2206.27	null	1	5.26552e-08	0.000987	0.447361	sp|Q7KZ85|SPT6H_HUMAN (847)-sp|Q7KZ85|SPT6H_HUMAN (841)/	Intra-Protein	30	1	29	13	1	1
530	ODybkov_YChen_210722_290722Expl2_EC6EloABC_BS3_bRP1_min12a24a36a48_1.3333.3333.4.0.dta	4	1604.92	GAKPGVTK(3)-KAHQAR(1)	Cross-Linked	BS3	1604.92	null	1	5.27659e-08	-0.00023	-0.143309	tr|I3LGP4|I3LGP4_PIG (404)-tr|I3LGP4|I3LGP4_PIG (535)/	Intra-Protein	4	1	10	9	1	1
531	ODybkov_YChen_210722_290722Expl2_EC6EloABC_BS3_bRP1_min18a30a42a54_3.14033.14033.5.0.dta	5	4156.04	LFEKMQAYQYEQISADPDKPLADGIR(4)-MQNAAKASR(6)	Cross-Linked	BS3	4156.05	Oxidation[M](5)	1	5.29668e-08	-0.007442	-1.79064	sp|Q7KZ85|SPT6H_HUMAN (422)-sp|Q7KZ85|SPT6H_HUMAN (486)/	Intra-Protein	36	1	37.5	9.5	1	1
532	ODybkov_YChen_210722_290722Expl2_EC6EloABC_BS3_bRP1_min21a33a45_1.4200.4200.4.0.dta	4	1683.9	KSAIGQR(1)-KHMTDR(1)	Cross-Linked	BS3	1683.9	null	1	5.4145e-08	0.001998	1.18653	tr|I3LGP4|I3LGP4_PIG (326)-sp|P11414|RPB1_CRIGR (1219)/	Inter-Protein	13	1	10.5	8.5	1	1
533	ODybkov_YChen_210722_290722Expl2_EC6EloABC_BS3_bRP1_min21a33a45_2.12157.12157.4.0.dta	4	3358.63	KAFSSPQEEEEAGFTGR(1)-TYQDIQNTIKK(10)	Cross-Linked	BS3	3358.64	null	1	5.50183e-08	-0.00879	-2.61713	sp|Q14241|ELOA1_HUMAN (541)-sp|P11414|RPB1_CRIGR (707)/	Inter-Protein	26	1	31	18	1	1
534	ODybkov_YChen_210722_290722Expl2_EC6EloABC_BS3_bRP1_min16a28a40a52_2.7257.7257.4.0.dta	4	3070.42	NAEPDEQDFEKSNSR(11)-KHEHVGSFAR(1)	Cross-Linked	BS3	3070.42	null	1	5.5499e-08	-0.001745	-0.568325	sp|Q14241|ELOA1_HUMAN (120)-sp|Q14241|ELOA1_HUMAN (86)/	Intra-Protein	21	1	24.5	13.5	1	1
535	ODybkov_YChen_210722_290722Expl2_EC6EloABC_BS3_bRP1_min14a26a38a50_3.3498.3498.3.0.dta	3	1707.94	HRDPEKAK(6)-LDKSK(3)	Cross-Linked	BS3	1707.94	null	1	5.57382e-08	0.000258	0.151059	sp|Q14241|ELOA1_HUMAN (364)-sp|Q14241|ELOA1_HUMAN (369)/	Intra-Protein	32	1	17.5	9.5	1	1
536	ODybkov_YChen_210722_290722Expl2_EC6EloABC_BS3_bRP1_min10a22a34a46_1.11303.11303.4.0.dta	4	2410.31	MATNTVYVFAKK(11)-DGKLAKPR(3)	Cross-Linked	BS3	2410.32	Oxidation[M](1)	1	5.7195e-08	-0.002294	-0.951742	tr|I3LGP4|I3LGP4_PIG (287)-tr|I3LGP4|I3LGP4_PIG (571)/	Intra-Protein	2	1	39	10	1	1
537	ODybkov_YChen_210722_290722Expl2_EC6EloABC_BS3_bRP1_min10a22a34a46_2.12066.12066.4.0.dta	4	2394.32	MATNTVYVFAKK(11)-DGKLAKPR(3)	Cross-Linked	BS3	2394.32	null	1	5.73324e-08	0.00244	1.01908	tr|I3LGP4|I3LGP4_PIG (287)-tr|I3LGP4|I3LGP4_PIG (571)/	Intra-Protein	15	1	24	7	1	1
538	ODybkov_YChen_210722_290722Expl2_EC6EloABC_BS3_bRP1_min15a27a39a51_1.15499.15499.3.0.dta	3	2214.24	ELPGKFLLGYQPR(5)-KQQR(1)	Cross-Linked	BS3	2214.24	null	1	5.74644e-08	0.002617	1.1819	sp|Q7KZ85|SPT6H_HUMAN (1474)-sp|Q7KZ85|SPT6H_HUMAN (1322)/	Intra-Protein	7	1	18.5	3.5	1	1
539	ODybkov_YChen_210722_290722Expl2_EC6EloABC_BS3_bRP1_min15a27a39a51_1.6467.6467.4.0.dta	4	2143.13	SDEKASVVSR(4)-EKPPSSGVK(2)	Cross-Linked	BS3	2143.12	null	1	5.75507e-08	0.001141	0.5324	sp|Q14241|ELOA1_HUMAN (291)-sp|Q14241|ELOA1_HUMAN (321)/	Intra-Protein	7	1	15	11	1	1
540	ODybkov_YChen_210722_290722Expl2_EC6EloABC_BS3_bRP1_min16a28a40a52_1.16864.16864.4.0.dta	4	3382.83	GSKINISQVIAVVGQQNVEGKR(3)-DKTGSSAQK(2)	Cross-Linked	BS3	3382.83	null	1	5.77063e-08	0.00299	0.883876	sp|P11414|RPB1_CRIGR (778)-sp|P11414|RPB1_CRIGR (751)/	Intra-Protein	8	1	48.5	10.5	1	1
541	ODybkov_YChen_210722_290722Expl2_EC6EloABC_BS3_bRP1_min14a26a38a50_3.12710.12710.3.0.dta	3	2394.32	MATNTVYVFAKK(11)-DGKLAKPR(3)	Cross-Linked	BS3	2394.32	null	1	5.79839e-08	0.001353	0.565087	tr|I3LGP4|I3LGP4_PIG (287)-tr|I3LGP4|I3LGP4_PIG (571)/	Intra-Protein	32	1	18.5	5.5	1	1
542	ODybkov_YChen_210722_290722Expl2_EC6EloABC_BS3_bRP1_min12a24a36a48_1.9912.9912.3.0.dta	3	2234.2	LTHVYDLCKGK(9)-TMKVLR(3)	Cross-Linked	BS3	2234.2	Carbamidomethyl[C](8);Oxidation[M](16)	1	5.85432e-08	-0.001441	-0.644973	sp|P11414|RPB1_CRIGR (149)-sp|P11414|RPB1_CRIGR (105)/	Intra-Protein	4	1	29	9	1	1
543	ODybkov_YChen_210722_290722Expl2_EC6EloABC_BS3_bRP1_min19a31a43_1.11318.11318.5.0.dta	5	3500.69	MHGGGPPSGDSACPLR(1)-FHPKPSDLHLQTGYK(4)	Cross-Linked	BS3	3500.68	Carbamidomethyl[C](13)	1	5.86546e-08	0.006964	1.98933	sp|P11414|RPB1_CRIGR (1)-sp|P11414|RPB1_CRIGR (434)/	Intra-Protein	11	1	35	24	1	1
544	ODybkov_YChen_210722_290722Expl2_EC6EloABC_BS3_bRP1_min20a32a44_1.9592.9592.4.0.dta	4	2845.39	KGFDQEEVFEKPTR(1)-SYKEQESK(3)	Cross-Linked	BS3	2845.39	null	1	5.94875e-08	0.000657	0.2309	tr|I3LGP4|I3LGP4_PIG (898)-tr|I3LGP4|I3LGP4_PIG (892)/	Intra-Protein	12	1	35	14	1	1
545	ODybkov_YChen_210722_290722Expl2_EC6EloABC_BS3_bRP1_min12a24a36a48_3.11459.11459.4.0.dta	4	2206.27	KPHVVTVAGENR(1)-KFLLNK(1)	Cross-Linked	BS3	2206.27	null	1	5.99713e-08	0.000837	0.379373	sp|Q7KZ85|SPT6H_HUMAN (847)-sp|Q7KZ85|SPT6H_HUMAN (841)/	Intra-Protein	30	1	27	10	1	1
546	ODybkov_YChen_210722_290722Expl2_EC6EloABC_BS3_bRP1_min15a27a39a51_1.5695.5695.4.2.dta	4	1630.93	KIAPMMAK(1)-KPTVK(1)	Cross-Linked	BS3	1630.93	Oxidation[M](5);Oxidation[M](6)	1	6.12317e-08	-0.001432	-0.878028	sp|Q14241|ELOA1_HUMAN (782)-sp|Q14241|ELOA1_HUMAN (777)/	Intra-Protein	7	1	14.5	6.5	1	1
547	ODybkov_YChen_210722_290722Expl2_EC6EloABC_BS3_bRP1_min16a28a40a52_2.11495.11495.4.0.dta	4	2624.36	KDVDEAHYAYSFK(1)-LNITPTKK(7)	Cross-Linked	BS3	2624.36	null	1	6.17421e-08	0.000594	0.226341	sp|Q7KZ85|SPT6H_HUMAN (629)-sp|Q7KZ85|SPT6H_HUMAN (625)/	Intra-Protein	21	1	17.5	13.5	1	1
548	ODybkov_YChen_210722_290722Expl2_EC6EloABC_BS3_bRP1_min12a24a36a48_2.11504.11504.4.0.dta	4	2206.27	KPHVVTVAGENR(1)-KFLLNK(1)	Cross-Linked	BS3	2206.27	null	1	6.40117e-08	0.001205	0.546171	sp|Q7KZ85|SPT6H_HUMAN (847)-sp|Q7KZ85|SPT6H_HUMAN (841)/	Intra-Protein	17	1	26	10	1	1
549	ODybkov_YChen_210722_290722Expl2_EC6EloABC_BS3_bRP1_i_2.8708.8708.5.0.dta	5	2134.03	KHEHVGSFAR(1)-SNAMHGGR(1)	Cross-Linked	BS3	2134.04	null	1	6.4339e-08	-0.003099	-1.45218	sp|Q14241|ELOA1_HUMAN (86)-sp|Q14241|ELOA1_HUMAN (1)/	Intra-Protein	14	1	17.5	16.5	1	1
550	ODybkov_YChen_210722_290722Expl2_EC6EloABC_BS3_bRP1_min11a23a35a47_1.10681.10681.3.0.dta	3	2491.25	KDVDEAHYAYSFK(1)-TTYIKR(5)	Cross-Linked	BS3	2491.25	null	1	6.4442e-08	0.000878	0.352433	sp|Q7KZ85|SPT6H_HUMAN (629)-sp|Q7KZ85|SPT6H_HUMAN (1330)/	Intra-Protein	3	1	35.5	12.5	1	1
551	ODybkov_YChen_210722_290722Expl2_EC6EloABC_BS3_bRP1_min12a24a36a48_3.11803.11803.4.0.dta	4	2206.27	KPHVVTVAGENR(1)-KFLLNK(1)	Cross-Linked	BS3	2206.27	null	1	6.5501e-08	0.000969	0.439203	sp|Q7KZ85|SPT6H_HUMAN (847)-sp|Q7KZ85|SPT6H_HUMAN (841)/	Intra-Protein	30	1	28	10	1	1
552	ODybkov_YChen_210722_290722Expl2_EC6EloABC_BS3_bRP1_min16a28a40a52_2.21567.21567.3.0.dta	3	3086.66	FEDEELQQILDDIQTKR(16)-SLLLQKK(6)	Cross-Linked	BS3	3086.66	null	1	6.71122e-08	0.001948	0.631103	tr|A0A287ADR4|A0A287ADR4_PIG (179)-tr|A0A287ADR4|A0A287ADR4_PIG (132)/	Intra-Protein	21	1	34	8	1	1
553	ODybkov_YChen_210722_290722Expl2_EC6EloABC_BS3_bRP1_min18a30a42a54_2.4782.4782.5.0.dta	5	2134.04	KHEHVGSFAR(1)-SNAMHGGR(1)	Cross-Linked	BS3	2134.04	null	1	6.78681e-08	-6.9e-05	-0.032333	sp|Q14241|ELOA1_HUMAN (86)-sp|Q14241|ELOA1_HUMAN (1)/	Intra-Protein	23	1	19.5	20.5	1	1
554	ODybkov_YChen_210722_290722Expl2_EC6EloABC_BS3_bRP1_min15a27a39a51_1.19636.19636.4.0.dta	4	3088.65	VWQWDEKWTQLR(7)-LLAEAKEYVIK(6)	Cross-Linked	BS3	3088.65	null	1	6.78884e-08	0.00161	0.521263	sp|Q7KZ85|SPT6H_HUMAN (405)-sp|Q7KZ85|SPT6H_HUMAN (741)/	Intra-Protein	7	1	11	10	1	1
555	ODybkov_YChen_210722_290722Expl2_EC6EloABC_BS3_bRP1_min12a24a36a48_2.11162.11162.4.0.dta	4	2206.27	KPHVVTVAGENR(1)-KFLLNK(1)	Cross-Linked	BS3	2206.27	null	1	6.81605e-08	0.001856	0.841239	sp|Q7KZ85|SPT6H_HUMAN (847)-sp|Q7KZ85|SPT6H_HUMAN (841)/	Intra-Protein	17	1	28	11	1	1
556	ODybkov_YChen_210722_290722Expl2_EC6EloABC_BS3_bRP1_min18a30a42a54_3.9777.9777.3.0.dta	3	1812.06	KSLGSLPK(1)-VKTNLDR(2)	Cross-Linked	BS3	1812.06	null	1	6.83585e-08	-0.000903	-0.498328	sp|Q14241|ELOA1_HUMAN (412)-sp|Q14241|ELOA1_HUMAN (406)/	Intra-Protein	36	1	13	12	1	1
557	ODybkov_YChen_210722_290722Expl2_EC6EloABC_BS3_bRP1_min17a29a41a53_3.12141.12141.4.0.dta	4	4074.97	DALQKEEEMEGDYQETWKATGSR(18)-KLSELERPHK(1)	Cross-Linked	BS3	4074.97	null	1	6.95862e-08	0.001604	0.393622	sp|Q14241|ELOA1_HUMAN (146)-sp|Q14241|ELOA1_HUMAN (164)/	Intra-Protein	35	1	43	14	1	1
558	ODybkov_YChen_210722_290722Expl2_EC6EloABC_BS3_bRP1_min16a28a40a52_2.16980.16980.4.0.dta	4	2368.22	EKPTFIPYFICACK(2)-GKPR(2)	Cross-Linked	BS3	2368.22	Carbamidomethyl[C](11);Carbamidomethyl[C](13)	1	7.15407e-08	0.000486	0.205217	sp|Q7KZ85|SPT6H_HUMAN (1457)-sp|Q7KZ85|SPT6H_HUMAN (1484)/	Intra-Protein	21	1	23	3	1	1
559	ODybkov_YChen_210722_290722Expl2_EC6EloABC_BS3_bRP1_min10a22a34a46_1.7171.7171.4.1.dta	4	1614.93	KIAPMMAK(1)-KPTVK(1)	Cross-Linked	BS3	1614.93	Oxidation[M](6)	1	7.2e-08	0.000265	0.164094	sp|Q14241|ELOA1_HUMAN (782)-sp|Q14241|ELOA1_HUMAN (777)/	Intra-Protein	2	1	13.5	5.5	1	1
560	ODybkov_YChen_210722_290722Expl2_EC6EloABC_BS3_bRP1_min16a28a40a52_3.12039.12039.5.0.dta	5	3103.63	MSVTEGGIKYPETTEGGRPK(9)-KSLGSLPK(1)	Cross-Linked	BS3	3103.63	null	1	7.284e-08	-6.2e-05	-0.019977	sp|P11414|RPB1_CRIGR (42)-sp|Q14241|ELOA1_HUMAN (412)/	Inter-Protein	34	1	34	12	1	1
561	ODybkov_YChen_210722_290722Expl2_EC6EloABC_BS3_bRP1_min14a26a38a50_2.3174.3174.4.0.dta	4	1740.95	EKPPSSGVK(2)-KEKDR(1)	Cross-Linked	BS3	1740.95	null	1	7.30005e-08	-0.000138	-0.079267	sp|Q14241|ELOA1_HUMAN (321)-sp|Q14241|ELOA1_HUMAN (329)/	Intra-Protein	19	1	11	8	1	1
562	ODybkov_YChen_210722_290722Expl2_EC6EloABC_BS3_bRP1_min17a29a41a53_1.7336.7336.5.0.dta	5	3070.42	NAEPDEQDFEKSNSR(11)-KHEHVGSFAR(1)	Cross-Linked	BS3	3070.42	null	1	7.31686e-08	-0.002488	-0.810311	sp|Q14241|ELOA1_HUMAN (120)-sp|Q14241|ELOA1_HUMAN (86)/	Intra-Protein	9	1	21.5	12.5	1	1
563	ODybkov_YChen_210722_290722Expl2_EC6EloABC_BS3_bRP1_min16a28a40a52_1.21527.21527.3.0.dta	3	3086.66	FEDEELQQILDDIQTKR(16)-SLLLQKK(6)	Cross-Linked	BS3	3086.66	null	1	7.34839e-08	0.000981	0.317819	tr|A0A287ADR4|A0A287ADR4_PIG (179)-tr|A0A287ADR4|A0A287ADR4_PIG (132)/	Intra-Protein	8	1	39	10	1	1
564	ODybkov_YChen_210722_290722Expl2_EC6EloABC_BS3_bRP1_min14a26a38a50_3.5549.5549.4.0.dta	4	2023.03	EKGHGGCGR(2)-VHEIFKR(6)	Cross-Linked	BS3	2023.03	Carbamidomethyl[C](7)	1	7.42075e-08	-0.000568	-0.280767	sp|P11414|RPB1_CRIGR (179)-sp|P11414|RPB1_CRIGR (226)/	Intra-Protein	32	1	10.5	13.5	1	1
565	ODybkov_YChen_210722_290722Expl2_EC6EloABC_BS3_bRP1_min10a22a34a46_2.7343.7343.4.0.dta	4	1614.93	KIAPMMAK(1)-KPTVK(1)	Cross-Linked	BS3	1614.93	Oxidation[M](5)	1	7.47662e-08	0.000139	0.086072	sp|Q14241|ELOA1_HUMAN (782)-sp|Q14241|ELOA1_HUMAN (777)/	Intra-Protein	15	1	17.5	6.5	1	1
566	ODybkov_YChen_210722_290722Expl2_EC6EloABC_BS3_bRP1_min20a32a44_1.8760.8760.3.0.dta	3	1467.95	VGIKTIK(4)-KPTVK(1)	Cross-Linked	BS3	1467.95	null	1	7.5141e-08	-0.000117	-0.079703	tr|I3LSI7|I3LSI7_PIG (85)-sp|Q14241|ELOA1_HUMAN (777)/	Inter-Protein	12	1	12	10	1	1
567	ODybkov_YChen_210722_290722Expl2_EC6EloABC_BS3_bRP1_min16a28a40a52_3.17197.17197.5.0.dta	5	3382.83	GSKINISQVIAVVGQQNVEGKR(3)-DKTGSSAQK(2)	Cross-Linked	BS3	3382.83	null	1	7.72901e-08	0.000278	0.08218	sp|P11414|RPB1_CRIGR (778)-sp|P11414|RPB1_CRIGR (751)/	Intra-Protein	34	1	36.5	10.5	1	1
568	ODybkov_YChen_210722_290722Expl2_EC6EloABC_BS3_bRP1_min12a24a36a48_2.12182.12182.4.0.dta	4	2206.27	KPHVVTVAGENR(1)-KFLLNK(1)	Cross-Linked	BS3	2206.27	null	1	7.95086e-08	0.000342	0.155013	sp|Q7KZ85|SPT6H_HUMAN (847)-sp|Q7KZ85|SPT6H_HUMAN (841)/	Intra-Protein	17	1	25	9	1	1
569	ODybkov_YChen_210722_290722Expl2_EC6EloABC_BS3_bRP1_min10a22a34a46_2.12161.12161.5.0.dta	5	2394.32	MATNTVYVFAKK(11)-DGKLAKPR(3)	Cross-Linked	BS3	2394.32	null	1	7.98912e-08	0.000133	0.055548	tr|I3LGP4|I3LGP4_PIG (287)-tr|I3LGP4|I3LGP4_PIG (571)/	Intra-Protein	15	1	15	10	1	1
570	ODybkov_YChen_210722_290722Expl2_EC6EloABC_BS3_bRP1_min15a27a39a51_2.3900.3900.4.1.dta	4	2150.03	KHEHVGSFAR(1)-SNAMHGGR(1)	Cross-Linked	BS3	2150.03	Oxidation[M](17)	1	8.01232e-08	-0.00112	-0.520923	sp|Q14241|ELOA1_HUMAN (86)-sp|Q14241|ELOA1_HUMAN (1)/	Intra-Protein	20	1	18	27	1	1
571	ODybkov_YChen_210722_290722Expl2_EC6EloABC_BS3_bRP1_min18a30a42a54_3.9699.9699.4.0.dta	4	1812.06	KSLGSLPK(1)-VKTNLDR(2)	Cross-Linked	BS3	1812.06	null	1	8.04444e-08	-0.000665	-0.366986	sp|Q14241|ELOA1_HUMAN (412)-sp|Q14241|ELOA1_HUMAN (406)/	Intra-Protein	36	1	9	9	1	1
572	ODybkov_YChen_210722_290722Expl2_EC6EloABC_BS3_bRP1_min14a26a38a50_3.3679.3679.3.0.dta	3	1711.9	ALSKEENR(4)-EKSHK(2)	Cross-Linked	BS3	1711.9	null	1	8.12854e-08	0.000234	0.13669	sp|Q14241|ELOA1_HUMAN (306)-sp|Q14241|ELOA1_HUMAN (299)/	Intra-Protein	32	1	14	6	1	1
573	ODybkov_YChen_210722_290722Expl2_EC6EloABC_BS3_bRP1_min11a23a35a47_2.15362.15362.3.0.dta	3	3916.81	MDGEEKTYGGCEGPDAMYVK(6)-LISSDGHEFIVKR(12)	Cross-Linked	BS3	3916.81	Carbamidomethyl[C](11);Acetyl[ProteinN-term](0)	1	8.23242e-08	-0.002081	-0.5313	sp|Q15369|ELOC_HUMAN (6)-sp|Q15369|ELOC_HUMAN (32)/	Intra-Protein	16	1	34	19	1	1
574	ODybkov_YChen_210722_290722Expl2_EC6EloABC_BS3_bRP1_min19a31a43_1.13924.13924.4.1.dta	4	4510.12	WFKDHYQDPVPGITPSSSSR(3)-DLLNHKYYQDCSGGDRK(6)	Cross-Linked	BS3	4510.12	Carbamidomethyl[C](34)	1	8.25303e-08	0.000443	0.098224	sp|Q7KZ85|SPT6H_HUMAN (1515)-sp|Q7KZ85|SPT6H_HUMAN (1433)/	Intra-Protein	11	1	44	27	1	1
575	ODybkov_YChen_210722_290722Expl2_EC6EloABC_BS3_bRP1_min10a22a34a46_1.8183.8183.3.0.dta	3	1603.95	KSAIGQR(1)-TIKAFK(3)	Cross-Linked	BS3	1603.95	null	1	8.25468e-08	0.000477	0.29739	tr|I3LGP4|I3LGP4_PIG (326)-sp|Q14241|ELOA1_HUMAN (792)/	Inter-Protein	2	1	14	14	1	1
576	ODybkov_YChen_210722_290722Expl2_EC6EloABC_BS3_bRP1_min12a24a36a48_2.11842.11842.4.0.dta	4	2206.27	KPHVVTVAGENR(1)-KFLLNK(1)	Cross-Linked	BS3	2206.27	null	1	8.33514e-08	-0.000612	-0.277391	sp|Q7KZ85|SPT6H_HUMAN (847)-sp|Q7KZ85|SPT6H_HUMAN (841)/	Intra-Protein	17	1	27	11	1	1
577	ODybkov_YChen_210722_290722Expl2_EC6EloABC_BS3_bRP1_min16a28a40a52_2.11463.11463.3.0.dta	3	2410.32	MATNTVYVFAKK(11)-DGKLAKPR(3)	Cross-Linked	BS3	2410.32	Oxidation[M](1)	1	8.3786e-08	0.003413	1.416	tr|I3LGP4|I3LGP4_PIG (287)-tr|I3LGP4|I3LGP4_PIG (571)/	Intra-Protein	21	1	36	7	1	1
578	ODybkov_YChen_210722_290722Expl2_EC6EloABC_BS3_bRP1_min15a27a39a51_3.3595.3595.3.0.dta	3	1732	DGKLAKPR(3)-KAHQAR(1)	Cross-Linked	BS3	1732	null	1	8.39034e-08	-0.000399	-0.23037	tr|I3LGP4|I3LGP4_PIG (571)-tr|I3LGP4|I3LGP4_PIG (535)/	Intra-Protein	33	1	17	15	1	1
579	ODybkov_YChen_210722_290722Expl2_EC6EloABC_BS3_bRP1_min12a24a36a48_1.11326.11326.3.0.dta	3	2206.27	KPHVVTVAGENR(1)-KFLLNK(1)	Cross-Linked	BS3	2206.27	null	1	8.46027e-08	0.001597	0.723846	sp|Q7KZ85|SPT6H_HUMAN (847)-sp|Q7KZ85|SPT6H_HUMAN (841)/	Intra-Protein	4	1	19.5	9.5	1	1
580	ODybkov_YChen_210722_290722Expl2_EC6EloABC_BS3_bRP1_min14a26a38a50_3.12794.12794.5.0.dta	5	2394.32	MATNTVYVFAKK(11)-DGKLAKPR(3)	Cross-Linked	BS3	2394.32	null	1	8.46365e-08	-0.000832	-0.347489	tr|I3LGP4|I3LGP4_PIG (287)-tr|I3LGP4|I3LGP4_PIG (571)/	Intra-Protein	32	1	18	10	1	1
581	ODybkov_YChen_210722_290722Expl2_EC6EloABC_BS3_bRP1_i_2.8788.8788.5.0.dta	5	2134.03	KHEHVGSFAR(1)-SNAMHGGR(1)	Cross-Linked	BS3	2134.04	null	1	8.52055e-08	-0.002624	-1.22959	sp|Q14241|ELOA1_HUMAN (86)-sp|Q14241|ELOA1_HUMAN (1)/	Intra-Protein	14	1	22.5	20.5	1	1
582	ODybkov_YChen_210722_290722Expl2_EC6EloABC_BS3_bRP1_min15a27a39a51_1.7148.7148.4.1.dta	4	2161.11	SDEKASVVSR(4)-ALSKEENR(4)	Cross-Linked	BS3	2161.11	null	1	8.54786e-08	0.002573	1.19059	sp|Q14241|ELOA1_HUMAN (291)-sp|Q14241|ELOA1_HUMAN (306)/	Intra-Protein	7	1	9.5	8.5	1	1
583	ODybkov_YChen_210722_290722Expl2_EC6EloABC_BS3_bRP1_min15a27a39a51_1.15619.15619.3.0.dta	3	2214.24	ELPGKFLLGYQPR(5)-KQQR(1)	Cross-Linked	BS3	2214.24	null	1	8.59844e-08	0.002542	1.14802	sp|Q7KZ85|SPT6H_HUMAN (1474)-sp|Q7KZ85|SPT6H_HUMAN (1322)/	Intra-Protein	7	1	17.5	5.5	1	1
584	ODybkov_YChen_210722_290722Expl2_EC6EloABC_BS3_bRP1_min10a22a34a46_1.8708.8708.3.0.dta	3	1598.94	KIAPMMAK(1)-KPTVK(1)	Cross-Linked	BS3	1598.94	null	1	8.6079e-08	-7.9e-05	-0.049408	sp|Q14241|ELOA1_HUMAN (782)-sp|Q14241|ELOA1_HUMAN (777)/	Intra-Protein	2	1	15.5	6.5	1	1
585	ODybkov_YChen_210722_290722Expl2_EC6EloABC_BS3_bRP1_min14a26a38a50_2.3275.3275.4.0.dta	4	1740.95	EKPPSSGVK(2)-KEKDR(1)	Cross-Linked	BS3	1740.95	null	1	8.60876e-08	-0.000342	-0.196445	sp|Q14241|ELOA1_HUMAN (321)-sp|Q14241|ELOA1_HUMAN (329)/	Intra-Protein	19	1	11	8	1	1
586	ODybkov_YChen_210722_290722Expl2_EC6EloABC_BS3_bRP1_i_1.29580.29580.3.0.dta	3	2649.52	LADIVKINNQLR(6)-AMQKSGRPLK(4)	Cross-Linked	BS3	2649.52	null	1	8.62082e-08	-0.001353	-0.510658	sp|P11414|RPB1_CRIGR (285)-sp|P11414|RPB1_CRIGR (331)/	Intra-Protein	1	1	25.5	17.5	1	1
587	ODybkov_YChen_210722_290722Expl2_EC6EloABC_BS3_bRP1_min18a30a42a54_3.9776.9776.4.0.dta	4	1812.06	KSLGSLPK(1)-VKTNLDR(2)	Cross-Linked	BS3	1812.06	null	1	8.64932e-08	-0.000856	-0.472391	sp|Q14241|ELOA1_HUMAN (412)-sp|Q14241|ELOA1_HUMAN (406)/	Intra-Protein	36	1	11	9	1	1
588	ODybkov_YChen_210722_290722Expl2_EC6EloABC_BS3_bRP1_min11a23a35a47_2.3254.3254.4.0.dta	4	1673.95	MQNAAKASR(6)-KLKR(1)	Cross-Linked	BS3	1673.95	Oxidation[M](1)	1	8.79498e-08	-0.000826	-0.493444	sp|Q7KZ85|SPT6H_HUMAN (486)-sp|Q7KZ85|SPT6H_HUMAN (491)/	Intra-Protein	16	1	15.5	7.5	1	1
589	ODybkov_YChen_210722_290722Expl2_EC6EloABC_BS3_bRP1_min14a26a38a50_3.11916.11916.5.0.dta	5	2624.36	KDVDEAHYAYSFK(1)-LNITPTKK(7)	Cross-Linked	BS3	2624.36	null	1	8.95741e-08	0.00148	0.563947	sp|Q7KZ85|SPT6H_HUMAN (629)-sp|Q7KZ85|SPT6H_HUMAN (625)/	Intra-Protein	32	1	16.5	8.5	1	1
590	ODybkov_YChen_210722_290722Expl2_EC6EloABC_BS3_bRP1_min14a26a38a50_2.3011.3011.3.0.dta	3	1845.95	SYKEQESK(3)-KAHQAR(1)	Cross-Linked	BS3	1845.95	null	1	9.15391e-08	0.000293	0.158726	tr|I3LGP4|I3LGP4_PIG (892)-tr|I3LGP4|I3LGP4_PIG (535)/	Intra-Protein	19	1	18.5	14.5	1	1
591	ODybkov_YChen_210722_290722Expl2_EC6EloABC_BS3_bRP1_min11a23a35a47_2.11466.11466.3.0.dta	3	2206.27	KPHVVTVAGENR(1)-KFLLNK(1)	Cross-Linked	BS3	2206.27	null	1	9.18876e-08	0.00115	0.521242	sp|Q7KZ85|SPT6H_HUMAN (847)-sp|Q7KZ85|SPT6H_HUMAN (841)/	Intra-Protein	16	1	19.5	12.5	1	1
592	ODybkov_YChen_210722_290722Expl2_EC6EloABC_BS3_bRP1_min16a28a40a52_2.9469.9469.3.0.dta	3	2845.39	KGFDQEEVFEKPTR(1)-SYKEQESK(3)	Cross-Linked	BS3	2845.39	null	1	9.50084e-08	-0.001243	-0.436847	tr|I3LGP4|I3LGP4_PIG (898)-tr|I3LGP4|I3LGP4_PIG (892)/	Intra-Protein	21	1	36	15	1	1
593	ODybkov_YChen_210722_290722Expl2_EC6EloABC_BS3_bRP1_min15a27a39a51_1.4736.4736.3.1.dta	3	1784.97	EKGSNNLK(2)-TPEGKVK(5)	Cross-Linked	BS3	1784.98	null	1	9.54751e-08	-0.00619	-3.46784	sp|Q14241|ELOA1_HUMAN (393)-sp|Q14241|ELOA1_HUMAN (404)/	Intra-Protein	7	1	10	16	1	1
594	ODybkov_YChen_210722_290722Expl2_EC6EloABC_BS3_bRP1_min10a22a34a46_2.13645.13645.4.0.dta	4	1964.18	GAGDLLPKVK(8)-KSLGSLPK(1)	Cross-Linked	BS3	1964.18	null	1	9.56089e-08	7e-05	0.035638	sp|Q14241|ELOA1_HUMAN (389)-sp|Q14241|ELOA1_HUMAN (412)/	Intra-Protein	15	1	14.5	8.5	1	1
595	ODybkov_YChen_210722_290722Expl2_EC6EloABC_BS3_bRP1_min12a24a36a48_1.11126.11126.3.0.dta	3	2206.27	KPHVVTVAGENR(1)-KFLLNK(1)	Cross-Linked	BS3	2206.27	null	1	9.5695e-08	0.001344	0.609173	sp|Q7KZ85|SPT6H_HUMAN (847)-sp|Q7KZ85|SPT6H_HUMAN (841)/	Intra-Protein	4	1	21.5	11.5	1	1
596	ODybkov_YChen_210722_290722Expl2_EC6EloABC_BS3_bRP1_min12a24a36a48_3.11635.11635.4.0.dta	4	2206.27	KPHVVTVAGENR(1)-KFLLNK(1)	Cross-Linked	BS3	2206.27	null	1	9.70344e-08	0.000636	0.288269	sp|Q7KZ85|SPT6H_HUMAN (847)-sp|Q7KZ85|SPT6H_HUMAN (841)/	Intra-Protein	30	1	28	13	1	1
597	ODybkov_YChen_210722_290722Expl2_EC6EloABC_BS3_bRP1_min11a23a35a47_2.12628.12628.4.0.dta	4	2394.33	MATNTVYVFAKK(11)-DGKLAKPR(3)	Cross-Linked	BS3	2394.32	null	1	9.76184e-08	0.003884	1.62217	tr|I3LGP4|I3LGP4_PIG (287)-tr|I3LGP4|I3LGP4_PIG (571)/	Intra-Protein	16	1	28	9	1	1
598	ODybkov_YChen_210722_290722Expl2_EC6EloABC_BS3_bRP1_min14a26a38a50_3.12283.12283.4.1.dta	4	2410.32	MATNTVYVFAKK(11)-DGKLAKPR(3)	Cross-Linked	BS3	2410.32	Oxidation[M](1)	1	9.82648e-08	0.001452	0.602411	tr|I3LGP4|I3LGP4_PIG (287)-tr|I3LGP4|I3LGP4_PIG (571)/	Intra-Protein	32	1	34	10	1	1
599	ODybkov_YChen_210722_290722Expl2_EC6EloABC_BS3_bRP1_min21a33a45_2.7976.7976.5.0.dta	5	2134.17	KHEHVGSFAR(1)-KSLGSLPK(1)	Cross-Linked	BS3	2134.18	null	1	9.87475e-08	-0.00191	-0.894959	sp|Q14241|ELOA1_HUMAN (86)-sp|Q14241|ELOA1_HUMAN (412)/	Intra-Protein	26	1	18	10	1	1
600	ODybkov_YChen_210722_290722Expl2_EC6EloABC_BS3_bRP1_min18a30a42a54_3.5004.5004.3.0.dta	3	2134.04	KHEHVGSFAR(1)-SNAMHGGR(1)	Cross-Linked	BS3	2134.04	null	1	9.87475e-08	0.000708	0.331766	sp|Q14241|ELOA1_HUMAN (86)-sp|Q14241|ELOA1_HUMAN (1)/	Intra-Protein	36	1	22.5	18.5	1	1
601	ODybkov_YChen_210722_290722Expl2_EC6EloABC_BS3_bRP1_min15a27a39a51_3.12844.12844.4.0.dta	4	2269.24	MATNTVYVFAKK(11)-KSAIGQR(1)	Cross-Linked	BS3	2269.24	null	1	9.9461e-08	0.001358	0.598439	tr|I3LGP4|I3LGP4_PIG (287)-tr|I3LGP4|I3LGP4_PIG (326)/	Intra-Protein	33	1	19	9	1	1
602	ODybkov_YChen_210722_290722Expl2_EC6EloABC_BS3_bRP1_min13a25a37a49_1.11014.11014.4.0.dta	4	2206.27	KPHVVTVAGENR(1)-KFLLNK(1)	Cross-Linked	BS3	2206.27	null	1	1.00894e-07	0.000806	0.365322	sp|Q7KZ85|SPT6H_HUMAN (847)-sp|Q7KZ85|SPT6H_HUMAN (841)/	Intra-Protein	5	1	29	12	1	1
603	ODybkov_YChen_210722_290722Expl2_EC6EloABC_BS3_bRP1_min16a28a40a52_2.14447.14447.5.1.dta	5	4140.06	LFEKMQAYQYEQISADPDKPLADGIR(4)-MQNAAKASR(6)	Cross-Linked	BS3	4140.05	null	1	1.01288e-07	0.005005	1.20892	sp|Q7KZ85|SPT6H_HUMAN (422)-sp|Q7KZ85|SPT6H_HUMAN (486)/	Intra-Protein	21	1	45.5	8.5	1	1
604	ODybkov_YChen_210722_290722Expl2_EC6EloABC_BS3_bRP1_min16a28a40a52_3.3363.3363.4.1.dta	4	1557.74	SNAMHGGR(1)-KNDSK(1)	Cross-Linked	BS3	1557.74	null	1	1.01684e-07	0.000157	0.100787	sp|Q14241|ELOA1_HUMAN (1)-sp|Q14241|ELOA1_HUMAN (467)/	Intra-Protein	34	1	15	5	1	1
605	ODybkov_YChen_210722_290722Expl2_EC6EloABC_BS3_bRP1_min18a30a42a54_3.11726.11726.3.0.dta	3	2410.32	MATNTVYVFAKK(11)-DGKLAKPR(3)	Cross-Linked	BS3	2410.32	Oxidation[M](1)	1	1.02091e-07	0.001686	0.699493	tr|I3LGP4|I3LGP4_PIG (287)-tr|I3LGP4|I3LGP4_PIG (571)/	Intra-Protein	36	1	31	5	1	1
606	ODybkov_YChen_210722_290722Expl2_EC6EloABC_BS3_bRP1_min12a24a36a48_1.11029.11029.3.0.dta	3	2218.21	LTHVYDLCKGK(9)-TMKVLR(3)	Cross-Linked	BS3	2218.21	Carbamidomethyl[C](8)	1	1.0321e-07	0.001828	0.824088	sp|P11414|RPB1_CRIGR (149)-sp|P11414|RPB1_CRIGR (105)/	Intra-Protein	4	1	28	8	1	1
607	ODybkov_YChen_210722_290722Expl2_EC6EloABC_BS3_bRP1_min19a31a43_1.14779.14779.5.0.dta	5	4140.06	LFEKMQAYQYEQISADPDKPLADGIR(4)-MQNAAKASR(6)	Cross-Linked	BS3	4140.05	null	1	1.04445e-07	0.004229	1.02148	sp|Q7KZ85|SPT6H_HUMAN (422)-sp|Q7KZ85|SPT6H_HUMAN (486)/	Intra-Protein	11	1	48.5	10.5	1	1
608	ODybkov_YChen_210722_290722Expl2_EC6EloABC_BS3_bRP1_min10a22a34a46_1.3238.3238.4.0.dta	4	1657.95	MQNAAKASR(6)-KLKR(1)	Cross-Linked	BS3	1657.95	null	1	1.04644e-07	-0.000602	-0.363098	sp|Q7KZ85|SPT6H_HUMAN (486)-sp|Q7KZ85|SPT6H_HUMAN (491)/	Intra-Protein	2	1	13.5	6.5	1	1
609	ODybkov_YChen_210722_290722Expl2_EC6EloABC_BS3_bRP1_i_2.41745.41745.5.0.dta	5	4140.06	LFEKMQAYQYEQISADPDKPLADGIR(4)-MQNAAKASR(6)	Cross-Linked	BS3	4140.05	null	1	1.05001e-07	0.005856	1.41447	sp|Q7KZ85|SPT6H_HUMAN (422)-sp|Q7KZ85|SPT6H_HUMAN (486)/	Intra-Protein	14	1	46.5	12.5	1	1
610	ODybkov_YChen_210722_290722Expl2_EC6EloABC_BS3_bRP1_min12a24a36a48_2.11334.11334.4.0.dta	4	2206.27	KPHVVTVAGENR(1)-KFLLNK(1)	Cross-Linked	BS3	2206.27	null	1	1.05053e-07	0.002231	1.01121	sp|Q7KZ85|SPT6H_HUMAN (847)-sp|Q7KZ85|SPT6H_HUMAN (841)/	Intra-Protein	17	1	28	12	1	1
611	ODybkov_YChen_210722_290722Expl2_EC6EloABC_BS3_bRP1_i_3.16508.16508.5.0.dta	5	3070.42	NAEPDEQDFEKSNSR(11)-KHEHVGSFAR(1)	Cross-Linked	BS3	3070.42	null	1	1.05306e-07	-0.000504	-0.164147	sp|Q14241|ELOA1_HUMAN (120)-sp|Q14241|ELOA1_HUMAN (86)/	Intra-Protein	27	1	23.5	15.5	1	1
612	ODybkov_YChen_210722_290722Expl2_EC6EloABC_BS3_bRP1_min12a24a36a48_1.9907.9907.4.0.dta	4	2234.2	LTHVYDLCKGK(9)-TMKVLR(3)	Cross-Linked	BS3	2234.2	Carbamidomethyl[C](8);Oxidation[M](16)	1	1.05929e-07	-0.003098	-1.38662	sp|P11414|RPB1_CRIGR (149)-sp|P11414|RPB1_CRIGR (105)/	Intra-Protein	4	1	24	12	1	1
613	ODybkov_YChen_210722_290722Expl2_EC6EloABC_BS3_bRP1_i_2.58312.58312.3.0.dta	3	3088.65	VWQWDEKWTQLR(7)-LLAEAKEYVIK(6)	Cross-Linked	BS3	3088.65	null	1	1.07015e-07	-0.000218	-0.070581	sp|Q7KZ85|SPT6H_HUMAN (405)-sp|Q7KZ85|SPT6H_HUMAN (741)/	Intra-Protein	14	1	20	15	1	1
614	ODybkov_YChen_210722_290722Expl2_EC6EloABC_BS3_bRP1_min19a31a43_1.14642.14642.5.0.dta	5	4156.05	LFEKMQAYQYEQISADPDKPLADGIR(4)-MQNAAKASR(6)	Cross-Linked	BS3	4156.05	Oxidation[M](30)	1	1.07058e-07	0.001245	0.299563	sp|Q7KZ85|SPT6H_HUMAN (422)-sp|Q7KZ85|SPT6H_HUMAN (486)/	Intra-Protein	11	1	37.5	11.5	1	1
615	ODybkov_YChen_210722_290722Expl2_EC6EloABC_BS3_bRP1_min11a23a35a47_1.11050.11050.3.0.dta	3	2292.22	KHEHVGSFAR(1)-DLVAQWKK(7)	Cross-Linked	BS3	2292.22	null	1	1.07207e-07	-0.00067	-0.292292	sp|Q14241|ELOA1_HUMAN (86)-sp|Q14241|ELOA1_HUMAN (102)/	Intra-Protein	3	1	21.5	17.5	1	1
616	ODybkov_YChen_210722_290722Expl2_EC6EloABC_BS3_bRP1_min16a28a40a52_3.6161.6161.4.0.dta	4	1928.02	KHMTDRK(1)-AKDILCR(2)	Cross-Linked	BS3	1928.02	Carbamidomethyl[C](16)	1	1.08144e-07	0.00015	0.0778	sp|P11414|RPB1_CRIGR (1219)-sp|P11414|RPB1_CRIGR (1155)/	Intra-Protein	34	1	11	12	1	1
617	ODybkov_YChen_210722_290722Expl2_EC6EloABC_BS3_bRP1_min10a22a34a46_1.12228.12228.4.0.dta	4	2394.32	MATNTVYVFAKK(11)-DGKLAKPR(3)	Cross-Linked	BS3	2394.32	null	1	1.09581e-07	0.001771	0.739667	tr|I3LGP4|I3LGP4_PIG (287)-tr|I3LGP4|I3LGP4_PIG (571)/	Intra-Protein	2	1	21	8	1	1
618	ODybkov_YChen_210722_290722Expl2_EC6EloABC_BS3_bRP1_min14a26a38a50_3.6173.6173.3.0.dta	3	2132.01	DSKYAYTGECR(3)-GGQGAKK(6)	Cross-Linked	BS3	2132.01	Carbamidomethyl[C](10)	1	1.10373e-07	-4.6e-05	-0.021576	tr|I3LGP4|I3LGP4_PIG (291)-tr|I3LGP4|I3LGP4_PIG (325)/	Intra-Protein	32	1	18	12	1	1
619	ODybkov_YChen_210722_290722Expl2_EC6EloABC_BS3_bRP1_min10a22a34a46_2.9448.9448.3.0.dta	3	1833.08	LNITPTKK(7)-TTYIKR(5)	Cross-Linked	BS3	1833.08	null	1	1.10384e-07	0.000579	0.315861	sp|Q7KZ85|SPT6H_HUMAN (625)-sp|Q7KZ85|SPT6H_HUMAN (1330)/	Intra-Protein	15	1	15	11	1	1
620	ODybkov_YChen_210722_290722Expl2_EC6EloABC_BS3_bRP1_min10a22a34a46_2.8703.8703.4.0.dta	4	1598.94	KIAPMMAK(1)-KPTVK(1)	Cross-Linked	BS3	1598.94	null	1	1.11527e-07	0.001261	0.788649	sp|Q14241|ELOA1_HUMAN (782)-sp|Q14241|ELOA1_HUMAN (777)/	Intra-Protein	15	1	12.5	5.5	1	1
621	ODybkov_YChen_210722_290722Expl2_EC6EloABC_BS3_bRP1_i_2.17079.17079.5.0.dta	5	3070.42	NAEPDEQDFEKSNSR(11)-KHEHVGSFAR(1)	Cross-Linked	BS3	3070.42	null	1	1.11884e-07	-1.3e-05	-0.004234	sp|Q14241|ELOA1_HUMAN (120)-sp|Q14241|ELOA1_HUMAN (86)/	Intra-Protein	14	1	25.5	13.5	1	1
622	ODybkov_YChen_210722_290722Expl2_EC6EloABC_BS3_bRP1_min10a22a34a46_1.12174.12174.3.0.dta	3	2394.32	MATNTVYVFAKK(11)-DGKLAKPR(3)	Cross-Linked	BS3	2394.32	null	1	1.13723e-07	0.001395	0.582629	tr|I3LGP4|I3LGP4_PIG (287)-tr|I3LGP4|I3LGP4_PIG (571)/	Intra-Protein	2	1	20.5	5.5	1	1
623	ODybkov_YChen_210722_290722Expl2_EC6EloABC_BS3_bRP1_min15a27a39a51_1.6404.6404.3.1.dta	3	2143.13	SDEKASVVSR(4)-EKPPSSGVK(2)	Cross-Linked	BS3	2143.12	null	1	1.14179e-07	0.002389	1.11473	sp|Q14241|ELOA1_HUMAN (291)-sp|Q14241|ELOA1_HUMAN (321)/	Intra-Protein	7	1	17	14	1	1
624	ODybkov_YChen_210722_290722Expl2_EC6EloABC_BS3_bRP1_min16a28a40a52_2.12144.12144.4.0.dta	4	2394.32	MATNTVYVFAKK(11)-DGKLAKPR(3)	Cross-Linked	BS3	2394.32	null	1	1.1616e-07	0.002392	0.999031	tr|I3LGP4|I3LGP4_PIG (287)-tr|I3LGP4|I3LGP4_PIG (571)/	Intra-Protein	21	1	25	11	1	1
625	ODybkov_YChen_210722_290722Expl2_EC6EloABC_BS3_bRP1_min12a24a36a48_1.10622.10622.3.0.dta	3	2189.24	LIKSMESVMVK(3)-LKGKEGR(4)	Cross-Linked	BS3	2189.24	null	1	1.16742e-07	0.002481	1.13327	sp|P11414|RPB1_CRIGR (866)-sp|P11414|RPB1_CRIGR (346)/	Intra-Protein	4	1	20.5	8.5	1	1
626	ODybkov_YChen_210722_290722Expl2_EC6EloABC_BS3_bRP1_min18a30a42a54_3.9740.9740.3.0.dta	3	2845.39	KGFDQEEVFEKPTR(1)-SYKEQESK(3)	Cross-Linked	BS3	2845.39	null	1	1.16859e-07	-0.00252	-0.885643	tr|I3LGP4|I3LGP4_PIG (898)-tr|I3LGP4|I3LGP4_PIG (892)/	Intra-Protein	36	1	32	14	1	1
627	ODybkov_YChen_210722_290722Expl2_EC6EloABC_BS3_bRP1_min10a22a34a46_1.8435.8435.3.0.dta	3	2115.09	KLTMEQIAEK(1)-KHMTDR(1)	Cross-Linked	BS3	2115.09	null	1	1.17011e-07	0.000426	0.20141	sp|P11414|RPB1_CRIGR (1225)-sp|P11414|RPB1_CRIGR (1219)/	Intra-Protein	2	1	19.5	12.5	1	1
628	ODybkov_YChen_210722_290722Expl2_EC6EloABC_BS3_bRP1_min21a33a45_1.11551.11551.5.0.dta	5	2410.32	MATNTVYVFAKK(11)-DGKLAKPR(3)	Cross-Linked	BS3	2410.32	Oxidation[M](1)	1	1.17809e-07	-0.000292	-0.121146	tr|I3LGP4|I3LGP4_PIG (287)-tr|I3LGP4|I3LGP4_PIG (571)/	Intra-Protein	13	1	30	9	1	1
629	ODybkov_YChen_210722_290722Expl2_EC6EloABC_BS3_bRP1_i_1.35419.35419.3.0.dta	3	2859.37	MATNTVYVFAKK(11)-DSKYAYTGECR(3)	Cross-Linked	BS3	2859.37	Carbamidomethyl[C](25)	1	1.20466e-07	0.001176	0.41128	tr|I3LGP4|I3LGP4_PIG (287)-tr|I3LGP4|I3LGP4_PIG (291)/	Intra-Protein	1	1	23.5	10.5	1	1
630	ODybkov_YChen_210722_290722Expl2_EC6EloABC_BS3_bRP1_i_3.8132.8132.5.0.dta	5	2134.03	KHEHVGSFAR(1)-SNAMHGGR(1)	Cross-Linked	BS3	2134.04	null	1	1.20755e-07	-0.001456	-0.682275	sp|Q14241|ELOA1_HUMAN (86)-sp|Q14241|ELOA1_HUMAN (1)/	Intra-Protein	27	1	18.5	19.5	1	1
631	ODybkov_YChen_210722_290722Expl2_EC6EloABC_BS3_bRP1_i_2.8647.8647.4.1.dta	4	2134.04	KHEHVGSFAR(1)-SNAMHGGR(1)	Cross-Linked	BS3	2134.04	null	1	1.21348e-07	0.00093	0.435794	sp|Q14241|ELOA1_HUMAN (86)-sp|Q14241|ELOA1_HUMAN (1)/	Intra-Protein	14	1	19.5	19.5	1	1
632	ODybkov_YChen_210722_290722Expl2_EC6EloABC_BS3_bRP1_i_1.50997.50997.4.0.dta	4	4282.12	MQAYQYEQISADPDKPLADGIR(15)-KFGLTPEQFGENLR(1)	Cross-Linked	BS3	4282.11	null	1	1.25269e-07	0.003467	0.809647	sp|Q7KZ85|SPT6H_HUMAN (437)-sp|Q7KZ85|SPT6H_HUMAN (541)/	Intra-Protein	1	1	30.5	15.5	1	1
633	ODybkov_YChen_210722_290722Expl2_EC6EloABC_BS3_bRP1_min12a24a36a48_1.17318.17318.4.0.dta	4	3226.73	GSKINISQVIAVVGQQNVEGK(3)-DKTGSSAQK(2)	Cross-Linked	BS3	3226.73	null	1	1.27557e-07	0.002984	0.924776	sp|P11414|RPB1_CRIGR (778)-sp|P11414|RPB1_CRIGR (751)/	Intra-Protein	4	1	38.5	8.5	1	1
634	ODybkov_YChen_210722_290722Expl2_EC6EloABC_BS3_bRP1_min11a23a35a47_2.4647.4647.4.0.dta	4	1477.85	TTYIKR(5)-KQQR(1)	Cross-Linked	BS3	1477.85	null	1	1.30277e-07	0.000267	0.180668	sp|Q7KZ85|SPT6H_HUMAN (1330)-sp|Q7KZ85|SPT6H_HUMAN (1322)/	Intra-Protein	16	1	10	7	1	1
635	ODybkov_YChen_210722_290722Expl2_EC6EloABC_BS3_bRP1_min14a26a38a50_3.11519.11519.3.0.dta	3	2206.28	KPHVVTVAGENR(1)-KFLLNK(1)	Cross-Linked	BS3	2206.27	null	1	1.31271e-07	0.006486	2.9398	sp|Q7KZ85|SPT6H_HUMAN (847)-sp|Q7KZ85|SPT6H_HUMAN (841)/	Intra-Protein	32	1	20.5	10.5	1	1
636	ODybkov_YChen_210722_290722Expl2_EC6EloABC_BS3_bRP1_min15a27a39a51_3.4873.4873.5.0.dta	5	2134.03	KHEHVGSFAR(1)-SNAMHGGR(1)	Cross-Linked	BS3	2134.04	null	1	1.35323e-07	-0.002073	-0.971399	sp|Q14241|ELOA1_HUMAN (86)-sp|Q14241|ELOA1_HUMAN (1)/	Intra-Protein	33	1	17.5	15.5	1	1
637	ODybkov_YChen_210722_290722Expl2_EC6EloABC_BS3_bRP1_min16a28a40a52_3.16708.16708.5.0.dta	5	4070.9	IMNSDENKMQEEEEVVDKMDDDVFLR(18)-KSAIGQR(1)	Cross-Linked	BS3	4070.9	Oxidation[M](2)	1	1.36192e-07	-0.000742	-0.182269	sp|P11414|RPB1_CRIGR (1278)-tr|I3LGP4|I3LGP4_PIG (326)/	Inter-Protein	34	1	43.5	11.5	1	1
638	ODybkov_YChen_210722_290722Expl2_EC6EloABC_BS3_bRP1_min19a31a43_2.6434.6434.3.0.dta	3	2043.99	SDEKASVVSR(4)-SNAMHGGR(1)	Cross-Linked	BS3	2043.99	null	1	1.38195e-07	0.001401	0.685425	sp|Q14241|ELOA1_HUMAN (291)-sp|Q14241|ELOA1_HUMAN (1)/	Intra-Protein	24	1	21	19	1	1
639	ODybkov_YChen_210722_290722Expl2_EC6EloABC_BS3_bRP1_min10a22a34a46_1.9292.9292.3.0.dta	3	2025.07	NKTQISLVR(2)-SNAMHGGR(1)	Cross-Linked	BS3	2025.07	null	1	1.38985e-07	0.001155	0.570352	tr|I3LGP4|I3LGP4_PIG (1220)-sp|Q14241|ELOA1_HUMAN (1)/	Inter-Protein	2	1	18.5	18.5	1	1
640	ODybkov_YChen_210722_290722Expl2_EC6EloABC_BS3_bRP1_min16a28a40a52_3.8532.8532.4.0.dta	4	1806.96	SNAMHGGR(1)-KLVPVER(1)	Cross-Linked	BS3	1806.96	null	1	1.39919e-07	-0.001728	-0.9563	sp|Q14241|ELOA1_HUMAN (1)-sp|Q14241|ELOA1_HUMAN (103)/	Intra-Protein	34	1	12.5	10.5	1	1
641	ODybkov_YChen_210722_290722Expl2_EC6EloABC_BS3_bRP1_i_1.51677.51677.5.0.dta	5	4309.23	GSKINISQVIAVVGQQNVEGK(3)-DKTGSSAQKSLSEYNNFK(9)	Cross-Linked	BS3	4309.23	null	1	1.40242e-07	0.000961	0.22301	sp|P11414|RPB1_CRIGR (778)-sp|P11414|RPB1_CRIGR (758)/	Intra-Protein	1	1	22.5	19.5	1	1
642	ODybkov_YChen_210722_290722Expl2_EC6EloABC_BS3_bRP1_min10a22a34a46_1.12144.12144.4.0.dta	4	2394.32	MATNTVYVFAKK(11)-DGKLAKPR(3)	Cross-Linked	BS3	2394.32	null	1	1.40284e-07	0.001757	0.73382	tr|I3LGP4|I3LGP4_PIG (287)-tr|I3LGP4|I3LGP4_PIG (571)/	Intra-Protein	2	1	21	9	1	1
643	ODybkov_YChen_210722_290722Expl2_EC6EloABC_BS3_bRP1_min15a27a39a51_1.10954.10954.4.0.dta	4	2980.72	NKPVKELRDDQFLK(5)-AKLNITPTKK(2)	Cross-Linked	BS3	2980.72	null	1	1.42874e-07	0.001336	0.448214	sp|Q7KZ85|SPT6H_HUMAN (649)-sp|Q7KZ85|SPT6H_HUMAN (618)/	Intra-Protein	7	1	13	23	1	1
644	ODybkov_YChen_210722_290722Expl2_EC6EloABC_BS3_bRP1_min12a24a36a48_1.12129.12129.3.0.dta	3	2079.25	LKELINISK(2)-DGKLAKPR(3)	Cross-Linked	BS3	2079.25	null	1	1.45063e-07	0.001168	0.56174	sp|P11414|RPB1_CRIGR (1125)-tr|I3LGP4|I3LGP4_PIG (571)/	Inter-Protein	4	1	16	9	1	1
645	ODybkov_YChen_210722_290722Expl2_EC6EloABC_BS3_bRP1_min15a27a39a51_2.4814.4814.5.1.dta	5	2134.03	KHEHVGSFAR(1)-SNAMHGGR(1)	Cross-Linked	BS3	2134.04	null	1	1.4515e-07	-0.001528	-0.716014	sp|Q14241|ELOA1_HUMAN (86)-sp|Q14241|ELOA1_HUMAN (1)/	Intra-Protein	20	1	17.5	18.5	1	1
646	ODybkov_YChen_210722_290722Expl2_EC6EloABC_BS3_bRP1_i_2.29076.29076.4.0.dta	4	2206.27	KPHVVTVAGENR(1)-KFLLNK(1)	Cross-Linked	BS3	2206.27	null	1	1.4544e-07	0.000237	0.107421	sp|Q7KZ85|SPT6H_HUMAN (847)-sp|Q7KZ85|SPT6H_HUMAN (841)/	Intra-Protein	14	1	26	8	1	1
647	ODybkov_YChen_210722_290722Expl2_EC6EloABC_BS3_bRP1_min16a28a40a52_3.17650.17650.4.0.dta	4	4298.11	MQAYQYEQISADPDKPLADGIR(15)-KFGLTPEQFGENLR(1)	Cross-Linked	BS3	4298.11	Oxidation[M](1)	1	1.47889e-07	0.00343	0.798026	sp|Q7KZ85|SPT6H_HUMAN (437)-sp|Q7KZ85|SPT6H_HUMAN (541)/	Intra-Protein	34	1	48.5	16.5	1	1
648	ODybkov_YChen_210722_290722Expl2_EC6EloABC_BS3_bRP1_min15a27a39a51_1.10460.10460.5.0.dta	5	3394.63	DALQKEEEMEGDYQETWKATGSR(18)-KRPR(1)	Cross-Linked	BS3	3394.63	null	1	1.4957e-07	-0.00059	-0.173804	sp|Q14241|ELOA1_HUMAN (146)-sp|Q14241|ELOA1_HUMAN (125)/	Intra-Protein	7	1	36.5	4.5	1	1
649	ODybkov_YChen_210722_290722Expl2_EC6EloABC_BS3_bRP1_min11a23a35a47_2.15331.15331.4.0.dta	4	3916.81	MDGEEKTYGGCEGPDAMYVK(6)-LISSDGHEFIVKR(12)	Cross-Linked	BS3	3916.81	Carbamidomethyl[C](11);Acetyl[ProteinN-term](0)	1	1.5017e-07	0.003058	0.780738	sp|Q15369|ELOC_HUMAN (6)-sp|Q15369|ELOC_HUMAN (32)/	Intra-Protein	16	1	36	17	1	1
650	ODybkov_YChen_210722_290722Expl2_EC6EloABC_BS3_bRP1_min10a22a34a46_3.12637.12637.4.0.dta	4	2584.39	VLSEKDVDPVR(5)-KLTMEQIAEK(1)	Cross-Linked	BS3	2584.39	null	1	1.52515e-07	0.001196	0.462778	sp|P11414|RPB1_CRIGR (1350)-sp|P11414|RPB1_CRIGR (1225)/	Intra-Protein	28	1	21	18	1	1
651	ODybkov_YChen_210722_290722Expl2_EC6EloABC_BS3_bRP1_min11a23a35a47_2.13168.13168.3.0.dta	3	3579.73	QQQPKSNSHAAIDWGK(5)-MAEQWLQEKEAER(9)	Cross-Linked	BS3	3579.73	null	1	1.52531e-07	-0.002414	-0.674353	sp|Q7KZ85|SPT6H_HUMAN (1668)-sp|Q7KZ85|SPT6H_HUMAN (1688)/	Intra-Protein	16	1	20.5	18.5	1	1
652	ODybkov_YChen_210722_290722Expl2_EC6EloABC_BS3_bRP1_min12a24a36a48_1.7044.7044.4.0.dta	4	1990.07	ILKQNNTR(3)-KSEAEFR(1)	Cross-Linked	BS3	1990.07	null	1	1.52653e-07	-8.1e-05	-0.040702	sp|Q7KZ85|SPT6H_HUMAN (1008)-sp|Q7KZ85|SPT6H_HUMAN (901)/	Intra-Protein	4	1	10.5	9.5	1	1
653	ODybkov_YChen_210722_290722Expl2_EC6EloABC_BS3_bRP1_min12a24a36a48_1.11298.11298.5.0.dta	5	2410.32	MATNTVYVFAKK(11)-DGKLAKPR(3)	Cross-Linked	BS3	2410.32	Oxidation[M](1)	1	1.53004e-07	-0.000233	-0.096668	tr|I3LGP4|I3LGP4_PIG (287)-tr|I3LGP4|I3LGP4_PIG (571)/	Intra-Protein	4	1	27	10	1	1
654	ODybkov_YChen_210722_290722Expl2_EC6EloABC_BS3_bRP1_min16a28a40a52_3.17677.17677.4.0.dta	4	4298.11	MQAYQYEQISADPDKPLADGIR(15)-KFGLTPEQFGENLR(1)	Cross-Linked	BS3	4298.11	Oxidation[M](1)	1	1.53004e-07	0.003478	0.809193	sp|Q7KZ85|SPT6H_HUMAN (437)-sp|Q7KZ85|SPT6H_HUMAN (541)/	Intra-Protein	34	1	47.5	14.5	1	1
655	ODybkov_YChen_210722_290722Expl2_EC6EloABC_BS3_bRP1_min12a24a36a48_1.5613.5613.4.0.dta	4	1815.92	AKDILCR(2)-KHMTDR(1)	Cross-Linked	BS3	1815.92	Carbamidomethyl[C](6);Oxidation[M](13)	1	1.53556e-07	-0.000776	-0.427332	sp|P11414|RPB1_CRIGR (1155)-sp|P11414|RPB1_CRIGR (1219)/	Intra-Protein	4	1	10.5	10.5	1	1
656	ODybkov_YChen_210722_290722Expl2_EC6EloABC_BS3_bRP1_min15a27a39a51_2.5966.5966.5.0.dta	5	2203.14	KLSELERPHK(1)-SNAMHGGR(1)	Cross-Linked	BS3	2203.14	null	1	1.56486e-07	-1.1e-05	-0.004993	sp|Q14241|ELOA1_HUMAN (164)-sp|Q14241|ELOA1_HUMAN (1)/	Intra-Protein	20	1	17	19	1	1
657	ODybkov_YChen_210722_290722Expl2_EC6EloABC_BS3_bRP1_min12a24a36a48_1.5604.5604.4.1.dta	4	1815.92	AKDILCR(2)-KHMTDR(1)	Cross-Linked	BS3	1815.92	Carbamidomethyl[C](6);Oxidation[M](13)	1	1.56987e-07	-0.00064	-0.352438	sp|P11414|RPB1_CRIGR (1155)-sp|P11414|RPB1_CRIGR (1219)/	Intra-Protein	4	1	9.5	10.5	1	1
658	ODybkov_YChen_210722_290722Expl2_EC6EloABC_BS3_bRP1_min14a26a38a50_3.9922.9922.5.0.dta	5	2845.39	KGFDQEEVFEKPTR(1)-SYKEQESK(3)	Cross-Linked	BS3	2845.39	null	1	1.58327e-07	0.000425	0.149364	tr|I3LGP4|I3LGP4_PIG (898)-tr|I3LGP4|I3LGP4_PIG (892)/	Intra-Protein	32	1	27	10	1	1
659	ODybkov_YChen_210722_290722Expl2_EC6EloABC_BS3_bRP1_min16a28a40a52_2.13638.13638.3.0.dta	3	1928.09	LLNYAPLEK(9)-KGQELR(1)	Cross-Linked	BS3	1928.09	null	1	1.58851e-07	0.001697	0.880148	sp|P62875|RPAB5_HUMAN (67)-tr|I3LCH3|I3LCH3_PIG (155)/	Inter-Protein	21	1	16	7	1	1
660	ODybkov_YChen_210722_290722Expl2_EC6EloABC_BS3_bRP1_i_1.32740.32740.3.0.dta	3	2203.18	KLTMEQIAEK(1)-AKDILCR(2)	Cross-Linked	BS3	2203.18	Carbamidomethyl[C](19)	1	1.59408e-07	0.001231	0.558737	sp|P11414|RPB1_CRIGR (1225)-sp|P11414|RPB1_CRIGR (1155)/	Intra-Protein	1	1	16	13	1	1
661	ODybkov_YChen_210722_290722Expl2_EC6EloABC_BS3_bRP1_min11a23a35a47_2.15982.15982.4.0.dta	4	3449.72	HAIYDKLDDDGLIAPGVR(6)-MDTQKDVQPPK(5)	Cross-Linked	BS3	3449.73	Acetyl[ProteinN-term](21);Oxidation[M](22)	1	1.59967e-07	-0.00075	-0.217409	tr|I3LGP4|I3LGP4_PIG (924)-tr|I3LN51|I3LN51_PIG (5)/	Inter-Protein	16	1	26	21	1	1
662	ODybkov_YChen_210722_290722Expl2_EC6EloABC_BS3_bRP1_min19a31a43_1.4436.4436.3.0.dta	3	1198.72	LAKPR(3)-KDSK(1)	Cross-Linked	BS3	1198.72	null	1	1.60127e-07	-2.2e-05	-0.018353	tr|I3LGP4|I3LGP4_PIG (574)-tr|I3LGP4|I3LGP4_PIG (288)/	Intra-Protein	11	1	12	7	1	1
663	ODybkov_YChen_210722_290722Expl2_EC6EloABC_BS3_bRP1_min20a32a44_1.11599.11599.3.0.dta	3	2410.32	MATNTVYVFAKK(11)-DGKLAKPR(3)	Cross-Linked	BS3	2410.32	Oxidation[M](1)	1	1.61655e-07	0.004556	1.89021	tr|I3LGP4|I3LGP4_PIG (287)-tr|I3LGP4|I3LGP4_PIG (571)/	Intra-Protein	12	1	34	8	1	1
664	ODybkov_YChen_210722_290722Expl2_EC6EloABC_BS3_bRP1_min10a22a34a46_3.11381.11381.4.0.dta	4	2649.52	LADIVKINNQLR(6)-AMQKSGRPLK(4)	Cross-Linked	BS3	2649.52	null	1	1.61736e-07	-0.000121	-0.045669	sp|P11414|RPB1_CRIGR (285)-sp|P11414|RPB1_CRIGR (331)/	Intra-Protein	28	1	24	13	1	1
665	ODybkov_YChen_210722_290722Expl2_EC6EloABC_BS3_bRP1_min19a31a43_2.6473.6473.3.0.dta	3	2043.99	SDEKASVVSR(4)-SNAMHGGR(1)	Cross-Linked	BS3	2043.99	null	1	1.62319e-07	0.001378	0.674172	sp|Q14241|ELOA1_HUMAN (291)-sp|Q14241|ELOA1_HUMAN (1)/	Intra-Protein	24	1	22	19	1	1
666	ODybkov_YChen_210722_290722Expl2_EC6EloABC_BS3_bRP1_min20a32a44_1.8380.8380.4.0.dta	4	1814.01	GMFKNLLK(4)-KAHQAR(1)	Cross-Linked	BS3	1814.01	Oxidation[M](2)	1	1.62368e-07	-0.003757	-2.0711	tr|I3LGP4|I3LGP4_PIG (486)-tr|I3LGP4|I3LGP4_PIG (535)/	Intra-Protein	12	1	20	10	1	1
667	ODybkov_YChen_210722_290722Expl2_EC6EloABC_BS3_bRP1_min12a24a36a48_1.11633.11633.4.2.dta	4	2410.32	MATNTVYVFAKK(11)-DGKLAKPR(3)	Cross-Linked	BS3	2410.32	Oxidation[M](1)	1	1.631e-07	0.004201	1.74293	tr|I3LGP4|I3LGP4_PIG (287)-tr|I3LGP4|I3LGP4_PIG (571)/	Intra-Protein	4	1	36	10	1	1
668	ODybkov_YChen_210722_290722Expl2_EC6EloABC_BS3_bRP1_min16a28a40a52_2.17614.17614.4.0.dta	4	4282.12	MQAYQYEQISADPDKPLADGIR(15)-KFGLTPEQFGENLR(1)	Cross-Linked	BS3	4282.11	null	1	1.64493e-07	0.004753	1.10997	sp|Q7KZ85|SPT6H_HUMAN (437)-sp|Q7KZ85|SPT6H_HUMAN (541)/	Intra-Protein	21	1	33.5	18.5	1	1
669	ODybkov_YChen_210722_290722Expl2_EC6EloABC_BS3_bRP1_min19a31a43_2.6427.6427.3.0.dta	3	2043.99	SDEKASVVSR(4)-SNAMHGGR(1)	Cross-Linked	BS3	2043.99	null	1	1.64608e-07	0.00149	0.728967	sp|Q14241|ELOA1_HUMAN (291)-sp|Q14241|ELOA1_HUMAN (1)/	Intra-Protein	24	1	20	19	1	1
670	ODybkov_YChen_210722_290722Expl2_EC6EloABC_BS3_bRP1_min15a27a39a51_1.7330.7330.3.1.dta	3	1469.9	KSLGSLPK(1)-VKEK(2)	Cross-Linked	BS3	1469.89	null	1	1.65152e-07	0.002165	1.4729	sp|Q14241|ELOA1_HUMAN (412)-sp|Q14241|ELOA1_HUMAN (391)/	Intra-Protein	7	1	11.5	3.5	1	1
671	ODybkov_YChen_210722_290722Expl2_EC6EloABC_BS3_bRP1_min15a27a39a51_3.11959.11959.4.0.dta	4	2410.32	MATNTVYVFAKK(11)-DGKLAKPR(3)	Cross-Linked	BS3	2410.32	Oxidation[M](1)	1	1.67279e-07	0.002367	0.982029	tr|I3LGP4|I3LGP4_PIG (287)-tr|I3LGP4|I3LGP4_PIG (571)/	Intra-Protein	33	1	38	11	1	1
672	ODybkov_YChen_210722_290722Expl2_EC6EloABC_BS3_bRP1_min16a28a40a52_2.17596.17596.4.1.dta	4	1975.29	KLEELLIK(1)-KIPIIIR(1)	Cross-Linked	BS3	1975.29	null	1	1.67346e-07	-0.000732	-0.370578	sp|Q7KZ85|SPT6H_HUMAN (1445)-tr|F1SKN8|F1SKN8_PIG (101)/	Inter-Protein	21	1	10	7	1	1
673	ODybkov_YChen_210722_290722Expl2_EC6EloABC_BS3_bRP1_min21a33a45_1.6700.6700.3.0.dta	3	2127.14	GSNNLKTPEGK(6)-VKTNLDR(2)	Cross-Linked	BS3	2127.14	null	1	1.68572e-07	0.000133	0.062525	sp|Q14241|ELOA1_HUMAN (399)-sp|Q14241|ELOA1_HUMAN (406)/	Intra-Protein	13	1	18	12	1	1
674	ODybkov_YChen_210722_290722Expl2_EC6EloABC_BS3_bRP1_min15a27a39a51_1.3140.3140.3.0.dta	3	1569.82	GGQGAKK(6)-KHMTDR(1)	Cross-Linked	BS3	1569.82	null	1	1.69519e-07	1.3e-05	0.008281	tr|I3LGP4|I3LGP4_PIG (325)-sp|P11414|RPB1_CRIGR (1219)/	Inter-Protein	7	1	11.5	11.5	1	1
675	ODybkov_YChen_210722_290722Expl2_EC6EloABC_BS3_bRP1_min12a24a36a48_1.7042.7042.4.0.dta	4	1799.92	AKDILCR(2)-KHMTDR(1)	Cross-Linked	BS3	1799.93	Carbamidomethyl[C](6)	1	1.70079e-07	-0.001252	-0.695584	sp|P11414|RPB1_CRIGR (1155)-sp|P11414|RPB1_CRIGR (1219)/	Intra-Protein	4	1	11.5	10.5	1	1
676	ODybkov_YChen_210722_290722Expl2_EC6EloABC_BS3_bRP1_min16a28a40a52_2.17665.17665.6.2.dta	6	5522.97	DTKVPNACLFTINKEDHTLGNIIK(3)-SQLLKDPQVLFAGYKVPHPLEHK(15)	Cross-Linked	BS3	5522.95	Carbamidomethyl[C](8)	1	1.70113e-07	0.019149	3.46717	tr|F1RKE4|F1RKE4_PIG (26)-tr|F1RKE4|F1RKE4_PIG (62)/	Intra-Protein	21	1	29.5	20.5	1	1
677	ODybkov_YChen_210722_290722Expl2_EC6EloABC_BS3_bRP1_min16a28a40a52_2.11730.11730.5.0.dta	5	3103.63	MSVTEGGIKYPETTEGGRPK(9)-KSLGSLPK(1)	Cross-Linked	BS3	3103.63	null	1	1.71377e-07	0.00037	0.119215	sp|P11414|RPB1_CRIGR (42)-sp|Q14241|ELOA1_HUMAN (412)/	Inter-Protein	21	1	30	9	1	1
678	ODybkov_YChen_210722_290722Expl2_EC6EloABC_BS3_bRP1_min10a22a34a46_2.9430.9430.3.0.dta	3	1833.08	LNITPTKK(7)-TTYIKR(5)	Cross-Linked	BS3	1833.08	null	1	1.73117e-07	0.000641	0.349684	sp|Q7KZ85|SPT6H_HUMAN (625)-sp|Q7KZ85|SPT6H_HUMAN (1330)/	Intra-Protein	15	1	14.5	10.5	1	1
679	ODybkov_YChen_210722_290722Expl2_EC6EloABC_BS3_bRP1_min11a23a35a47_2.20017.20017.3.0.dta	3	2608.35	LKDLDLDAFAEELER(2)-YKDLR(2)	Cross-Linked	BS3	2608.35	null	1	1.73221e-07	0.001231	0.471946	sp|Q7KZ85|SPT6H_HUMAN (1103)-sp|Q7KZ85|SPT6H_HUMAN (1138)/	Intra-Protein	16	1	26.5	5.5	1	1
680	ODybkov_YChen_210722_290722Expl2_EC6EloABC_BS3_bRP1_min21a33a45_1.12203.12203.4.0.dta	4	2394.32	MATNTVYVFAKK(11)-DGKLAKPR(3)	Cross-Linked	BS3	2394.32	null	1	1.73637e-07	-2.7e-05	-0.011277	tr|I3LGP4|I3LGP4_PIG (287)-tr|I3LGP4|I3LGP4_PIG (571)/	Intra-Protein	13	1	20	9	1	1
681	ODybkov_YChen_210722_290722Expl2_EC6EloABC_BS3_bRP1_min16a28a40a52_1.17330.17330.4.0.dta	4	4298.11	MQAYQYEQISADPDKPLADGIR(15)-KFGLTPEQFGENLR(1)	Cross-Linked	BS3	4298.11	Oxidation[M](1)	1	1.73811e-07	0.002402	0.558851	sp|Q7KZ85|SPT6H_HUMAN (437)-sp|Q7KZ85|SPT6H_HUMAN (541)/	Intra-Protein	8	1	42.5	15.5	1	1
682	ODybkov_YChen_210722_290722Expl2_EC6EloABC_BS3_bRP1_min16a28a40a52_3.2842.2842.3.0.dta	3	1585.81	GGQGAKK(6)-KHMTDR(1)	Cross-Linked	BS3	1585.81	Oxidation[M](13)	1	1.74089e-07	0.000148	0.093328	tr|I3LGP4|I3LGP4_PIG (325)-sp|P11414|RPB1_CRIGR (1219)/	Inter-Protein	34	1	10.5	15.5	1	1
683	ODybkov_YChen_210722_290722Expl2_EC6EloABC_BS3_bRP1_i_1.15729.15729.3.0.dta	3	3070.42	NAEPDEQDFEKSNSR(11)-KHEHVGSFAR(1)	Cross-Linked	BS3	3070.42	null	1	1.75031e-07	-0.003116	-1.01484	sp|Q14241|ELOA1_HUMAN (120)-sp|Q14241|ELOA1_HUMAN (86)/	Intra-Protein	1	1	18.5	15.5	1	1
684	ODybkov_YChen_210722_290722Expl2_EC6EloABC_BS3_bRP1_min11a23a35a47_2.10837.10837.4.0.dta	4	3538.58	FGVEQPEGDEDLTKEK(14)-GKNICEGGEEMDNK(2)	Cross-Linked	BS3	3538.58	Carbamidomethyl[C](24)	1	1.75522e-07	0.000137	0.038716	sp|P11414|RPB1_CRIGR (177)-sp|P11414|RPB1_CRIGR (151)/	Intra-Protein	16	1	24.5	19.5	1	1
685	ODybkov_YChen_210722_290722Expl2_EC6EloABC_BS3_bRP1_min15a27a39a51_1.14732.14732.3.0.dta	3	2248.42	ICRPLLIVEKQK(10)-LLLKK(4)	Cross-Linked	BS3	2248.42	Carbamidomethyl[C](2)	1	1.78157e-07	0.002919	1.29825	tr|I3LGP4|I3LGP4_PIG (707)-tr|I3LGP4|I3LGP4_PIG (713)/	Intra-Protein	7	1	32	8	1	1
686	ODybkov_YChen_210722_290722Expl2_EC6EloABC_BS3_bRP1_min10a22a34a46_3.11005.11005.3.0.dta	3	1854.07	FLSDKVVK(5)-TTYIKR(5)	Cross-Linked	BS3	1854.07	null	1	1.7821e-07	0.000489	0.263744	sp|Q7KZ85|SPT6H_HUMAN (1251)-sp|Q7KZ85|SPT6H_HUMAN (1330)/	Intra-Protein	28	1	12	11	1	1
687	ODybkov_YChen_210722_290722Expl2_EC6EloABC_BS3_bRP1_min10a22a34a46_3.12636.12636.4.0.dta	4	3781.97	EGEEQLQTQHQKTFIGK(12)-QAKMAFVNSVAKPPR(3)	Cross-Linked	BS3	3781.97	null	1	1.79122e-07	0.001313	0.347174	tr|I3LGP4|I3LGP4_PIG (223)-sp|Q14241|ELOA1_HUMAN (691)/	Inter-Protein	28	1	30	33	1	1
688	ODybkov_YChen_210722_290722Expl2_EC6EloABC_BS3_bRP1_min16a28a40a52_2.4762.4762.4.0.dta	4	1904.99	STGKNLDSVQK(4)-KNDSK(1)	Cross-Linked	BS3	1904.99	null	1	1.80561e-07	-0.000216	-0.113386	sp|Q14241|ELOA1_HUMAN (475)-sp|Q14241|ELOA1_HUMAN (467)/	Intra-Protein	21	1	15.5	7.5	1	1
689	ODybkov_YChen_210722_290722Expl2_EC6EloABC_BS3_bRP1_min10a22a34a46_2.9222.9222.4.0.dta	4	2025.06	NKTQISLVR(2)-SNAMHGGR(1)	Cross-Linked	BS3	2025.07	null	1	1.80723e-07	-0.000746	-0.368383	tr|I3LGP4|I3LGP4_PIG (1220)-sp|Q14241|ELOA1_HUMAN (1)/	Inter-Protein	15	1	12.5	14.5	1	1
690	ODybkov_YChen_210722_290722Expl2_EC6EloABC_BS3_bRP1_min16a28a40a52_2.12313.12313.5.0.dta	5	2394.32	MATNTVYVFAKK(11)-DGKLAKPR(3)	Cross-Linked	BS3	2394.32	null	1	1.80922e-07	-0.000492	-0.205486	tr|I3LGP4|I3LGP4_PIG (287)-tr|I3LGP4|I3LGP4_PIG (571)/	Intra-Protein	21	1	19	10	1	1
691	ODybkov_YChen_210722_290722Expl2_EC6EloABC_BS3_bRP1_i_1.49957.49957.4.0.dta	4	4298.11	MQAYQYEQISADPDKPLADGIR(15)-KFGLTPEQFGENLR(1)	Cross-Linked	BS3	4298.11	Oxidation[M](1)	1	1.86973e-07	0.002618	0.609105	sp|Q7KZ85|SPT6H_HUMAN (437)-sp|Q7KZ85|SPT6H_HUMAN (541)/	Intra-Protein	1	1	46.5	17.5	1	1
692	ODybkov_YChen_210722_290722Expl2_EC6EloABC_BS3_bRP1_min12a24a36a48_3.11294.11294.4.0.dta	4	2206.27	KPHVVTVAGENR(1)-KFLLNK(1)	Cross-Linked	BS3	2206.27	null	1	1.88588e-07	0.001709	0.77461	sp|Q7KZ85|SPT6H_HUMAN (847)-sp|Q7KZ85|SPT6H_HUMAN (841)/	Intra-Protein	30	1	27	10	1	1
693	ODybkov_YChen_210722_290722Expl2_EC6EloABC_BS3_bRP1_min11a23a35a47_2.15558.15558.3.1.dta	3	2969.71	VIAHPSFHNINFKQAEK(13)-KIPIIIR(1)	Cross-Linked	BS3	2969.71	null	1	1.8959e-07	0.003152	1.06138	sp|Q7KZ85|SPT6H_HUMAN (1344)-tr|F1SKN8|F1SKN8_PIG (101)/	Inter-Protein	16	1	39	9	1	1
694	ODybkov_YChen_210722_290722Expl2_EC6EloABC_BS3_bRP1_i_1.50918.50918.4.0.dta	4	4282.12	MQAYQYEQISADPDKPLADGIR(15)-KFGLTPEQFGENLR(1)	Cross-Linked	BS3	4282.11	null	1	1.90369e-07	0.00349	0.815018	sp|Q7KZ85|SPT6H_HUMAN (437)-sp|Q7KZ85|SPT6H_HUMAN (541)/	Intra-Protein	1	1	40.5	21.5	1	1
695	ODybkov_YChen_210722_290722Expl2_EC6EloABC_BS3_bRP1_min15a27a39a51_1.12919.12919.4.0.dta	4	2875.37	MATNTVYVFAKK(11)-DSKYAYTGECR(3)	Cross-Linked	BS3	2875.36	Oxidation[M](1);Carbamidomethyl[C](25)	1	1.90941e-07	0.00652	2.26754	tr|I3LGP4|I3LGP4_PIG (287)-tr|I3LGP4|I3LGP4_PIG (291)/	Intra-Protein	7	1	30	17	1	1
696	ODybkov_YChen_210722_290722Expl2_EC6EloABC_BS3_bRP1_min16a28a40a52_2.12149.12149.5.0.dta	5	2394.32	MATNTVYVFAKK(11)-DGKLAKPR(3)	Cross-Linked	BS3	2394.32	null	1	1.91018e-07	-0.000439	-0.183351	tr|I3LGP4|I3LGP4_PIG (287)-tr|I3LGP4|I3LGP4_PIG (571)/	Intra-Protein	21	1	19	10	1	1
697	ODybkov_YChen_210722_290722Expl2_EC6EloABC_BS3_bRP1_i_3.30146.30146.4.0.dta	4	2410.32	MATNTVYVFAKK(11)-DGKLAKPR(3)	Cross-Linked	BS3	2410.32	Oxidation[M](1)	1	1.91841e-07	0.001551	0.643484	tr|I3LGP4|I3LGP4_PIG (287)-tr|I3LGP4|I3LGP4_PIG (571)/	Intra-Protein	27	1	41	12	1	1
698	ODybkov_YChen_210722_290722Expl2_EC6EloABC_BS3_bRP1_min12a24a36a48_1.7070.7070.4.0.dta	4	1990.07	ILKQNNTR(3)-KSEAEFR(1)	Cross-Linked	BS3	1990.07	null	1	1.93691e-07	-0.000106	-0.053264	sp|Q7KZ85|SPT6H_HUMAN (1008)-sp|Q7KZ85|SPT6H_HUMAN (901)/	Intra-Protein	4	1	9.5	8.5	1	1
699	ODybkov_YChen_210722_290722Expl2_EC6EloABC_BS3_bRP1_min15a27a39a51_1.13730.13730.3.0.dta	3	1928.08	LLNYAPLEK(9)-KGQELR(1)	Cross-Linked	BS3	1928.09	null	1	1.95247e-07	-0.002128	-1.10369	sp|P62875|RPAB5_HUMAN (67)-tr|I3LCH3|I3LCH3_PIG (155)/	Inter-Protein	7	1	20	7	1	1
700	ODybkov_YChen_210722_290722Expl2_EC6EloABC_BS3_bRP1_min16a28a40a52_1.17291.17291.4.0.dta	4	4298.11	MQAYQYEQISADPDKPLADGIR(15)-KFGLTPEQFGENLR(1)	Cross-Linked	BS3	4298.11	Oxidation[M](1)	1	1.96128e-07	0.002192	0.509992	sp|Q7KZ85|SPT6H_HUMAN (437)-sp|Q7KZ85|SPT6H_HUMAN (541)/	Intra-Protein	8	1	59.5	19.5	1	1
701	ODybkov_YChen_210722_290722Expl2_EC6EloABC_BS3_bRP1_min19a31a43_2.10199.10199.3.0.dta	3	1798.02	GMFKNLLK(4)-KAHQAR(1)	Cross-Linked	BS3	1798.02	null	1	1.97861e-07	7.8e-05	0.043381	tr|I3LGP4|I3LGP4_PIG (486)-tr|I3LGP4|I3LGP4_PIG (535)/	Intra-Protein	24	1	16.5	15.5	1	1
702	ODybkov_YChen_210722_290722Expl2_EC6EloABC_BS3_bRP1_min21a33a45_2.3085.3085.4.0.dta	4	1525.76	SNAMHGGR(1)-KQQR(1)	Cross-Linked	BS3	1525.77	null	1	1.9969e-07	-0.000593	-0.388657	sp|Q14241|ELOA1_HUMAN (1)-sp|Q7KZ85|SPT6H_HUMAN (1322)/	Inter-Protein	26	1	16.5	6.5	1	1
703	ODybkov_YChen_210722_290722Expl2_EC6EloABC_BS3_bRP1_min16a28a40a52_1.16870.16870.5.0.dta	5	3382.83	GSKINISQVIAVVGQQNVEGKR(3)-DKTGSSAQK(2)	Cross-Linked	BS3	3382.83	null	1	1.9991e-07	0.002515	0.743461	sp|P11414|RPB1_CRIGR (778)-sp|P11414|RPB1_CRIGR (751)/	Intra-Protein	8	1	40	11	1	1
704	ODybkov_YChen_210722_290722Expl2_EC6EloABC_BS3_bRP1_min16a28a40a52_3.3209.3209.3.0.dta	3	1569.82	GGQGAKK(6)-KHMTDR(1)	Cross-Linked	BS3	1569.82	null	1	2.01959e-07	-5.4e-05	-0.034399	tr|I3LGP4|I3LGP4_PIG (325)-sp|P11414|RPB1_CRIGR (1219)/	Inter-Protein	34	1	12.5	12.5	1	1
705	ODybkov_YChen_210722_290722Expl2_EC6EloABC_BS3_bRP1_min10a22a34a46_3.9521.9521.3.0.dta	3	1833.08	LNITPTKK(7)-TTYIKR(5)	Cross-Linked	BS3	1833.08	null	1	2.02992e-07	-5.1e-05	-0.027822	sp|Q7KZ85|SPT6H_HUMAN (625)-sp|Q7KZ85|SPT6H_HUMAN (1330)/	Intra-Protein	28	1	16	10	1	1
706	ODybkov_YChen_210722_290722Expl2_EC6EloABC_BS3_bRP1_min14a26a38a50_2.11796.11796.3.0.dta	3	2410.32	MATNTVYVFAKK(11)-DGKLAKPR(3)	Cross-Linked	BS3	2410.32	Oxidation[M](1)	1	2.03561e-07	0.002175	0.902371	tr|I3LGP4|I3LGP4_PIG (287)-tr|I3LGP4|I3LGP4_PIG (571)/	Intra-Protein	19	1	40	9	1	1
707	ODybkov_YChen_210722_290722Expl2_EC6EloABC_BS3_bRP1_min10a22a34a46_3.9266.9266.4.0.dta	4	2845.39	KGFDQEEVFEKPTR(1)-SYKEQESK(3)	Cross-Linked	BS3	2845.39	null	1	2.04602e-07	0.002844	0.999512	tr|I3LGP4|I3LGP4_PIG (898)-tr|I3LGP4|I3LGP4_PIG (892)/	Intra-Protein	28	1	35	14	1	1
708	ODybkov_YChen_210722_290722Expl2_EC6EloABC_BS3_bRP1_min10a22a34a46_1.12161.12161.3.0.dta	3	2394.32	MATNTVYVFAKK(11)-DGKLAKPR(3)	Cross-Linked	BS3	2394.32	null	1	2.05319e-07	0.001395	0.582629	tr|I3LGP4|I3LGP4_PIG (287)-tr|I3LGP4|I3LGP4_PIG (571)/	Intra-Protein	2	1	26.5	9.5	1	1
709	ODybkov_YChen_210722_290722Expl2_EC6EloABC_BS3_bRP1_min15a27a39a51_1.6007.6007.3.0.dta	3	2286.32	GAKPGVTKEKR(8)-YAKEVLQK(3)	Cross-Linked	BS3	2286.32	null	1	2.06451e-07	0.001201	0.525299	tr|I3LGP4|I3LGP4_PIG (409)-tr|I3LGP4|I3LGP4_PIG (417)/	Intra-Protein	7	1	17	17	1	1
710	ODybkov_YChen_210722_290722Expl2_EC6EloABC_BS3_bRP1_min16a28a40a52_1.15745.15745.4.1.dta	4	3510.83	RSGLELYAEWKHVNEDSQEK(11)-KILLSPER(1)	Cross-Linked	BS3	3510.82	null	1	2.0932e-07	0.007206	2.05251	sp|P11414|RPB1_CRIGR (203)-sp|P11414|RPB1_CRIGR (213)/	Intra-Protein	8	1	47.5	14.5	1	1
711	ODybkov_YChen_210722_290722Expl2_EC6EloABC_BS3_bRP1_min15a27a39a51_3.12775.12775.4.0.dta	4	2394.32	MATNTVYVFAKK(11)-DGKLAKPR(3)	Cross-Linked	BS3	2394.32	null	1	2.11741e-07	0.002952	1.23292	tr|I3LGP4|I3LGP4_PIG (287)-tr|I3LGP4|I3LGP4_PIG (571)/	Intra-Protein	33	1	25	10	1	1
712	ODybkov_YChen_210722_290722Expl2_EC6EloABC_BS3_bRP1_min19a31a43_1.6607.6607.3.0.dta	3	2043.98	SDEKASVVSR(4)-SNAMHGGR(1)	Cross-Linked	BS3	2043.99	null	1	2.11763e-07	-0.003992	-1.95304	sp|Q14241|ELOA1_HUMAN (291)-sp|Q14241|ELOA1_HUMAN (1)/	Intra-Protein	11	1	18.5	17.5	1	1
713	ODybkov_YChen_210722_290722Expl2_EC6EloABC_BS3_bRP1_min21a33a45_2.11076.11076.4.0.dta	4	2206.27	KPHVVTVAGENR(1)-KFLLNK(1)	Cross-Linked	BS3	2206.27	null	1	2.13463e-07	-0.001028	-0.465945	sp|Q7KZ85|SPT6H_HUMAN (847)-sp|Q7KZ85|SPT6H_HUMAN (841)/	Intra-Protein	26	1	26	9	1	1
714	ODybkov_YChen_210722_290722Expl2_EC6EloABC_BS3_bRP1_min14a26a38a50_3.19429.19429.3.0.dta	3	2608.35	LKDLDLDAFAEELER(2)-YKDLR(2)	Cross-Linked	BS3	2608.35	null	1	2.13634e-07	0.001787	0.685107	sp|Q7KZ85|SPT6H_HUMAN (1103)-sp|Q7KZ85|SPT6H_HUMAN (1138)/	Intra-Protein	32	1	15.5	5.5	1	1
715	ODybkov_YChen_210722_290722Expl2_EC6EloABC_BS3_bRP1_min14a26a38a50_3.8323.8323.3.0.dta	3	2012.14	STGKNLDSVQK(4)-LPKVNK(3)	Cross-Linked	BS3	2012.14	null	1	2.14641e-07	0.002308	1.14704	sp|Q14241|ELOA1_HUMAN (475)-sp|Q14241|ELOA1_HUMAN (485)/	Intra-Protein	32	1	14	10	1	1
716	ODybkov_YChen_210722_290722Expl2_EC6EloABC_BS3_bRP1_i_1.29912.29912.3.0.dta	3	2649.52	LADIVKINNQLR(6)-AMQKSGRPLK(4)	Cross-Linked	BS3	2649.52	null	1	2.14684e-07	-0.001209	-0.456309	sp|P11414|RPB1_CRIGR (285)-sp|P11414|RPB1_CRIGR (331)/	Intra-Protein	1	1	26.5	16.5	1	1
717	ODybkov_YChen_210722_290722Expl2_EC6EloABC_BS3_bRP1_min10a22a34a46_3.7091.7091.4.0.dta	4	1614.93	KIAPMMAK(1)-KPTVK(1)	Cross-Linked	BS3	1614.93	Oxidation[M](6)	1	2.15157e-07	0.000165	0.102171	sp|Q14241|ELOA1_HUMAN (782)-sp|Q14241|ELOA1_HUMAN (777)/	Intra-Protein	28	1	13.5	5.5	1	1
718	ODybkov_YChen_210722_290722Expl2_EC6EloABC_BS3_bRP1_min19a31a43_1.7285.7285.4.0.dta	4	1614.93	KIAPMMAK(1)-KPTVK(1)	Cross-Linked	BS3	1614.93	Oxidation[M](6)	1	2.15372e-07	-0.000201	-0.124463	sp|Q14241|ELOA1_HUMAN (782)-sp|Q14241|ELOA1_HUMAN (777)/	Intra-Protein	11	1	15.5	5.5	1	1
719	ODybkov_YChen_210722_290722Expl2_EC6EloABC_BS3_bRP1_i_1.29944.29944.5.0.dta	5	2624.36	KDVDEAHYAYSFK(1)-LNITPTKK(7)	Cross-Linked	BS3	2624.36	null	1	2.18911e-07	-0.000391	-0.148989	sp|Q7KZ85|SPT6H_HUMAN (629)-sp|Q7KZ85|SPT6H_HUMAN (625)/	Intra-Protein	1	1	19.5	12.5	1	1
720	ODybkov_YChen_210722_290722Expl2_EC6EloABC_BS3_bRP1_i_1.56603.56603.3.0.dta	3	3088.65	VWQWDEKWTQLR(7)-LLAEAKEYVIK(6)	Cross-Linked	BS3	3088.65	null	1	2.19284e-07	0.001847	0.597996	sp|Q7KZ85|SPT6H_HUMAN (405)-sp|Q7KZ85|SPT6H_HUMAN (741)/	Intra-Protein	1	1	18	12	1	1
721	ODybkov_YChen_210722_290722Expl2_EC6EloABC_BS3_bRP1_min14a26a38a50_3.15847.15847.3.0.dta	3	2553.42	VQFGVLSPDELKR(12)-VHEIFKR(6)	Cross-Linked	BS3	2553.42	null	1	2.19701e-07	0.000611	0.239287	sp|P11414|RPB1_CRIGR (32)-sp|P11414|RPB1_CRIGR (226)/	Intra-Protein	32	1	19	11	1	1
722	ODybkov_YChen_210722_290722Expl2_EC6EloABC_BS3_bRP1_min18a30a42a54_3.9642.9642.4.0.dta	4	1812.06	KSLGSLPK(1)-VKTNLDR(2)	Cross-Linked	BS3	1812.06	null	1	2.21598e-07	-0.000686	-0.378575	sp|Q14241|ELOA1_HUMAN (412)-sp|Q14241|ELOA1_HUMAN (406)/	Intra-Protein	36	1	11	9	1	1
723	ODybkov_YChen_210722_290722Expl2_EC6EloABC_BS3_bRP1_min17a29a41a53_3.17055.17055.3.0.dta	3	3353.59	DALQKEEEMEGDYQETWK(5)-DLVAQWKK(7)	Cross-Linked	BS3	3353.59	null	1	2.2162e-07	-0.00256	-0.763361	sp|Q14241|ELOA1_HUMAN (133)-sp|Q14241|ELOA1_HUMAN (102)/	Intra-Protein	35	1	24.5	15.5	1	1
724	ODybkov_YChen_210722_290722Expl2_EC6EloABC_BS3_bRP1_min15a27a39a51_1.15584.15584.4.0.dta	4	2214.24	ELPGKFLLGYQPR(5)-KQQR(1)	Cross-Linked	BS3	2214.24	null	1	2.22442e-07	0.000415	0.187423	sp|Q7KZ85|SPT6H_HUMAN (1474)-sp|Q7KZ85|SPT6H_HUMAN (1322)/	Intra-Protein	7	1	13	6	1	1
725	ODybkov_YChen_210722_290722Expl2_EC6EloABC_BS3_bRP1_min10a22a34a46_2.4650.4650.5.0.dta	5	2134.03	KHEHVGSFAR(1)-SNAMHGGR(1)	Cross-Linked	BS3	2134.04	null	1	2.23758e-07	-0.003103	-1.45405	sp|Q14241|ELOA1_HUMAN (86)-sp|Q14241|ELOA1_HUMAN (1)/	Intra-Protein	15	1	14.5	14.5	1	1
726	ODybkov_YChen_210722_290722Expl2_EC6EloABC_BS3_bRP1_min16a28a40a52_3.14689.14689.4.0.dta	4	3935.93	VSGDDVIIGKTVTLPENEDELEGTNR(10)-SYKEQESK(3)	Cross-Linked	BS3	3935.92	null	1	2.24027e-07	0.001804	0.458342	tr|I3LGP4|I3LGP4_PIG (946)-tr|I3LGP4|I3LGP4_PIG (892)/	Intra-Protein	34	1	36	8	1	1
727	ODybkov_YChen_210722_290722Expl2_EC6EloABC_BS3_bRP1_min18a30a42a54_1.4010.4010.5.0.dta	5	2150.03	KHEHVGSFAR(1)-SNAMHGGR(1)	Cross-Linked	BS3	2150.03	Oxidation[M](17)	1	2.24273e-07	-0.0006	-0.279066	sp|Q14241|ELOA1_HUMAN (86)-sp|Q14241|ELOA1_HUMAN (1)/	Intra-Protein	10	1	21.5	26.5	1	1
728	ODybkov_YChen_210722_290722Expl2_EC6EloABC_BS3_bRP1_min21a33a45_2.10755.10755.3.0.dta	3	2292.22	KHEHVGSFAR(1)-DLVAQWKK(7)	Cross-Linked	BS3	2292.22	null	1	2.26459e-07	-0.000534	-0.232961	sp|Q14241|ELOA1_HUMAN (86)-sp|Q14241|ELOA1_HUMAN (102)/	Intra-Protein	26	1	16	14	1	1
729	ODybkov_YChen_210722_290722Expl2_EC6EloABC_BS3_bRP1_min16a28a40a52_3.5992.5992.4.0.dta	4	1516.91	GAKPGVTK(3)-IKYAK(2)	Cross-Linked	BS3	1516.91	null	1	2.28644e-07	-0.000411	-0.270946	tr|I3LGP4|I3LGP4_PIG (404)-tr|I3LGP4|I3LGP4_PIG (414)/	Intra-Protein	34	1	7.5	5.5	1	1
730	ODybkov_YChen_210722_290722Expl2_EC6EloABC_BS3_bRP1_min11a23a35a47_2.12692.12692.5.0.dta	5	2394.32	MATNTVYVFAKK(11)-DGKLAKPR(3)	Cross-Linked	BS3	2394.32	null	1	2.28804e-07	-0.000211	-0.088125	tr|I3LGP4|I3LGP4_PIG (287)-tr|I3LGP4|I3LGP4_PIG (571)/	Intra-Protein	16	1	25	12	1	1
731	ODybkov_YChen_210722_290722Expl2_EC6EloABC_BS3_bRP1_min16a28a40a52_2.16930.16930.4.0.dta	4	3382.83	GSKINISQVIAVVGQQNVEGKR(3)-DKTGSSAQK(2)	Cross-Linked	BS3	3382.83	null	1	2.32332e-07	0.00112	0.331084	sp|P11414|RPB1_CRIGR (778)-sp|P11414|RPB1_CRIGR (751)/	Intra-Protein	21	1	47	9	1	1
732	ODybkov_YChen_210722_290722Expl2_EC6EloABC_BS3_bRP1_min17a29a41a53_1.6065.6065.6.0.dta	6	2541.37	KLSELERPHK(1)-KHEHVGSFAR(1)	Cross-Linked	BS3	2541.37	null	1	2.36551e-07	-0.00039	-0.153461	sp|Q14241|ELOA1_HUMAN (164)-sp|Q14241|ELOA1_HUMAN (86)/	Intra-Protein	9	1	14	17	1	1
733	ODybkov_YChen_210722_290722Expl2_EC6EloABC_BS3_bRP1_min10a22a34a46_1.10948.10948.4.0.dta	4	2206.27	KPHVVTVAGENR(1)-KFLLNK(1)	Cross-Linked	BS3	2206.27	null	1	2.36907e-07	-0.00118	-0.534839	sp|Q7KZ85|SPT6H_HUMAN (847)-sp|Q7KZ85|SPT6H_HUMAN (841)/	Intra-Protein	2	1	24	9	1	1
734	ODybkov_YChen_210722_290722Expl2_EC6EloABC_BS3_bRP1_min16a28a40a52_2.5720.5720.3.0.dta	3	2132.01	DSKYAYTGECR(3)-GGQGAKK(6)	Cross-Linked	BS3	2132.01	Carbamidomethyl[C](10)	1	2.37713e-07	-4.5e-05	-0.021107	tr|I3LGP4|I3LGP4_PIG (291)-tr|I3LGP4|I3LGP4_PIG (325)/	Intra-Protein	21	1	18	11	1	1
735	ODybkov_YChen_210722_290722Expl2_EC6EloABC_BS3_bRP1_min19a31a43_1.20653.20653.3.0.dta	3	3223.8	ALQQFLYVQMAKELK(12)-LLAEAKEYVIK(6)	Cross-Linked	BS3	3223.8	null	1	2.37761e-07	-0.001146	-0.355481	sp|Q7KZ85|SPT6H_HUMAN (730)-sp|Q7KZ85|SPT6H_HUMAN (741)/	Intra-Protein	11	1	20	6	1	1
736	ODybkov_YChen_210722_290722Expl2_EC6EloABC_BS3_bRP1_min16a28a40a52_2.3428.3428.3.0.dta	3	1732	DGKLAKPR(3)-KAHQAR(1)	Cross-Linked	BS3	1732	null	1	2.39192e-07	1.3e-05	0.007506	tr|I3LGP4|I3LGP4_PIG (571)-tr|I3LGP4|I3LGP4_PIG (535)/	Intra-Protein	21	1	12.5	8.5	1	1
737	ODybkov_YChen_210722_290722Expl2_EC6EloABC_BS3_bRP1_min14a26a38a50_3.12694.12694.4.1.dta	4	3915.82	DALQKEEEMEGDYQETWKATGSR(18)-SDEKASVVSR(4)	Cross-Linked	BS3	3915.82	null	1	2.40391e-07	0.005446	1.39077	sp|Q14241|ELOA1_HUMAN (146)-sp|Q14241|ELOA1_HUMAN (291)/	Intra-Protein	32	1	33	10	1	1
738	ODybkov_YChen_210722_290722Expl2_EC6EloABC_BS3_bRP1_min14a26a38a50_3.10018.10018.4.0.dta	4	2962.55	KGFDQEEVFEKPTR(1)-AMQKSGRPLK(4)	Cross-Linked	BS3	2962.55	null	1	2.40655e-07	0.004062	1.37112	tr|I3LGP4|I3LGP4_PIG (898)-sp|P11414|RPB1_CRIGR (331)/	Inter-Protein	32	1	44	21	1	1
739	ODybkov_YChen_210722_290722Expl2_EC6EloABC_BS3_bRP1_min12a24a36a48_1.12176.12176.3.0.dta	3	2394.32	MATNTVYVFAKK(11)-DGKLAKPR(3)	Cross-Linked	BS3	2394.32	null	1	2.42977e-07	0.002949	1.23166	tr|I3LGP4|I3LGP4_PIG (287)-tr|I3LGP4|I3LGP4_PIG (571)/	Intra-Protein	4	1	20.5	5.5	1	1
740	ODybkov_YChen_210722_290722Expl2_EC6EloABC_BS3_bRP1_i_1.40121.40121.5.0.dta	5	4140.06	LFEKMQAYQYEQISADPDKPLADGIR(4)-MQNAAKASR(6)	Cross-Linked	BS3	4140.05	null	1	2.45492e-07	0.004372	1.05602	sp|Q7KZ85|SPT6H_HUMAN (422)-sp|Q7KZ85|SPT6H_HUMAN (486)/	Intra-Protein	1	1	46.5	10.5	1	1
741	ODybkov_YChen_210722_290722Expl2_EC6EloABC_BS3_bRP1_min17a29a41a53_1.14441.14441.5.0.dta	5	4156.04	LFEKMQAYQYEQISADPDKPLADGIR(4)-MQNAAKASR(6)	Cross-Linked	BS3	4156.05	Oxidation[M](30)	1	2.46181e-07	-0.010808	-2.60055	sp|Q7KZ85|SPT6H_HUMAN (422)-sp|Q7KZ85|SPT6H_HUMAN (486)/	Intra-Protein	9	1	50.5	17.5	1	1
742	ODybkov_YChen_210722_290722Expl2_EC6EloABC_BS3_bRP1_min12a24a36a48_3.10965.10965.4.0.dta	4	2206.27	KPHVVTVAGENR(1)-KFLLNK(1)	Cross-Linked	BS3	2206.27	null	1	2.46452e-07	0.002124	0.962711	sp|Q7KZ85|SPT6H_HUMAN (847)-sp|Q7KZ85|SPT6H_HUMAN (841)/	Intra-Protein	30	1	30	10	1	1
743	ODybkov_YChen_210722_290722Expl2_EC6EloABC_BS3_bRP1_min11a23a35a47_2.8417.8417.3.0.dta	3	2410.25	TYQDIQNTIKK(10)-DKTGSSAQK(2)	Cross-Linked	BS3	2410.25	null	1	2.47217e-07	0.001229	0.509906	sp|P11414|RPB1_CRIGR (707)-sp|P11414|RPB1_CRIGR (751)/	Intra-Protein	16	1	25.5	10.5	1	1
744	ODybkov_YChen_210722_290722Expl2_EC6EloABC_BS3_bRP1_min16a28a40a52_2.10715.10715.5.0.dta	5	2823.49	KDVDEAHYAYSFK(1)-AKLNITPTKK(9)	Cross-Linked	BS3	2823.49	null	1	2.47365e-07	0.002272	0.804677	sp|Q7KZ85|SPT6H_HUMAN (629)-sp|Q7KZ85|SPT6H_HUMAN (625)/	Intra-Protein	21	1	20.5	13.5	1	1
745	ODybkov_YChen_210722_290722Expl2_EC6EloABC_BS3_bRP1_min10a22a34a46_1.12208.12208.4.0.dta	4	2394.32	MATNTVYVFAKK(11)-DGKLAKPR(3)	Cross-Linked	BS3	2394.32	null	1	2.48208e-07	0.00175	0.730896	tr|I3LGP4|I3LGP4_PIG (287)-tr|I3LGP4|I3LGP4_PIG (571)/	Intra-Protein	2	1	21	9	1	1
746	ODybkov_YChen_210722_290722Expl2_EC6EloABC_BS3_bRP1_min15a27a39a51_1.3637.3637.5.0.dta	5	1861.03	KHEHVGSFAR(1)-KRPR(1)	Cross-Linked	BS3	1861.03	null	1	2.51154e-07	-0.001055	-0.56689	sp|Q14241|ELOA1_HUMAN (86)-sp|Q14241|ELOA1_HUMAN (125)/	Intra-Protein	7	1	20.5	4.5	1	1
747	ODybkov_YChen_210722_290722Expl2_EC6EloABC_BS3_bRP1_min16a28a40a52_3.10868.10868.4.0.dta	4	2823.49	KDVDEAHYAYSFK(1)-AKLNITPTKK(9)	Cross-Linked	BS3	2823.49	null	1	2.52741e-07	0.00203	0.718968	sp|Q7KZ85|SPT6H_HUMAN (629)-sp|Q7KZ85|SPT6H_HUMAN (625)/	Intra-Protein	34	1	30	23	1	1
748	ODybkov_YChen_210722_290722Expl2_EC6EloABC_BS3_bRP1_i_1.40463.40463.4.0.dta	4	4140.05	LFEKMQAYQYEQISADPDKPLADGIR(4)-MQNAAKASR(6)	Cross-Linked	BS3	4140.05	null	1	2.54389e-07	0.001598	0.385985	sp|Q7KZ85|SPT6H_HUMAN (422)-sp|Q7KZ85|SPT6H_HUMAN (486)/	Intra-Protein	1	1	40.5	15.5	1	1
749	ODybkov_YChen_210722_290722Expl2_EC6EloABC_BS3_bRP1_min16a28a40a52_3.9789.9789.4.0.dta	4	2845.39	KGFDQEEVFEKPTR(1)-SYKEQESK(3)	Cross-Linked	BS3	2845.39	null	1	2.55843e-07	-0.001182	-0.415409	tr|I3LGP4|I3LGP4_PIG (898)-tr|I3LGP4|I3LGP4_PIG (892)/	Intra-Protein	34	1	37	14	1	1
750	ODybkov_YChen_210722_290722Expl2_EC6EloABC_BS3_bRP1_min14a26a38a50_3.3650.3650.3.0.dta	3	1740.95	EKPPSSGVK(2)-KEKDR(3)	Cross-Linked	BS3	1740.95	null	1	2.5592e-07	9.8e-05	0.056291	sp|Q14241|ELOA1_HUMAN (321)-sp|Q14241|ELOA1_HUMAN (331)/	Intra-Protein	32	1	12.5	9.5	1	1
751	ODybkov_YChen_210722_290722Expl2_EC6EloABC_BS3_bRP1_min16a28a40a52_2.3149.3149.3.0.dta	3	1318.79	GQKYR(3)-RVKK(3)	Cross-Linked	BS3	1318.8	null	1	2.56586e-07	-0.000544	-0.412498	sp|Q7KZ85|SPT6H_HUMAN (120)-sp|Q7KZ85|SPT6H_HUMAN (125)/	Intra-Protein	21	1	9.5	9.5	1	1
752	ODybkov_YChen_210722_290722Expl2_EC6EloABC_BS3_bRP1_i_1.16915.16915.4.0.dta	4	2269.12	KDVDEAHYAYSFK(1)-KQQR(1)	Cross-Linked	BS3	2269.12	null	1	2.56817e-07	-0.000195	-0.085936	sp|Q7KZ85|SPT6H_HUMAN (629)-sp|Q7KZ85|SPT6H_HUMAN (1322)/	Intra-Protein	1	1	31	8	1	1
753	ODybkov_YChen_210722_290722Expl2_EC6EloABC_BS3_bRP1_min19a31a43_1.17226.17226.5.0.dta	5	3227.65	KDVDEAHYAYSFK(1)-ELPGKFLLGYQPR(5)	Cross-Linked	BS3	3227.64	null	1	2.58389e-07	0.004357	1.3499	sp|Q7KZ85|SPT6H_HUMAN (629)-sp|Q7KZ85|SPT6H_HUMAN (1474)/	Intra-Protein	11	1	18	15	1	1
754	ODybkov_YChen_210722_290722Expl2_EC6EloABC_BS3_bRP1_min19a31a43_3.11128.11128.3.1.dta	3	2292.22	KHEHVGSFAR(1)-DLVAQWKK(7)	Cross-Linked	BS3	2292.22	null	1	2.60751e-07	-0.000376	-0.164033	sp|Q14241|ELOA1_HUMAN (86)-sp|Q14241|ELOA1_HUMAN (102)/	Intra-Protein	37	1	23.5	17.5	1	1
755	ODybkov_YChen_210722_290722Expl2_EC6EloABC_BS3_bRP1_min14a26a38a50_2.3221.3221.3.0.dta	3	1318.8	GQKYR(3)-RVKK(3)	Cross-Linked	BS3	1318.8	null	1	2.64692e-07	-5.6e-05	-0.042463	sp|Q7KZ85|SPT6H_HUMAN (120)-sp|Q7KZ85|SPT6H_HUMAN (125)/	Intra-Protein	19	1	10.5	11.5	1	1
756	ODybkov_YChen_210722_290722Expl2_EC6EloABC_BS3_bRP1_min21a33a45_1.7610.7610.4.0.dta	4	2246.08	DSKYAYTGECR(3)-KSAIGQR(1)	Cross-Linked	BS3	2246.09	Carbamidomethyl[C](10)	1	2.65142e-07	-0.002015	-0.897116	tr|I3LGP4|I3LGP4_PIG (291)-tr|I3LGP4|I3LGP4_PIG (326)/	Intra-Protein	13	1	13.5	9.5	1	1
757	ODybkov_YChen_210722_290722Expl2_EC6EloABC_BS3_bRP1_min12a24a36a48_2.11700.11700.4.0.dta	4	2410.32	MATNTVYVFAKK(11)-DGKLAKPR(3)	Cross-Linked	BS3	2410.32	Oxidation[M](1)	1	2.67994e-07	0.001283	0.532295	tr|I3LGP4|I3LGP4_PIG (287)-tr|I3LGP4|I3LGP4_PIG (571)/	Intra-Protein	17	1	37	10	1	1
758	ODybkov_YChen_210722_290722Expl2_EC6EloABC_BS3_bRP1_min16a28a40a52_2.17481.17481.4.0.dta	4	4298.11	MQAYQYEQISADPDKPLADGIR(15)-KFGLTPEQFGENLR(1)	Cross-Linked	BS3	4298.11	Oxidation[M](1)	1	2.69418e-07	0.003619	0.841999	sp|Q7KZ85|SPT6H_HUMAN (437)-sp|Q7KZ85|SPT6H_HUMAN (541)/	Intra-Protein	21	1	38.5	12.5	1	1
759	ODybkov_YChen_210722_290722Expl2_EC6EloABC_BS3_bRP1_min15a27a39a51_1.14341.14341.3.0.dta	3	1928.09	LLNYAPLEK(9)-KGQELR(1)	Cross-Linked	BS3	1928.09	null	1	2.72507e-07	0.002051	1.06375	sp|P62875|RPAB5_HUMAN (67)-tr|I3LCH3|I3LCH3_PIG (155)/	Inter-Protein	7	1	20	7	1	1
760	ODybkov_YChen_210722_290722Expl2_EC6EloABC_BS3_bRP1_min17a29a41a53_3.14626.14626.5.0.dta	5	4156.04	LFEKMQAYQYEQISADPDKPLADGIR(4)-MQNAAKASR(6)	Cross-Linked	BS3	4156.05	Oxidation[M](30)	1	2.72507e-07	-0.007514	-1.80797	sp|Q7KZ85|SPT6H_HUMAN (422)-sp|Q7KZ85|SPT6H_HUMAN (486)/	Intra-Protein	35	1	46.5	15.5	1	1
761	ODybkov_YChen_210722_290722Expl2_EC6EloABC_BS3_bRP1_min10a22a34a46_3.9358.9358.3.0.dta	3	1833.08	LNITPTKK(7)-TTYIKR(5)	Cross-Linked	BS3	1833.08	null	1	2.73381e-07	0.000133	0.072555	sp|Q7KZ85|SPT6H_HUMAN (625)-sp|Q7KZ85|SPT6H_HUMAN (1330)/	Intra-Protein	28	1	14.5	11.5	1	1
762	ODybkov_YChen_210722_290722Expl2_EC6EloABC_BS3_bRP1_min15a27a39a51_1.3644.3644.4.0.dta	4	1861.03	KHEHVGSFAR(1)-KRPR(1)	Cross-Linked	BS3	1861.03	null	1	2.73736e-07	-0.001014	-0.544859	sp|Q14241|ELOA1_HUMAN (86)-sp|Q14241|ELOA1_HUMAN (125)/	Intra-Protein	7	1	21	4	1	1
763	ODybkov_YChen_210722_290722Expl2_EC6EloABC_BS3_bRP1_min21a33a45_2.8010.8010.3.0.dta	3	1996.07	SDEKASVVSR(4)-TTYIKR(5)	Cross-Linked	BS3	1996.07	null	1	2.74504e-07	0.001848	0.925819	sp|Q14241|ELOA1_HUMAN (291)-sp|Q7KZ85|SPT6H_HUMAN (1330)/	Inter-Protein	26	1	16	11	1	1
764	ODybkov_YChen_210722_290722Expl2_EC6EloABC_BS3_bRP1_min14a26a38a50_2.12455.12455.4.0.dta	4	3837.74	SEYSELDEDESQAPYDPNGKPER(20)-PYANQPTVR(1)	Cross-Linked	BS3	3837.74	null	1	2.75136e-07	0.002436	0.634749	tr|I3LCH3|I3LCH3_PIG (225)-tr|I3LCH3|I3LCH3_PIG (2)/	Intra-Protein	19	1	37.5	14.5	1	1
765	ODybkov_YChen_210722_290722Expl2_EC6EloABC_BS3_bRP1_min16a28a40a52_3.17968.17968.3.0.dta	3	4282.11	MQAYQYEQISADPDKPLADGIR(15)-KFGLTPEQFGENLR(1)	Cross-Linked	BS3	4282.11	null	1	2.76128e-07	2.8e-05	0.006539	sp|Q7KZ85|SPT6H_HUMAN (437)-sp|Q7KZ85|SPT6H_HUMAN (541)/	Intra-Protein	34	1	27.5	13.5	1	1
766	ODybkov_YChen_210722_290722Expl2_EC6EloABC_BS3_bRP1_min17a29a41a53_2.12055.12055.4.1.dta	4	4074.98	DALQKEEEMEGDYQETWKATGSR(18)-KLSELERPHK(1)	Cross-Linked	BS3	4074.97	null	1	2.80357e-07	0.004964	1.21817	sp|Q14241|ELOA1_HUMAN (146)-sp|Q14241|ELOA1_HUMAN (164)/	Intra-Protein	22	1	45	16	1	1
767	ODybkov_YChen_210722_290722Expl2_EC6EloABC_BS3_bRP1_min18a30a42a54_3.11988.11988.3.0.dta	3	2649.52	LADIVKINNQLR(6)-AMQKSGRPLK(4)	Cross-Linked	BS3	2649.52	null	1	2.80442e-07	-5.5e-05	-0.020758	sp|P11414|RPB1_CRIGR (285)-sp|P11414|RPB1_CRIGR (331)/	Intra-Protein	36	1	28.5	15.5	1	1
768	ODybkov_YChen_210722_290722Expl2_EC6EloABC_BS3_bRP1_min12a24a36a48_1.5531.5531.3.0.dta	3	1811.92	SNAMHGGR(1)-VKTNLDR(2)	Cross-Linked	BS3	1811.92	null	1	2.80526e-07	-0.000892	-0.492296	sp|Q14241|ELOA1_HUMAN (1)-sp|Q14241|ELOA1_HUMAN (406)/	Intra-Protein	4	1	17	9	1	1
769	ODybkov_YChen_210722_290722Expl2_EC6EloABC_BS3_bRP1_min19a31a43_1.14272.14272.5.0.dta	5	3934.04	MSVTEGGIKYPETTEGGRPK(9)-RVQFGVLSPDELKR(13)	Cross-Linked	BS3	3934.04	Oxidation[M](1)	1	2.84168e-07	0.00497	1.26333	sp|P11414|RPB1_CRIGR (42)-sp|P11414|RPB1_CRIGR (32)/	Intra-Protein	11	1	42	23	1	1
770	ODybkov_YChen_210722_290722Expl2_EC6EloABC_BS3_bRP1_i_1.22381.22381.3.0.dta	3	2845.39	KGFDQEEVFEKPTR(1)-SYKEQESK(3)	Cross-Linked	BS3	2845.39	null	1	2.85535e-07	0.000785	0.275885	tr|I3LGP4|I3LGP4_PIG (898)-tr|I3LGP4|I3LGP4_PIG (892)/	Intra-Protein	1	1	34	14	1	1
771	ODybkov_YChen_210722_290722Expl2_EC6EloABC_BS3_bRP1_min17a29a41a53_3.12306.12306.4.0.dta	4	1945.14	KAQDIETLK(1)-KFLLNK(1)	Cross-Linked	BS3	1945.14	null	1	2.87685e-07	-0.001101	-0.566027	sp|Q7KZ85|SPT6H_HUMAN (832)-sp|Q7KZ85|SPT6H_HUMAN (841)/	Intra-Protein	35	1	14.5	9.5	1	1
772	ODybkov_YChen_210722_290722Expl2_EC6EloABC_BS3_bRP1_min14a26a38a50_2.11754.11754.5.0.dta	5	2410.32	MATNTVYVFAKK(11)-DGKLAKPR(3)	Cross-Linked	BS3	2410.32	Oxidation[M](1)	1	2.8904e-07	-0.000958	-0.397458	tr|I3LGP4|I3LGP4_PIG (287)-tr|I3LGP4|I3LGP4_PIG (571)/	Intra-Protein	19	1	28	10	1	1
773	ODybkov_YChen_210722_290722Expl2_EC6EloABC_BS3_bRP1_min21a33a45_1.8169.8169.3.0.dta	3	2410.25	TYQDIQNTIKK(10)-DKTGSSAQK(2)	Cross-Linked	BS3	2410.25	null	1	2.91478e-07	0.001162	0.482108	sp|P11414|RPB1_CRIGR (707)-sp|P11414|RPB1_CRIGR (751)/	Intra-Protein	13	1	21.5	8.5	1	1
774	ODybkov_YChen_210722_290722Expl2_EC6EloABC_BS3_bRP1_min18a30a42a54_3.11857.11857.4.2.dta	4	3715.9	KAFSSPQEEEEAGFTGR(1)-VLTKNIQFAHANKPK(4)	Cross-Linked	BS3	3715.91	null	1	2.92969e-07	-0.002787	-0.750019	sp|Q14241|ELOA1_HUMAN (541)-sp|Q14241|ELOA1_HUMAN (675)/	Intra-Protein	36	1	26	17	1	1
775	ODybkov_YChen_210722_290722Expl2_EC6EloABC_BS3_bRP1_min16a28a40a52_2.13609.13609.5.0.dta	5	4070.9	IMNSDENKMQEEEEVVDKMDDDVFLR(18)-KSAIGQR(1)	Cross-Linked	BS3	4070.9	Oxidation[M](19)	1	2.94968e-07	0.003867	0.949913	sp|P11414|RPB1_CRIGR (1278)-tr|I3LGP4|I3LGP4_PIG (326)/	Inter-Protein	21	1	51.5	10.5	1	1
776	ODybkov_YChen_210722_290722Expl2_EC6EloABC_BS3_bRP1_min15a27a39a51_1.15454.15454.3.0.dta	3	2214.24	ELPGKFLLGYQPR(5)-KQQR(1)	Cross-Linked	BS3	2214.24	null	1	2.94997e-07	0.00253	1.14261	sp|Q7KZ85|SPT6H_HUMAN (1474)-sp|Q7KZ85|SPT6H_HUMAN (1322)/	Intra-Protein	7	1	17.5	3.5	1	1
777	ODybkov_YChen_210722_290722Expl2_EC6EloABC_BS3_bRP1_min11a23a35a47_2.9893.9893.4.1.dta	4	2845.39	KGFDQEEVFEKPTR(1)-SYKEQESK(3)	Cross-Linked	BS3	2845.39	null	1	2.95145e-07	0.002007	0.705352	tr|I3LGP4|I3LGP4_PIG (898)-tr|I3LGP4|I3LGP4_PIG (892)/	Intra-Protein	16	1	35	12	1	1
778	ODybkov_YChen_210722_290722Expl2_EC6EloABC_BS3_bRP1_min12a24a36a48_3.10353.10353.3.0.dta	3	1798.01	GMFKNLLK(4)-KAHQAR(1)	Cross-Linked	BS3	1798.02	null	1	2.96713e-07	-0.001966	-1.09343	tr|I3LGP4|I3LGP4_PIG (486)-tr|I3LGP4|I3LGP4_PIG (535)/	Intra-Protein	30	1	19.5	14.5	1	1
779	ODybkov_YChen_210722_290722Expl2_EC6EloABC_BS3_bRP1_min17a29a41a53_3.11098.11098.3.0.dta	3	2823.49	KDVDEAHYAYSFK(1)-AKLNITPTKK(9)	Cross-Linked	BS3	2823.49	null	1	2.9704e-07	-0.000132	-0.046751	sp|Q7KZ85|SPT6H_HUMAN (629)-sp|Q7KZ85|SPT6H_HUMAN (625)/	Intra-Protein	35	1	27	16	1	1
780	ODybkov_YChen_210722_290722Expl2_EC6EloABC_BS3_bRP1_i_2.30412.30412.4.0.dta	4	2410.32	MATNTVYVFAKK(11)-DGKLAKPR(3)	Cross-Linked	BS3	2410.32	Oxidation[M](1)	1	2.97932e-07	0.000604	0.25059	tr|I3LGP4|I3LGP4_PIG (287)-tr|I3LGP4|I3LGP4_PIG (571)/	Intra-Protein	14	1	33	10	1	1
781	ODybkov_YChen_210722_290722Expl2_EC6EloABC_BS3_bRP1_min12a24a36a48_1.18807.18807.3.0.dta	3	2608.35	LKDLDLDAFAEELER(2)-YKDLR(2)	Cross-Linked	BS3	2608.35	null	1	3.00175e-07	0.001788	0.685491	sp|Q7KZ85|SPT6H_HUMAN (1103)-sp|Q7KZ85|SPT6H_HUMAN (1138)/	Intra-Protein	4	1	21.5	5.5	1	1
782	ODybkov_YChen_210722_290722Expl2_EC6EloABC_BS3_bRP1_min11a23a35a47_2.4989.4989.3.1.dta	3	2675.16	GKNICEGGEEMDNK(2)-EKGHGGCGR(2)	Cross-Linked	BS3	2675.16	Carbamidomethyl[C](5);Carbamidomethyl[C](24)	1	3.00415e-07	-0.002244	-0.838828	sp|P11414|RPB1_CRIGR (151)-sp|P11414|RPB1_CRIGR (179)/	Intra-Protein	16	1	24	12	1	1
783	ODybkov_YChen_210722_290722Expl2_EC6EloABC_BS3_bRP1_min14a26a38a50_3.12491.12491.4.1.dta	4	2410.32	MATNTVYVFAKK(11)-DGKLAKPR(3)	Cross-Linked	BS3	2410.32	Oxidation[M](1)	1	3.01047e-07	0.003244	1.34588	tr|I3LGP4|I3LGP4_PIG (287)-tr|I3LGP4|I3LGP4_PIG (571)/	Intra-Protein	32	1	25	8	1	1
784	ODybkov_YChen_210722_290722Expl2_EC6EloABC_BS3_bRP1_min21a33a45_1.8075.8075.3.0.dta	3	1996.07	SDEKASVVSR(4)-TTYIKR(5)	Cross-Linked	BS3	1996.07	null	1	3.0876e-07	0.00105	0.526033	sp|Q14241|ELOA1_HUMAN (291)-sp|Q7KZ85|SPT6H_HUMAN (1330)/	Inter-Protein	13	1	16	11	1	1
785	ODybkov_YChen_210722_290722Expl2_EC6EloABC_BS3_bRP1_min19a31a43_1.7350.7350.4.0.dta	4	1614.93	KIAPMMAK(1)-KPTVK(1)	Cross-Linked	BS3	1614.93	Oxidation[M](6)	1	3.15534e-07	-0.000363	-0.224777	sp|Q14241|ELOA1_HUMAN (782)-sp|Q14241|ELOA1_HUMAN (777)/	Intra-Protein	11	1	14.5	5.5	1	1
786	ODybkov_YChen_210722_290722Expl2_EC6EloABC_BS3_bRP1_min19a31a43_1.14005.14005.3.0.dta	3	1771.12	KIPIIIR(1)-TTYIKR(5)	Cross-Linked	BS3	1771.12	null	1	3.23295e-07	0.00088	0.496861	tr|F1SKN8|F1SKN8_PIG (101)-sp|Q7KZ85|SPT6H_HUMAN (1330)/	Inter-Protein	11	1	9	10	1	1
787	ODybkov_YChen_210722_290722Expl2_EC6EloABC_BS3_bRP1_min16a28a40a52_2.14211.14211.6.0.dta	6	5230.5	KSLGTSAGSLVHISYLEMGHDITR(1)-THSTHPDDEDSGPYKHISPGDTK(15)	Cross-Linked	BS3	5230.5	null	1	3.24851e-07	7.2e-05	0.013765	sp|P11414|RPB1_CRIGR (643)-sp|P11414|RPB1_CRIGR (619)/	Intra-Protein	21	1	36	20	1	1
788	ODybkov_YChen_210722_290722Expl2_EC6EloABC_BS3_bRP1_min10a22a34a46_1.8926.8926.4.0.dta	4	1598.94	KIAPMMAK(1)-KPTVK(1)	Cross-Linked	BS3	1598.94	null	1	3.26773e-07	0.000429	0.268303	sp|Q14241|ELOA1_HUMAN (782)-sp|Q14241|ELOA1_HUMAN (777)/	Intra-Protein	2	1	10.5	5.5	1	1
789	ODybkov_YChen_210722_290722Expl2_EC6EloABC_BS3_bRP1_min15a27a39a51_1.10804.10804.4.0.dta	4	3093.51	KAFSSPQEEEEAGFTGR(1)-SEKPAGADLAK(3)	Cross-Linked	BS3	3093.5	null	1	3.27591e-07	0.006331	2.04655	sp|Q14241|ELOA1_HUMAN (541)-sp|Q14241|ELOA1_HUMAN (493)/	Intra-Protein	7	1	22	11	1	1
790	ODybkov_YChen_210722_290722Expl2_EC6EloABC_BS3_bRP1_min14a26a38a50_3.3465.3465.3.1.dta	3	1318.8	GQKYR(3)-RVKK(3)	Cross-Linked	BS3	1318.8	null	1	3.29661e-07	-4.2e-05	-0.031847	sp|Q7KZ85|SPT6H_HUMAN (120)-sp|Q7KZ85|SPT6H_HUMAN (125)/	Intra-Protein	32	1	11.5	10.5	1	1
791	ODybkov_YChen_210722_290722Expl2_EC6EloABC_BS3_bRP1_min15a27a39a51_1.19241.19241.4.0.dta	4	2608.35	LKDLDLDAFAEELER(2)-YKDLR(2)	Cross-Linked	BS3	2608.35	null	1	3.33908e-07	-0.003413	-1.30849	sp|Q7KZ85|SPT6H_HUMAN (1103)-sp|Q7KZ85|SPT6H_HUMAN (1138)/	Intra-Protein	7	1	26.5	6.5	1	1
792	ODybkov_YChen_210722_290722Expl2_EC6EloABC_BS3_bRP1_min14a26a38a50_2.3674.3674.5.0.dta	5	1861.03	KHEHVGSFAR(1)-KRPR(1)	Cross-Linked	BS3	1861.03	null	1	3.36893e-07	-0.001437	-0.772153	sp|Q14241|ELOA1_HUMAN (86)-sp|Q14241|ELOA1_HUMAN (125)/	Intra-Protein	19	1	24.5	6.5	1	1
793	ODybkov_YChen_210722_290722Expl2_EC6EloABC_BS3_bRP1_min16a28a40a52_3.17896.17896.3.0.dta	3	1975.29	KLEELLIK(1)-KIPIIIR(1)	Cross-Linked	BS3	1975.29	null	1	3.39565e-07	0.000415	0.210095	sp|Q7KZ85|SPT6H_HUMAN (1445)-tr|F1SKN8|F1SKN8_PIG (101)/	Inter-Protein	34	1	13.5	10.5	1	1
794	ODybkov_YChen_210722_290722Expl2_EC6EloABC_BS3_bRP1_min16a28a40a52_2.18976.18976.5.0.dta	5	3304.85	LDNGVTGFIPTKFLSDKVVK(12)-IMKIDIEK(3)	Cross-Linked	BS3	3304.85	null	1	3.42978e-07	0.00418	1.26481	sp|Q7KZ85|SPT6H_HUMAN (1246)-sp|Q7KZ85|SPT6H_HUMAN (1272)/	Intra-Protein	21	1	22.5	7.5	1	1
795	ODybkov_YChen_210722_290722Expl2_EC6EloABC_BS3_bRP1_i_1.31338.31338.5.0.dta	5	2394.32	MATNTVYVFAKK(11)-DGKLAKPR(3)	Cross-Linked	BS3	2394.32	null	1	3.43149e-07	0.000434	0.181262	tr|I3LGP4|I3LGP4_PIG (287)-tr|I3LGP4|I3LGP4_PIG (571)/	Intra-Protein	1	1	21	10	1	1
796	ODybkov_YChen_210722_290722Expl2_EC6EloABC_BS3_bRP1_min16a28a40a52_3.3629.3629.3.1.dta	3	1732	DGKLAKPR(3)-KAHQAR(1)	Cross-Linked	BS3	1732	null	1	3.43767e-07	0.000268	0.154735	tr|I3LGP4|I3LGP4_PIG (571)-tr|I3LGP4|I3LGP4_PIG (535)/	Intra-Protein	34	1	13	13	1	1
797	ODybkov_YChen_210722_290722Expl2_EC6EloABC_BS3_bRP1_i_1.28845.28845.3.0.dta	3	2410.32	MATNTVYVFAKK(11)-DGKLAKPR(3)	Cross-Linked	BS3	2410.32	Oxidation[M](1)	1	3.44869e-07	-0.000422	-0.175081	tr|I3LGP4|I3LGP4_PIG (287)-tr|I3LGP4|I3LGP4_PIG (571)/	Intra-Protein	1	1	30	10	1	1
798	ODybkov_YChen_210722_290722Expl2_EC6EloABC_BS3_bRP1_min10a22a34a46_2.13700.13700.4.0.dta	4	1964.18	GAGDLLPKVK(8)-KSLGSLPK(1)	Cross-Linked	BS3	1964.18	null	1	3.48858e-07	5e-05	0.025456	sp|Q14241|ELOA1_HUMAN (389)-sp|Q14241|ELOA1_HUMAN (412)/	Intra-Protein	15	1	10.5	7.5	1	1
799	ODybkov_YChen_210722_290722Expl2_EC6EloABC_BS3_bRP1_min11a23a35a47_2.15530.15530.4.0.dta	4	2969.71	VIAHPSFHNINFKQAEK(13)-KIPIIIR(1)	Cross-Linked	BS3	2969.71	null	1	3.52082e-07	0.002343	0.788966	sp|Q7KZ85|SPT6H_HUMAN (1344)-tr|F1SKN8|F1SKN8_PIG (101)/	Inter-Protein	16	1	36	12	1	1
800	ODybkov_YChen_210722_290722Expl2_EC6EloABC_BS3_bRP1_min19a31a43_1.17229.17229.4.0.dta	4	3227.65	KDVDEAHYAYSFK(1)-ELPGKFLLGYQPR(5)	Cross-Linked	BS3	3227.64	null	1	3.5406e-07	0.004914	1.52247	sp|Q7KZ85|SPT6H_HUMAN (629)-sp|Q7KZ85|SPT6H_HUMAN (1474)/	Intra-Protein	11	1	20	17	1	1
801	ODybkov_YChen_210722_290722Expl2_EC6EloABC_BS3_bRP1_min10a22a34a46_1.7002.7002.4.0.dta	4	2482.25	GRKDVDEAHYAYSFK(3)-KQQR(1)	Cross-Linked	BS3	2482.25	null	1	3.60743e-07	0.000343	0.138181	sp|Q7KZ85|SPT6H_HUMAN (629)-sp|Q7KZ85|SPT6H_HUMAN (1322)/	Intra-Protein	2	1	38	8	1	1
802	ODybkov_YChen_210722_290722Expl2_EC6EloABC_BS3_bRP1_min16a28a40a52_1.10828.10828.4.0.dta	4	2665.52	LADIVKINNQLR(6)-AMQKSGRPLK(4)	Cross-Linked	BS3	2665.52	Oxidation[M](17)	1	3.61465e-07	0.000659	0.247231	sp|P11414|RPB1_CRIGR (285)-sp|P11414|RPB1_CRIGR (331)/	Intra-Protein	8	1	23	17	1	1
803	ODybkov_YChen_210722_290722Expl2_EC6EloABC_BS3_bRP1_min11a23a35a47_2.4212.4212.3.0.dta	3	1686.88	KSAIGQR(1)-EDKENR(3)	Cross-Linked	BS3	1686.88	null	1	3.61537e-07	-0.000394	-0.233568	tr|I3LGP4|I3LGP4_PIG (326)-sp|P60899|RPB9_PIG (30)/	Inter-Protein	16	1	16.5	11.5	1	1
804	ODybkov_YChen_210722_290722Expl2_EC6EloABC_BS3_bRP1_min15a27a39a51_1.19324.19324.3.0.dta	3	2608.35	LKDLDLDAFAEELER(2)-YKDLR(2)	Cross-Linked	BS3	2608.35	null	1	3.61971e-07	0.001492	0.572009	sp|Q7KZ85|SPT6H_HUMAN (1103)-sp|Q7KZ85|SPT6H_HUMAN (1138)/	Intra-Protein	7	1	20.5	4.5	1	1
805	ODybkov_YChen_210722_290722Expl2_EC6EloABC_BS3_bRP1_min21a33a45_2.15060.15060.4.0.dta	4	1819.18	KSLGSLPK(1)-KIPIIIR(1)	Cross-Linked	BS3	1819.18	null	1	3.63859e-07	-0.001632	-0.897109	sp|Q14241|ELOA1_HUMAN (412)-tr|F1SKN8|F1SKN8_PIG (101)/	Inter-Protein	26	1	11	7	1	1
806	ODybkov_YChen_210722_290722Expl2_EC6EloABC_BS3_bRP1_min11a23a35a47_2.3748.3748.3.0.dta	3	1861.03	KHEHVGSFAR(1)-KRPR(1)	Cross-Linked	BS3	1861.03	null	1	3.64769e-07	0.00099	0.531963	sp|Q14241|ELOA1_HUMAN (86)-sp|Q14241|ELOA1_HUMAN (125)/	Intra-Protein	16	1	24	6	1	1
807	ODybkov_YChen_210722_290722Expl2_EC6EloABC_BS3_bRP1_i_1.52091.52091.4.2.dta	4	4309.23	GSKINISQVIAVVGQQNVEGK(3)-DKTGSSAQKSLSEYNNFK(9)	Cross-Linked	BS3	4309.23	null	1	3.66928e-07	0.002891	0.670885	sp|P11414|RPB1_CRIGR (778)-sp|P11414|RPB1_CRIGR (758)/	Intra-Protein	1	1	32.5	21.5	1	1
808	ODybkov_YChen_210722_290722Expl2_EC6EloABC_BS3_bRP1_min14a26a38a50_2.11274.11274.4.0.dta	4	2206.27	KPHVVTVAGENR(1)-KFLLNK(1)	Cross-Linked	BS3	2206.27	null	1	3.68104e-07	0.001008	0.45688	sp|Q7KZ85|SPT6H_HUMAN (847)-sp|Q7KZ85|SPT6H_HUMAN (841)/	Intra-Protein	19	1	15	8	1	1
809	ODybkov_YChen_210722_290722Expl2_EC6EloABC_BS3_bRP1_min15a27a39a51_3.13101.13101.3.0.dta	3	2203.18	KLTMEQIAEK(1)-AKDILCR(2)	Cross-Linked	BS3	2203.18	Carbamidomethyl[C](19)	1	3.68435e-07	-0.001288	-0.584609	sp|P11414|RPB1_CRIGR (1225)-sp|P11414|RPB1_CRIGR (1155)/	Intra-Protein	33	1	21	12	1	1
810	ODybkov_YChen_210722_290722Expl2_EC6EloABC_BS3_bRP1_min15a27a39a51_3.11468.11468.4.0.dta	4	2206.27	KPHVVTVAGENR(1)-KFLLNK(1)	Cross-Linked	BS3	2206.27	null	1	3.70838e-07	0.001808	0.819482	sp|Q7KZ85|SPT6H_HUMAN (847)-sp|Q7KZ85|SPT6H_HUMAN (841)/	Intra-Protein	33	1	30	10	1	1
811	ODybkov_YChen_210722_290722Expl2_EC6EloABC_BS3_bRP1_min14a26a38a50_2.11743.11743.4.0.dta	4	2410.32	MATNTVYVFAKK(11)-DGKLAKPR(3)	Cross-Linked	BS3	2410.32	Oxidation[M](1)	1	3.84086e-07	0.002306	0.956721	tr|I3LGP4|I3LGP4_PIG (287)-tr|I3LGP4|I3LGP4_PIG (571)/	Intra-Protein	19	1	36	12	1	1
812	ODybkov_YChen_210722_290722Expl2_EC6EloABC_BS3_bRP1_min19a31a43_1.10456.10456.4.0.dta	4	1798.01	GMFKNLLK(4)-KAHQAR(1)	Cross-Linked	BS3	1798.02	null	1	3.85278e-07	-0.00104	-0.578415	tr|I3LGP4|I3LGP4_PIG (486)-tr|I3LGP4|I3LGP4_PIG (535)/	Intra-Protein	11	1	9	9	1	1
813	ODybkov_YChen_210722_290722Expl2_EC6EloABC_BS3_bRP1_min12a24a36a48_1.11476.11476.4.0.dta	4	2649.52	LADIVKINNQLR(6)-AMQKSGRPLK(4)	Cross-Linked	BS3	2649.52	null	1	3.93533e-07	0.000395	0.149083	sp|P11414|RPB1_CRIGR (285)-sp|P11414|RPB1_CRIGR (331)/	Intra-Protein	4	1	22	13	1	1
814	ODybkov_YChen_210722_290722Expl2_EC6EloABC_BS3_bRP1_min11a23a35a47_2.4179.4179.3.0.dta	3	1414.78	DPEKAK(4)-LDKSK(3)	Cross-Linked	BS3	1414.78	null	1	3.94716e-07	-0.000137	-0.096835	sp|Q14241|ELOA1_HUMAN (364)-sp|Q14241|ELOA1_HUMAN (369)/	Intra-Protein	16	1	9.5	8.5	1	1
815	ODybkov_YChen_210722_290722Expl2_EC6EloABC_BS3_bRP1_min11a23a35a47_2.11682.11682.3.0.dta	3	2549.29	HTVYPKPEEWPK(6)-DIDPEGKK(7)	Cross-Linked	BS3	2549.29	null	1	3.98204e-07	-0.000408	-0.160044	tr|I3LCH3|I3LCH3_PIG (199)-tr|I3LCB2|I3LCB2_PIG (20)/	Inter-Protein	16	1	27.5	10.5	1	1
816	ODybkov_YChen_210722_290722Expl2_EC6EloABC_BS3_bRP1_min12a24a36a48_1.7157.7157.4.0.dta	4	1799.92	AKDILCR(2)-KHMTDR(1)	Cross-Linked	BS3	1799.93	Carbamidomethyl[C](6)	1	3.98722e-07	-0.001123	-0.623915	sp|P11414|RPB1_CRIGR (1155)-sp|P11414|RPB1_CRIGR (1219)/	Intra-Protein	4	1	5.5	6.5	1	1
817	ODybkov_YChen_210722_290722Expl2_EC6EloABC_BS3_bRP1_min11a23a35a47_2.9193.9193.5.0.dta	5	2978.54	KGFDQEEVFEKPTR(1)-AMQKSGRPLK(4)	Cross-Linked	BS3	2978.54	Oxidation[M](19)	1	4.01563e-07	0.003655	1.22711	tr|I3LGP4|I3LGP4_PIG (898)-sp|P11414|RPB1_CRIGR (331)/	Inter-Protein	16	1	33	15	1	1
818	ODybkov_YChen_210722_290722Expl2_EC6EloABC_BS3_bRP1_min18a30a42a54_3.9800.9800.4.0.dta	4	1812.06	KSLGSLPK(1)-VKTNLDR(2)	Cross-Linked	BS3	1812.06	null	1	4.02488e-07	-0.000708	-0.390716	sp|Q14241|ELOA1_HUMAN (412)-sp|Q14241|ELOA1_HUMAN (406)/	Intra-Protein	36	1	11	8	1	1
819	ODybkov_YChen_210722_290722Expl2_EC6EloABC_BS3_bRP1_min11a23a35a47_2.5016.5016.3.0.dta	3	1289.78	AYAKK(4)-KPTVK(1)	Cross-Linked	BS3	1289.78	null	1	4.05721e-07	-0.001583	-1.22734	tr|I3LCH3|I3LCH3_PIG (166)-sp|Q14241|ELOA1_HUMAN (777)/	Inter-Protein	16	1	10.5	8.5	1	1
820	ODybkov_YChen_210722_290722Expl2_EC6EloABC_BS3_bRP1_min16a28a40a52_1.17893.17893.4.0.dta	4	4309.24	GSKINISQVIAVVGQQNVEGK(3)-DKTGSSAQKSLSEYNNFK(9)	Cross-Linked	BS3	4309.23	null	1	4.06736e-07	0.009596	2.22685	sp|P11414|RPB1_CRIGR (778)-sp|P11414|RPB1_CRIGR (758)/	Intra-Protein	8	1	33.5	18.5	1	1
821	ODybkov_YChen_210722_290722Expl2_EC6EloABC_BS3_bRP1_min16a28a40a52_2.17318.17318.4.0.dta	4	4298.11	MQAYQYEQISADPDKPLADGIR(15)-KFGLTPEQFGENLR(1)	Cross-Linked	BS3	4298.11	Oxidation[M](1)	1	4.08408e-07	0.003454	0.80361	sp|Q7KZ85|SPT6H_HUMAN (437)-sp|Q7KZ85|SPT6H_HUMAN (541)/	Intra-Protein	21	1	48.5	12.5	1	1
822	ODybkov_YChen_210722_290722Expl2_EC6EloABC_BS3_bRP1_i_1.17873.17873.3.0.dta	3	1581.96	IKDILAK(2)-SKGQPK(2)	Cross-Linked	BS3	1581.96	null	1	4.10455e-07	0.000684	0.432376	sp|P11414|RPB1_CRIGR (127)-sp|P11414|RPB1_CRIGR (134)/	Intra-Protein	1	1	11.5	9.5	1	1
823	ODybkov_YChen_210722_290722Expl2_EC6EloABC_BS3_bRP1_i_3.28239.28239.3.0.dta	3	2823.49	KDVDEAHYAYSFK(1)-AKLNITPTKK(9)	Cross-Linked	BS3	2823.49	null	1	4.12306e-07	-0.000707	-0.250399	sp|Q7KZ85|SPT6H_HUMAN (629)-sp|Q7KZ85|SPT6H_HUMAN (625)/	Intra-Protein	27	1	29.5	15.5	1	1
824	ODybkov_YChen_210722_290722Expl2_EC6EloABC_BS3_bRP1_min16a28a40a52_3.8609.8609.3.0.dta	3	1806.96	SNAMHGGR(1)-KLVPVER(1)	Cross-Linked	BS3	1806.96	null	1	4.13007e-07	7.7e-05	0.042613	sp|Q14241|ELOA1_HUMAN (1)-sp|Q14241|ELOA1_HUMAN (103)/	Intra-Protein	34	1	19.5	11.5	1	1
825	ODybkov_YChen_210722_290722Expl2_EC6EloABC_BS3_bRP1_min18a30a42a54_3.11842.11842.4.2.dta	4	3715.9	KAFSSPQEEEEAGFTGR(1)-VLTKNIQFAHANKPK(4)	Cross-Linked	BS3	3715.91	null	1	4.16408e-07	-0.002787	-0.750019	sp|Q14241|ELOA1_HUMAN (541)-sp|Q14241|ELOA1_HUMAN (675)/	Intra-Protein	36	1	26	17	1	1
826	ODybkov_YChen_210722_290722Expl2_EC6EloABC_BS3_bRP1_min18a30a42a54_1.4033.4033.5.0.dta	5	2150.03	KHEHVGSFAR(1)-SNAMHGGR(1)	Cross-Linked	BS3	2150.03	Oxidation[M](17)	1	4.16616e-07	-0.000671	-0.312089	sp|Q14241|ELOA1_HUMAN (86)-sp|Q14241|ELOA1_HUMAN (1)/	Intra-Protein	10	1	22	24	1	1
827	ODybkov_YChen_210722_290722Expl2_EC6EloABC_BS3_bRP1_min17a29a41a53_3.9107.9107.3.0.dta	3	2458.34	KAKQDVIEVIEK(1)-DKTGSSAQK(2)	Cross-Linked	BS3	2458.34	null	1	4.17743e-07	0.001651	0.671591	sp|P11414|RPB1_CRIGR (708)-sp|P11414|RPB1_CRIGR (751)/	Intra-Protein	35	1	28.5	14.5	1	1
828	ODybkov_YChen_210722_290722Expl2_EC6EloABC_BS3_bRP1_min16a28a40a52_2.6338.6338.3.2.dta	3	1747.89	SNAMHGGR(1)-TTYIKR(5)	Cross-Linked	BS3	1747.89	null	1	4.19249e-07	0.000268	0.153328	sp|Q14241|ELOA1_HUMAN (1)-sp|Q7KZ85|SPT6H_HUMAN (1330)/	Inter-Protein	21	1	17	8	1	1
829	ODybkov_YChen_210722_290722Expl2_EC6EloABC_BS3_bRP1_min17a29a41a53_3.11888.11888.5.0.dta	5	4625.11	LPKDTYYDFDAEAADHKQEEDMKR(23)-KDVDEAHYAYSFK(1)	Cross-Linked	BS3	4625.11	null	1	4.20341e-07	-0.001919	-0.414909	sp|Q7KZ85|SPT6H_HUMAN (1320)-sp|Q7KZ85|SPT6H_HUMAN (629)/	Intra-Protein	35	1	32	18	1	1
830	ODybkov_YChen_210722_290722Expl2_EC6EloABC_BS3_bRP1_min18a30a42a54_3.8625.8625.3.0.dta	3	1581.96	IKDILAK(2)-SKGQPK(2)	Cross-Linked	BS3	1581.96	null	1	4.23124e-07	0.000314	0.198488	sp|P11414|RPB1_CRIGR (127)-sp|P11414|RPB1_CRIGR (134)/	Intra-Protein	36	1	11	10	1	1
831	ODybkov_YChen_210722_290722Expl2_EC6EloABC_BS3_bRP1_min16a28a40a52_3.6047.6047.3.0.dta	3	1516.91	GAKPGVTK(3)-IKYAK(2)	Cross-Linked	BS3	1516.91	null	1	4.25202e-07	-7.7e-05	-0.050761	tr|I3LGP4|I3LGP4_PIG (404)-tr|I3LGP4|I3LGP4_PIG (414)/	Intra-Protein	34	1	13.5	7.5	1	1
832	ODybkov_YChen_210722_290722Expl2_EC6EloABC_BS3_bRP1_min16a28a40a52_2.12269.12269.5.0.dta	5	2394.32	MATNTVYVFAKK(11)-DGKLAKPR(3)	Cross-Linked	BS3	2394.32	null	1	4.25969e-07	-0.000542	-0.226369	tr|I3LGP4|I3LGP4_PIG (287)-tr|I3LGP4|I3LGP4_PIG (571)/	Intra-Protein	21	1	19	10	1	1
833	ODybkov_YChen_210722_290722Expl2_EC6EloABC_BS3_bRP1_min19a31a43_1.7928.7928.4.0.dta	4	2269.12	KDVDEAHYAYSFK(1)-KQQR(1)	Cross-Linked	BS3	2269.12	null	1	4.27933e-07	-0.007585	-3.3427	sp|Q7KZ85|SPT6H_HUMAN (629)-sp|Q7KZ85|SPT6H_HUMAN (1322)/	Intra-Protein	11	1	28	10	1	1
834	ODybkov_YChen_210722_290722Expl2_EC6EloABC_BS3_bRP1_min16a28a40a52_3.11015.11015.3.0.dta	3	2732.34	NAEPDEQDFEKSNSR(11)-KSLGSLPK(1)	Cross-Linked	BS3	2732.34	null	1	4.29862e-07	1.8e-05	0.006588	sp|Q14241|ELOA1_HUMAN (120)-sp|Q14241|ELOA1_HUMAN (412)/	Intra-Protein	34	1	19	7	1	1
835	ODybkov_YChen_210722_290722Expl2_EC6EloABC_BS3_bRP1_min16a28a40a52_2.10661.10661.5.0.dta	5	2823.49	KDVDEAHYAYSFK(1)-AKLNITPTKK(9)	Cross-Linked	BS3	2823.49	null	1	4.3649e-07	0.00217	0.768552	sp|Q7KZ85|SPT6H_HUMAN (629)-sp|Q7KZ85|SPT6H_HUMAN (625)/	Intra-Protein	21	1	23.5	17.5	1	1
836	ODybkov_YChen_210722_290722Expl2_EC6EloABC_BS3_bRP1_min10a22a34a46_1.11486.11486.4.0.dta	4	2649.53	LADIVKINNQLR(6)-AMQKSGRPLK(4)	Cross-Linked	BS3	2649.52	null	1	4.38239e-07	0.002119	0.799767	sp|P11414|RPB1_CRIGR (285)-sp|P11414|RPB1_CRIGR (331)/	Intra-Protein	2	1	24	13	1	1
837	ODybkov_YChen_210722_290722Expl2_EC6EloABC_BS3_bRP1_i_3.28583.28583.4.0.dta	4	2206.27	KPHVVTVAGENR(1)-KFLLNK(1)	Cross-Linked	BS3	2206.27	null	1	4.38678e-07	0.00069	0.312745	sp|Q7KZ85|SPT6H_HUMAN (847)-sp|Q7KZ85|SPT6H_HUMAN (841)/	Intra-Protein	27	1	29	11	1	1
838	ODybkov_YChen_210722_290722Expl2_EC6EloABC_BS3_bRP1_min18a30a42a54_3.11802.11802.4.0.dta	4	2649.53	LADIVKINNQLR(6)-AMQKSGRPLK(4)	Cross-Linked	BS3	2649.52	null	1	4.38678e-07	0.002475	0.93413	sp|P11414|RPB1_CRIGR (285)-sp|P11414|RPB1_CRIGR (331)/	Intra-Protein	36	1	25	13	1	1
839	ODybkov_YChen_210722_290722Expl2_EC6EloABC_BS3_bRP1_min17a29a41a53_1.3852.3852.4.0.dta	4	1498.86	DGKLAKPR(3)-KDSK(1)	Cross-Linked	BS3	1498.86	null	1	4.40436e-07	-0.000291	-0.194148	tr|I3LGP4|I3LGP4_PIG (571)-tr|I3LGP4|I3LGP4_PIG (288)/	Intra-Protein	9	1	11	9	1	1
840	ODybkov_YChen_210722_290722Expl2_EC6EloABC_BS3_bRP1_min14a26a38a50_2.12420.12420.4.0.dta	4	2394.32	MATNTVYVFAKK(11)-DGKLAKPR(3)	Cross-Linked	BS3	2394.32	null	1	4.43796e-07	0.002401	1.00279	tr|I3LGP4|I3LGP4_PIG (287)-tr|I3LGP4|I3LGP4_PIG (571)/	Intra-Protein	19	1	28	10	1	1
841	ODybkov_YChen_210722_290722Expl2_EC6EloABC_BS3_bRP1_i_1.40597.40597.4.1.dta	4	3761.85	MQAYQYEQISADPDKPLADGIR(15)-DIPKMQNAAK(4)	Cross-Linked	BS3	3761.85	null	1	4.44551e-07	-0.002061	-0.547869	sp|Q7KZ85|SPT6H_HUMAN (437)-sp|Q7KZ85|SPT6H_HUMAN (480)/	Intra-Protein	1	1	34.5	10.5	1	1
842	ODybkov_YChen_210722_290722Expl2_EC6EloABC_BS3_bRP1_min15a27a39a51_1.8212.8212.4.2.dta	4	2410.25	TYQDIQNTIKK(10)-DKTGSSAQK(2)	Cross-Linked	BS3	2410.25	null	1	4.45219e-07	0.001143	0.474225	sp|P11414|RPB1_CRIGR (707)-sp|P11414|RPB1_CRIGR (751)/	Intra-Protein	7	1	14.5	8.5	1	1
843	ODybkov_YChen_210722_290722Expl2_EC6EloABC_BS3_bRP1_min12a24a36a48_1.5641.5641.4.0.dta	4	1815.92	AKDILCR(2)-KHMTDR(1)	Cross-Linked	BS3	1815.92	Carbamidomethyl[C](6);Oxidation[M](13)	1	4.45308e-07	-0.000794	-0.437244	sp|P11414|RPB1_CRIGR (1155)-sp|P11414|RPB1_CRIGR (1219)/	Intra-Protein	4	1	6.5	10.5	1	1
844	ODybkov_YChen_210722_290722Expl2_EC6EloABC_BS3_bRP1_i_1.51696.51696.5.0.dta	5	4309.23	GSKINISQVIAVVGQQNVEGK(3)-DKTGSSAQKSLSEYNNFK(9)	Cross-Linked	BS3	4309.23	null	1	4.4553e-07	0.001544	0.358301	sp|P11414|RPB1_CRIGR (778)-sp|P11414|RPB1_CRIGR (758)/	Intra-Protein	1	1	27.5	19.5	1	1
845	ODybkov_YChen_210722_290722Expl2_EC6EloABC_BS3_bRP1_min12a24a36a48_3.12158.12158.4.0.dta	4	2206.27	KPHVVTVAGENR(1)-KFLLNK(1)	Cross-Linked	BS3	2206.27	null	1	4.46556e-07	1.6e-05	0.007252	sp|Q7KZ85|SPT6H_HUMAN (847)-sp|Q7KZ85|SPT6H_HUMAN (841)/	Intra-Protein	30	1	25	10	1	1
846	ODybkov_YChen_210722_290722Expl2_EC6EloABC_BS3_bRP1_min16a28a40a52_3.10902.10902.5.0.dta	5	2823.49	KDVDEAHYAYSFK(1)-AKLNITPTKK(9)	Cross-Linked	BS3	2823.49	null	1	4.46869e-07	0.001448	0.51284	sp|Q7KZ85|SPT6H_HUMAN (629)-sp|Q7KZ85|SPT6H_HUMAN (625)/	Intra-Protein	34	1	25.5	20.5	1	1
847	ODybkov_YChen_210722_290722Expl2_EC6EloABC_BS3_bRP1_min18a30a42a54_3.18165.18165.5.0.dta	5	4309.23	GSKINISQVIAVVGQQNVEGK(3)-DKTGSSAQKSLSEYNNFK(9)	Cross-Linked	BS3	4309.23	null	1	4.4866e-07	0.00209	0.485005	sp|P11414|RPB1_CRIGR (778)-sp|P11414|RPB1_CRIGR (758)/	Intra-Protein	36	1	26.5	19.5	1	1
848	ODybkov_YChen_210722_290722Expl2_EC6EloABC_BS3_bRP1_i_1.27410.27410.3.0.dta	3	2206.27	KPHVVTVAGENR(1)-KFLLNK(1)	Cross-Linked	BS3	2206.27	null	1	4.50684e-07	0.000309	0.140055	sp|Q7KZ85|SPT6H_HUMAN (847)-sp|Q7KZ85|SPT6H_HUMAN (841)/	Intra-Protein	1	1	30	15	1	1
849	ODybkov_YChen_210722_290722Expl2_EC6EloABC_BS3_bRP1_min16a28a40a52_3.17923.17923.3.0.dta	3	1975.29	KLEELLIK(1)-KIPIIIR(1)	Cross-Linked	BS3	1975.29	null	1	4.51225e-07	0.000412	0.208577	sp|Q7KZ85|SPT6H_HUMAN (1445)-tr|F1SKN8|F1SKN8_PIG (101)/	Inter-Protein	34	1	13	11	1	1
850	ODybkov_YChen_210722_290722Expl2_EC6EloABC_BS3_bRP1_min15a27a39a51_3.12793.12793.4.0.dta	4	2060.16	IKEALGFMR(2)-KGPSTIQK(1)	Cross-Linked	BS3	2060.16	null	1	4.53169e-07	0.000289	0.140281	sp|Q7KZ85|SPT6H_HUMAN (363)-sp|Q7KZ85|SPT6H_HUMAN (354)/	Intra-Protein	33	1	14	12	1	1
851	ODybkov_YChen_210722_290722Expl2_EC6EloABC_BS3_bRP1_min16a28a40a52_2.9586.9586.5.0.dta	5	2845.39	KGFDQEEVFEKPTR(1)-SYKEQESK(3)	Cross-Linked	BS3	2845.39	null	1	4.54849e-07	-0.001366	-0.480075	tr|I3LGP4|I3LGP4_PIG (898)-tr|I3LGP4|I3LGP4_PIG (892)/	Intra-Protein	21	1	25	9	1	1
852	ODybkov_YChen_210722_290722Expl2_EC6EloABC_BS3_bRP1_min21a33a45_2.5005.5005.3.0.dta	3	2251.18	AMQKSGRPLK(4)-SYKEQESK(3)	Cross-Linked	BS3	2251.17	null	1	4.55987e-07	0.001004	0.445989	sp|P11414|RPB1_CRIGR (331)-tr|I3LGP4|I3LGP4_PIG (892)/	Inter-Protein	26	1	13	13	1	1
853	ODybkov_YChen_210722_290722Expl2_EC6EloABC_BS3_bRP1_min19a31a43_1.13290.13290.4.0.dta	4	2758.44	FGVEQPEGDEDLTKEK(14)-IKDILAK(2)	Cross-Linked	BS3	2758.44	null	1	4.569e-07	0.003041	1.10244	sp|P11414|RPB1_CRIGR (177)-sp|P11414|RPB1_CRIGR (127)/	Intra-Protein	11	1	37.5	6.5	1	1
854	ODybkov_YChen_210722_290722Expl2_EC6EloABC_BS3_bRP1_min16a28a40a52_2.18269.18269.5.0.dta	5	3320.84	LDNGVTGFIPTKFLSDKVVK(12)-IMKIDIEK(3)	Cross-Linked	BS3	3320.84	Oxidation[M](25)	1	4.64595e-07	0.001713	0.515833	sp|Q7KZ85|SPT6H_HUMAN (1246)-sp|Q7KZ85|SPT6H_HUMAN (1272)/	Intra-Protein	21	1	33.5	9.5	1	1
855	ODybkov_YChen_210722_290722Expl2_EC6EloABC_BS3_bRP1_i_1.56275.56275.3.0.dta	3	3088.65	VWQWDEKWTQLR(7)-LLAEAKEYVIK(6)	Cross-Linked	BS3	3088.65	null	1	4.69029e-07	0.003073	0.994933	sp|Q7KZ85|SPT6H_HUMAN (405)-sp|Q7KZ85|SPT6H_HUMAN (741)/	Intra-Protein	1	1	15	14	1	1
856	ODybkov_YChen_210722_290722Expl2_EC6EloABC_BS3_bRP1_min10a22a34a46_3.12016.12016.4.0.dta	4	2394.32	MATNTVYVFAKK(11)-DGKLAKPR(3)	Cross-Linked	BS3	2394.32	null	1	4.71663e-07	0.001949	0.814009	tr|I3LGP4|I3LGP4_PIG (287)-tr|I3LGP4|I3LGP4_PIG (571)/	Intra-Protein	28	1	22	10	1	1
857	ODybkov_YChen_210722_290722Expl2_EC6EloABC_BS3_bRP1_min16a28a40a52_1.9418.9418.4.0.dta	4	2845.39	KGFDQEEVFEKPTR(1)-SYKEQESK(3)	Cross-Linked	BS3	2845.39	null	1	4.75262e-07	-0.000517	-0.181697	tr|I3LGP4|I3LGP4_PIG (898)-tr|I3LGP4|I3LGP4_PIG (892)/	Intra-Protein	8	1	39	18	1	1
858	ODybkov_YChen_210722_290722Expl2_EC6EloABC_BS3_bRP1_min18a30a42a54_3.10898.10898.4.0.dta	4	2823.49	KDVDEAHYAYSFK(1)-AKLNITPTKK(9)	Cross-Linked	BS3	2823.49	null	1	4.80326e-07	-0.000919	-0.325483	sp|Q7KZ85|SPT6H_HUMAN (629)-sp|Q7KZ85|SPT6H_HUMAN (625)/	Intra-Protein	36	1	27.5	22.5	1	1
859	ODybkov_YChen_210722_290722Expl2_EC6EloABC_BS3_bRP1_min12a24a36a48_1.12983.12983.4.1.dta	4	1922.17	KILLSPER(1)-KSLGSLPK(1)	Cross-Linked	BS3	1922.17	null	1	4.83797e-07	0.003359	1.74751	sp|P11414|RPB1_CRIGR (213)-sp|Q14241|ELOA1_HUMAN (412)/	Inter-Protein	4	1	12	11	1	1
860	ODybkov_YChen_210722_290722Expl2_EC6EloABC_BS3_bRP1_min17a29a41a53_3.4997.4997.4.0.dta	4	2134.04	KHEHVGSFAR(1)-SNAMHGGR(1)	Cross-Linked	BS3	2134.04	null	1	4.8739e-07	0.000783	0.36691	sp|Q14241|ELOA1_HUMAN (86)-sp|Q14241|ELOA1_HUMAN (1)/	Intra-Protein	35	1	18.5	21.5	1	1
861	ODybkov_YChen_210722_290722Expl2_EC6EloABC_BS3_bRP1_min18a30a42a54_3.18551.18551.4.0.dta	4	4066.11	GSKINISQVIAVVGQQNVEGK(3)-TGSSAQKSLSEYNNFK(7)	Cross-Linked	BS3	4066.11	null	1	4.91551e-07	0.000618	0.151988	sp|P11414|RPB1_CRIGR (778)-sp|P11414|RPB1_CRIGR (758)/	Intra-Protein	36	1	25.5	14.5	1	1
862	ODybkov_YChen_210722_290722Expl2_EC6EloABC_BS3_bRP1_min15a27a39a51_1.10743.10743.4.0.dta	4	3093.51	KAFSSPQEEEEAGFTGR(1)-SEKPAGADLAK(3)	Cross-Linked	BS3	3093.5	null	1	4.94311e-07	0.006331	2.04655	sp|Q14241|ELOA1_HUMAN (541)-sp|Q14241|ELOA1_HUMAN (493)/	Intra-Protein	7	1	20	11	1	1
863	ODybkov_YChen_210722_290722Expl2_EC6EloABC_BS3_bRP1_min14a26a38a50_2.18189.18189.4.0.dta	4	4309.23	GSKINISQVIAVVGQQNVEGK(3)-DKTGSSAQKSLSEYNNFK(9)	Cross-Linked	BS3	4309.23	null	1	4.98032e-07	0.000346	0.080293	sp|P11414|RPB1_CRIGR (778)-sp|P11414|RPB1_CRIGR (758)/	Intra-Protein	19	1	40.5	18.5	1	1
864	ODybkov_YChen_210722_290722Expl2_EC6EloABC_BS3_bRP1_min19a31a43_3.6909.6909.3.0.dta	3	2043.99	SDEKASVVSR(4)-SNAMHGGR(1)	Cross-Linked	BS3	2043.99	null	1	5.00279e-07	-0.000385	-0.188357	sp|Q14241|ELOA1_HUMAN (291)-sp|Q14241|ELOA1_HUMAN (1)/	Intra-Protein	37	1	18.5	18.5	1	1
865	ODybkov_YChen_210722_290722Expl2_EC6EloABC_BS3_bRP1_min19a31a43_3.6841.6841.3.0.dta	3	2043.99	SDEKASVVSR(4)-SNAMHGGR(1)	Cross-Linked	BS3	2043.99	null	1	5.00379e-07	9.6e-05	0.046967	sp|Q14241|ELOA1_HUMAN (291)-sp|Q14241|ELOA1_HUMAN (1)/	Intra-Protein	37	1	23	20	1	1
866	ODybkov_YChen_210722_290722Expl2_EC6EloABC_BS3_bRP1_min14a26a38a50_3.11980.11980.4.0.dta	4	2624.36	KDVDEAHYAYSFK(1)-LNITPTKK(7)	Cross-Linked	BS3	2624.36	null	1	5.00629e-07	0.003268	1.24526	sp|Q7KZ85|SPT6H_HUMAN (629)-sp|Q7KZ85|SPT6H_HUMAN (625)/	Intra-Protein	32	1	19.5	18.5	1	1
867	ODybkov_YChen_210722_290722Expl2_EC6EloABC_BS3_bRP1_min15a27a39a51_1.6231.6231.3.0.dta	3	2143.13	SDEKASVVSR(4)-DKRPVDAK(2)	Cross-Linked	BS3	2143.14	null	1	5.0103e-07	-0.001442	-0.672846	sp|Q14241|ELOA1_HUMAN (291)-sp|Q14241|ELOA1_HUMAN (281)/	Intra-Protein	7	1	20	13	1	1
868	ODybkov_YChen_210722_290722Expl2_EC6EloABC_BS3_bRP1_min10a22a34a46_2.3100.3100.3.0.dta	3	1699.89	KSAIGQR(1)-KHMTDR(1)	Cross-Linked	BS3	1699.89	Oxidation[M](13)	1	5.03289e-07	0.001623	0.954767	tr|I3LGP4|I3LGP4_PIG (326)-sp|P11414|RPB1_CRIGR (1219)/	Inter-Protein	15	1	11	15	1	1
869	ODybkov_YChen_210722_290722Expl2_EC6EloABC_BS3_bRP1_min21a33a45_1.11611.11611.3.0.dta	3	2412.27	VAIKDKQEGIE(6)-PYANQPTVR(1)	Cross-Linked	BS3	2412.28	null	1	5.04246e-07	-0.003057	-1.26727	tr|F1RKE4|F1RKE4_PIG (112)-tr|I3LCH3|I3LCH3_PIG (2)/	Inter-Protein	13	1	17	11	1	1
870	ODybkov_YChen_210722_290722Expl2_EC6EloABC_BS3_bRP1_min20a32a44_1.13745.13745.3.0.dta	3	1771.12	KIPIIIR(1)-TTYIKR(5)	Cross-Linked	BS3	1771.12	null	1	5.04953e-07	0.000701	0.395795	tr|F1SKN8|F1SKN8_PIG (101)-sp|Q7KZ85|SPT6H_HUMAN (1330)/	Inter-Protein	12	1	9	9	1	1
871	ODybkov_YChen_210722_290722Expl2_EC6EloABC_BS3_bRP1_min10a22a34a46_1.12148.12148.5.1.dta	5	2394.32	MATNTVYVFAKK(11)-DGKLAKPR(3)	Cross-Linked	BS3	2394.32	null	1	5.06014e-07	-0.001108	-0.462762	tr|I3LGP4|I3LGP4_PIG (287)-tr|I3LGP4|I3LGP4_PIG (571)/	Intra-Protein	2	1	20	8	1	1
872	ODybkov_YChen_210722_290722Expl2_EC6EloABC_BS3_bRP1_min15a27a39a51_1.14424.14424.3.0.dta	3	1928.09	LLNYAPLEK(9)-KGQELR(1)	Cross-Linked	BS3	1928.09	null	1	5.06825e-07	0.002552	1.32359	sp|P62875|RPAB5_HUMAN (67)-tr|I3LCH3|I3LCH3_PIG (155)/	Inter-Protein	7	1	17	7	1	1
873	ODybkov_YChen_210722_290722Expl2_EC6EloABC_BS3_bRP1_min16a28a40a52_3.5178.5178.3.1.dta	3	2059.98	SDEKASVVSR(4)-SNAMHGGR(1)	Cross-Linked	BS3	2059.98	Oxidation[M](17)	1	5.0962e-07	-0.0005	-0.242721	sp|Q14241|ELOA1_HUMAN (291)-sp|Q14241|ELOA1_HUMAN (1)/	Intra-Protein	34	1	11.5	21.5	1	1
874	ODybkov_YChen_210722_290722Expl2_EC6EloABC_BS3_bRP1_min14a26a38a50_2.20805.20805.4.1.dta	4	3059.81	IVATLPYIKQEVPIIIVFR(9)-KAHQAR(1)	Cross-Linked	BS3	3059.81	null	1	5.13251e-07	0.001548	0.505913	tr|I3LGP4|I3LGP4_PIG (341)-tr|I3LGP4|I3LGP4_PIG (535)/	Intra-Protein	19	1	28.5	7.5	1	1
875	ODybkov_YChen_210722_290722Expl2_EC6EloABC_BS3_bRP1_min14a26a38a50_3.13110.13110.5.0.dta	5	3906.77	KAFSSPQEEEEAGFTGR(1)-DFKEERPEEYESWR(3)	Cross-Linked	BS3	3906.77	null	1	5.13919e-07	-0.000191	-0.048889	sp|Q14241|ELOA1_HUMAN (541)-sp|Q14241|ELOA1_HUMAN (645)/	Intra-Protein	32	1	25.5	17.5	1	1
876	ODybkov_YChen_210722_290722Expl2_EC6EloABC_BS3_bRP1_i_1.33868.33868.4.0.dta	4	2584.39	VLSEKDVDPVR(5)-KLTMEQIAEK(1)	Cross-Linked	BS3	2584.39	null	1	5.15669e-07	0.001111	0.429889	sp|P11414|RPB1_CRIGR (1350)-sp|P11414|RPB1_CRIGR (1225)/	Intra-Protein	1	1	15	18	1	1
877	ODybkov_YChen_210722_290722Expl2_EC6EloABC_BS3_bRP1_i_1.29596.29596.5.0.dta	5	2624.36	KDVDEAHYAYSFK(1)-LNITPTKK(7)	Cross-Linked	BS3	2624.36	null	1	5.1727e-07	-0.000548	-0.208813	sp|Q7KZ85|SPT6H_HUMAN (629)-sp|Q7KZ85|SPT6H_HUMAN (625)/	Intra-Protein	1	1	18.5	11.5	1	1
878	ODybkov_YChen_210722_290722Expl2_EC6EloABC_BS3_bRP1_min10a22a34a46_1.7243.7243.4.0.dta	4	1614.93	KIAPMMAK(1)-KPTVK(1)	Cross-Linked	BS3	1614.93	Oxidation[M](5)	1	5.20071e-07	0.000509	0.315184	sp|Q14241|ELOA1_HUMAN (782)-sp|Q14241|ELOA1_HUMAN (777)/	Intra-Protein	2	1	17.5	5.5	1	1
879	ODybkov_YChen_210722_290722Expl2_EC6EloABC_BS3_bRP1_min11a23a35a47_2.9884.9884.4.1.dta	4	3140.72	ILNDARDKTGSSAQK(8)-KAKQDVIEVIEK(1)	Cross-Linked	BS3	3140.72	null	1	5.20591e-07	0.000761	0.242301	sp|P11414|RPB1_CRIGR (751)-sp|P11414|RPB1_CRIGR (708)/	Intra-Protein	16	1	21	29	1	1
880	ODybkov_YChen_210722_290722Expl2_EC6EloABC_BS3_bRP1_min16a28a40a52_3.10963.10963.5.0.dta	5	2823.49	KDVDEAHYAYSFK(1)-AKLNITPTKK(9)	Cross-Linked	BS3	2823.49	null	1	5.21164e-07	0.001417	0.501861	sp|Q7KZ85|SPT6H_HUMAN (629)-sp|Q7KZ85|SPT6H_HUMAN (625)/	Intra-Protein	34	1	21.5	14.5	1	1
881	ODybkov_YChen_210722_290722Expl2_EC6EloABC_BS3_bRP1_min13a25a37a49_3.11605.11605.4.0.dta	4	2410.32	MATNTVYVFAKK(11)-DGKLAKPR(3)	Cross-Linked	BS3	2410.32	Oxidation[M](1)	1	5.22573e-07	0.003783	1.5695	tr|I3LGP4|I3LGP4_PIG (287)-tr|I3LGP4|I3LGP4_PIG (571)/	Intra-Protein	31	1	42	11	1	1
882	ODybkov_YChen_210722_290722Expl2_EC6EloABC_BS3_bRP1_i_1.49432.49432.3.0.dta	3	3226.73	GSKINISQVIAVVGQQNVEGK(3)-DKTGSSAQK(2)	Cross-Linked	BS3	3226.73	null	1	5.22626e-07	0.002992	0.927255	sp|P11414|RPB1_CRIGR (778)-sp|P11414|RPB1_CRIGR (751)/	Intra-Protein	1	1	31.5	6.5	1	1
883	ODybkov_YChen_210722_290722Expl2_EC6EloABC_BS3_bRP1_min13a25a37a49_3.11112.11112.4.0.dta	4	2206.27	KPHVVTVAGENR(1)-KFLLNK(1)	Cross-Linked	BS3	2206.27	null	1	5.28776e-07	0.000719	0.325889	sp|Q7KZ85|SPT6H_HUMAN (847)-sp|Q7KZ85|SPT6H_HUMAN (841)/	Intra-Protein	31	1	27	10	1	1
884	ODybkov_YChen_210722_290722Expl2_EC6EloABC_BS3_bRP1_i_1.23273.23273.4.0.dta	4	2962.54	KGFDQEEVFEKPTR(1)-AMQKSGRPLK(4)	Cross-Linked	BS3	2962.55	null	1	5.29941e-07	-0.000953	-0.321683	tr|I3LGP4|I3LGP4_PIG (898)-sp|P11414|RPB1_CRIGR (331)/	Inter-Protein	1	1	38	16	1	1
885	ODybkov_YChen_210722_290722Expl2_EC6EloABC_BS3_bRP1_min16a28a40a52_2.5839.5839.4.0.dta	4	1516.91	GAKPGVTK(3)-IKYAK(2)	Cross-Linked	BS3	1516.91	null	1	5.32704e-07	-0.00052	-0.342802	tr|I3LGP4|I3LGP4_PIG (404)-tr|I3LGP4|I3LGP4_PIG (414)/	Intra-Protein	21	1	8.5	3.5	1	1
886	ODybkov_YChen_210722_290722Expl2_EC6EloABC_BS3_bRP1_min12a24a36a48_1.3469.3469.3.1.dta	3	1732	DGKLAKPR(3)-KAHQAR(1)	Cross-Linked	BS3	1732	null	1	5.37627e-07	-0.001715	-0.990186	tr|I3LGP4|I3LGP4_PIG (571)-tr|I3LGP4|I3LGP4_PIG (535)/	Intra-Protein	4	1	14	11	1	1
887	ODybkov_YChen_210722_290722Expl2_EC6EloABC_BS3_bRP1_min10a22a34a46_1.10506.10506.4.0.dta	4	2823.49	KDVDEAHYAYSFK(1)-AKLNITPTKK(9)	Cross-Linked	BS3	2823.49	null	1	5.38219e-07	0.001745	0.618029	sp|Q7KZ85|SPT6H_HUMAN (629)-sp|Q7KZ85|SPT6H_HUMAN (625)/	Intra-Protein	2	1	23.5	20.5	1	1
888	ODybkov_YChen_210722_290722Expl2_EC6EloABC_BS3_bRP1_min15a27a39a51_3.11212.11212.3.0.dta	3	2732.34	NAEPDEQDFEKSNSR(11)-KSLGSLPK(1)	Cross-Linked	BS3	2732.34	null	1	5.44499e-07	-0.000439	-0.160668	sp|Q14241|ELOA1_HUMAN (120)-sp|Q14241|ELOA1_HUMAN (412)/	Intra-Protein	33	1	21	7	1	1
889	ODybkov_YChen_210722_290722Expl2_EC6EloABC_BS3_bRP1_min15a27a39a51_3.6609.6609.4.0.dta	4	1719	NLLKEVR(4)-KAHQAR(1)	Cross-Linked	BS3	1719	null	1	5.469e-07	-0.000675	-0.39267	tr|I3LGP4|I3LGP4_PIG (490)-tr|I3LGP4|I3LGP4_PIG (535)/	Intra-Protein	33	1	9.5	10.5	1	1
890	ODybkov_YChen_210722_290722Expl2_EC6EloABC_BS3_bRP1_min12a24a36a48_1.7145.7145.4.0.dta	4	1990.07	ILKQNNTR(3)-KSEAEFR(1)	Cross-Linked	BS3	1990.07	null	1	5.48378e-07	-4.8e-05	-0.02412	sp|Q7KZ85|SPT6H_HUMAN (1008)-sp|Q7KZ85|SPT6H_HUMAN (901)/	Intra-Protein	4	1	11.5	10.5	1	1
891	ODybkov_YChen_210722_290722Expl2_EC6EloABC_BS3_bRP1_min21a33a45_1.10071.10071.4.1.dta	4	2234.21	LTHVYDLCKGK(9)-TMKVLR(3)	Cross-Linked	BS3	2234.2	Carbamidomethyl[C](8);Oxidation[M](16)	1	5.55054e-07	0.001975	0.883984	sp|P11414|RPB1_CRIGR (149)-sp|P11414|RPB1_CRIGR (105)/	Intra-Protein	13	1	19	8	1	1
892	ODybkov_YChen_210722_290722Expl2_EC6EloABC_BS3_bRP1_min10a22a34a46_1.8383.8383.4.0.dta	4	1581.96	IKDILAK(2)-SKGQPK(2)	Cross-Linked	BS3	1581.96	null	1	5.56722e-07	0.000438	0.276872	sp|P11414|RPB1_CRIGR (127)-sp|P11414|RPB1_CRIGR (134)/	Intra-Protein	2	1	11.5	7.5	1	1
893	ODybkov_YChen_210722_290722Expl2_EC6EloABC_BS3_bRP1_min16a28a40a52_2.4958.4958.4.0.dta	4	2059.98	SDEKASVVSR(4)-SNAMHGGR(1)	Cross-Linked	BS3	2059.98	Oxidation[M](17)	1	5.57279e-07	-0.000437	-0.212138	sp|Q14241|ELOA1_HUMAN (291)-sp|Q14241|ELOA1_HUMAN (1)/	Intra-Protein	21	1	9.5	15.5	1	1
894	ODybkov_YChen_210722_290722Expl2_EC6EloABC_BS3_bRP1_min16a28a40a52_2.16913.16913.5.0.dta	5	3382.83	GSKINISQVIAVVGQQNVEGKR(3)-DKTGSSAQK(2)	Cross-Linked	BS3	3382.83	null	1	5.57948e-07	-0.001225	-0.362123	sp|P11414|RPB1_CRIGR (778)-sp|P11414|RPB1_CRIGR (751)/	Intra-Protein	21	1	43	10	1	1
895	ODybkov_YChen_210722_290722Expl2_EC6EloABC_BS3_bRP1_min12a24a36a48_1.7188.7188.3.0.dta	3	1990.07	ILKQNNTR(3)-KSEAEFR(1)	Cross-Linked	BS3	1990.07	null	1	5.59792e-07	4.8e-05	0.02412	sp|Q7KZ85|SPT6H_HUMAN (1008)-sp|Q7KZ85|SPT6H_HUMAN (901)/	Intra-Protein	4	1	11.5	8.5	1	1
896	ODybkov_YChen_210722_290722Expl2_EC6EloABC_BS3_bRP1_min12a24a36a48_2.9702.9702.4.0.dta	4	2220.19	MATNTVYVFAKK(11)-KAHQAR(1)	Cross-Linked	BS3	2220.2	null	1	5.61642e-07	-0.00267	-1.2026	tr|I3LGP4|I3LGP4_PIG (287)-tr|I3LGP4|I3LGP4_PIG (535)/	Intra-Protein	17	1	23	9	1	1
897	ODybkov_YChen_210722_290722Expl2_EC6EloABC_BS3_bRP1_min13a25a37a49_1.11521.11521.4.0.dta	4	2410.32	MATNTVYVFAKK(11)-DGKLAKPR(3)	Cross-Linked	BS3	2410.32	Oxidation[M](1)	1	5.62598e-07	0.003538	1.46786	tr|I3LGP4|I3LGP4_PIG (287)-tr|I3LGP4|I3LGP4_PIG (571)/	Intra-Protein	5	1	43	12	1	1
898	ODybkov_YChen_210722_290722Expl2_EC6EloABC_BS3_bRP1_min16a28a40a52_3.3332.3332.3.0.dta	3	1318.79	GQKYR(3)-RVKK(3)	Cross-Linked	BS3	1318.8	null	1	5.63555e-07	-0.000344	-0.260844	sp|Q7KZ85|SPT6H_HUMAN (120)-sp|Q7KZ85|SPT6H_HUMAN (125)/	Intra-Protein	34	1	9.5	12.5	1	1
899	ODybkov_YChen_210722_290722Expl2_EC6EloABC_BS3_bRP1_min12a24a36a48_1.7224.7224.4.0.dta	4	1990.07	ILKQNNTR(3)-KSEAEFR(1)	Cross-Linked	BS3	1990.07	null	1	5.64063e-07	0.000128	0.064319	sp|Q7KZ85|SPT6H_HUMAN (1008)-sp|Q7KZ85|SPT6H_HUMAN (901)/	Intra-Protein	4	1	13.5	10.5	1	1
900	ODybkov_YChen_210722_290722Expl2_EC6EloABC_BS3_bRP1_min16a28a40a52_2.18922.18922.5.0.dta	5	3304.85	LDNGVTGFIPTKFLSDKVVK(12)-IMKIDIEK(3)	Cross-Linked	BS3	3304.85	null	1	5.674e-07	0.004241	1.28327	sp|Q7KZ85|SPT6H_HUMAN (1246)-sp|Q7KZ85|SPT6H_HUMAN (1272)/	Intra-Protein	21	1	33.5	7.5	1	1
901	ODybkov_YChen_210722_290722Expl2_EC6EloABC_BS3_bRP1_min11a23a35a47_2.16915.16915.3.0.dta	3	3433.73	HAIYDKLDDDGLIAPGVR(6)-MDTQKDVQPPK(5)	Cross-Linked	BS3	3433.73	Acetyl[ProteinN-term](21)	1	5.68252e-07	0.00317	0.923194	tr|I3LGP4|I3LGP4_PIG (924)-tr|I3LN51|I3LN51_PIG (5)/	Inter-Protein	16	1	37	17	1	1
902	ODybkov_YChen_210722_290722Expl2_EC6EloABC_BS3_bRP1_min19a31a43_1.11802.11802.5.0.dta	5	2830.52	KSEAEFRDYPPVLR(1)-ILKQNNTR(3)	Cross-Linked	BS3	2830.52	null	1	5.72416e-07	0.00028	0.098922	sp|Q7KZ85|SPT6H_HUMAN (901)-sp|Q7KZ85|SPT6H_HUMAN (1008)/	Intra-Protein	11	1	16.5	11.5	1	1
903	ODybkov_YChen_210722_290722Expl2_EC6EloABC_BS3_bRP1_min12a24a36a48_1.5711.5711.4.0.dta	4	1815.92	AKDILCR(2)-KHMTDR(1)	Cross-Linked	BS3	1815.92	Carbamidomethyl[C](6);Oxidation[M](13)	1	5.77302e-07	-0.001115	-0.614014	sp|P11414|RPB1_CRIGR (1155)-sp|P11414|RPB1_CRIGR (1219)/	Intra-Protein	4	1	6.5	10.5	1	1
904	ODybkov_YChen_210722_290722Expl2_EC6EloABC_BS3_bRP1_min14a26a38a50_3.5989.5989.4.0.dta	4	1810.09	AKLNITPTKK(9)-KQQR(1)	Cross-Linked	BS3	1810.09	null	1	5.77417e-07	-0.001028	-0.567927	sp|Q7KZ85|SPT6H_HUMAN (625)-sp|Q7KZ85|SPT6H_HUMAN (1322)/	Intra-Protein	32	1	21	6	1	1
905	ODybkov_YChen_210722_290722Expl2_EC6EloABC_BS3_bRP1_min15a27a39a51_1.14596.14596.3.0.dta	3	1928.09	LLNYAPLEK(9)-KGQELR(1)	Cross-Linked	BS3	1928.09	null	1	5.79152e-07	0.003117	1.61663	sp|P62875|RPAB5_HUMAN (67)-tr|I3LCH3|I3LCH3_PIG (155)/	Inter-Protein	7	1	17	7	1	1
906	ODybkov_YChen_210722_290722Expl2_EC6EloABC_BS3_bRP1_min15a27a39a51_3.11980.11980.3.0.dta	3	2410.32	MATNTVYVFAKK(11)-DGKLAKPR(3)	Cross-Linked	BS3	2410.32	Oxidation[M](1)	1	5.79442e-07	0.001733	0.718993	tr|I3LGP4|I3LGP4_PIG (287)-tr|I3LGP4|I3LGP4_PIG (571)/	Intra-Protein	33	1	37	9	1	1
907	ODybkov_YChen_210722_290722Expl2_EC6EloABC_BS3_bRP1_min18a30a42a54_3.11838.11838.4.0.dta	4	2649.53	LADIVKINNQLR(6)-AMQKSGRPLK(4)	Cross-Linked	BS3	2649.52	null	1	5.83746e-07	0.002262	0.853739	sp|P11414|RPB1_CRIGR (285)-sp|P11414|RPB1_CRIGR (331)/	Intra-Protein	36	1	25	14	1	1
908	ODybkov_YChen_210722_290722Expl2_EC6EloABC_BS3_bRP1_i_1.59286.59286.6.0.dta	6	4737.51	KSLGTSAGSLVHISYLEMGHDITR(1)-VIFPTGDSKVVLPCNLLR(9)	Cross-Linked	BS3	4737.51	Carbamidomethyl[C](41)	1	5.87846e-07	0.000599	0.126438	sp|P11414|RPB1_CRIGR (643)-sp|P11414|RPB1_CRIGR (976)/	Intra-Protein	1	1	30.5	18.5	1	1
909	ODybkov_YChen_210722_290722Expl2_EC6EloABC_BS3_bRP1_min12a24a36a48_1.5616.5616.5.1.dta	5	1815.92	AKDILCR(2)-KHMTDR(1)	Cross-Linked	BS3	1815.92	Carbamidomethyl[C](6);Oxidation[M](13)	1	5.95836e-07	-0.000534	-0.294066	sp|P11414|RPB1_CRIGR (1155)-sp|P11414|RPB1_CRIGR (1219)/	Intra-Protein	4	1	10.5	11.5	1	1
910	ODybkov_YChen_210722_290722Expl2_EC6EloABC_BS3_bRP1_min19a31a43_1.8268.8268.3.0.dta	3	1814.01	GMFKNLLK(4)-KAHQAR(1)	Cross-Linked	BS3	1814.01	Oxidation[M](2)	1	6.02125e-07	0.002366	1.30429	tr|I3LGP4|I3LGP4_PIG (486)-tr|I3LGP4|I3LGP4_PIG (535)/	Intra-Protein	11	1	20	12	1	1
911	ODybkov_YChen_210722_290722Expl2_EC6EloABC_BS3_bRP1_min14a26a38a50_3.12753.12753.4.0.dta	4	3915.82	DALQKEEEMEGDYQETWKATGSR(18)-SDEKASVVSR(4)	Cross-Linked	BS3	3915.82	null	1	6.04901e-07	0.005446	1.39077	sp|Q14241|ELOA1_HUMAN (146)-sp|Q14241|ELOA1_HUMAN (291)/	Intra-Protein	32	1	29	8	1	1
912	ODybkov_YChen_210722_290722Expl2_EC6EloABC_BS3_bRP1_min16a28a40a52_1.12130.12130.3.0.dta	3	2394.32	MATNTVYVFAKK(11)-DGKLAKPR(3)	Cross-Linked	BS3	2394.32	null	1	6.11225e-07	0.002347	0.980236	tr|I3LGP4|I3LGP4_PIG (287)-tr|I3LGP4|I3LGP4_PIG (571)/	Intra-Protein	8	1	25.5	6.5	1	1
913	ODybkov_YChen_210722_290722Expl2_EC6EloABC_BS3_bRP1_min16a28a40a52_3.14775.14775.5.1.dta	5	4140.06	LFEKMQAYQYEQISADPDKPLADGIR(4)-MQNAAKASR(6)	Cross-Linked	BS3	4140.05	null	1	6.18171e-07	0.007095	1.71375	sp|Q7KZ85|SPT6H_HUMAN (422)-sp|Q7KZ85|SPT6H_HUMAN (486)/	Intra-Protein	34	1	41.5	9.5	1	1
914	ODybkov_YChen_210722_290722Expl2_EC6EloABC_BS3_bRP1_min15a27a39a51_1.12092.12092.4.2.dta	4	2410.32	MATNTVYVFAKK(11)-DGKLAKPR(3)	Cross-Linked	BS3	2410.32	Oxidation[M](1)	1	6.22638e-07	0.002002	0.830596	tr|I3LGP4|I3LGP4_PIG (287)-tr|I3LGP4|I3LGP4_PIG (571)/	Intra-Protein	7	1	27	8	1	1
915	ODybkov_YChen_210722_290722Expl2_EC6EloABC_BS3_bRP1_min16a28a40a52_1.11419.11419.3.0.dta	3	2624.36	KDVDEAHYAYSFK(1)-LNITPTKK(7)	Cross-Linked	BS3	2624.36	null	1	6.25134e-07	0.001447	0.551372	sp|Q7KZ85|SPT6H_HUMAN (629)-sp|Q7KZ85|SPT6H_HUMAN (625)/	Intra-Protein	8	1	31	13	1	1
916	ODybkov_YChen_210722_290722Expl2_EC6EloABC_BS3_bRP1_min11a23a35a47_2.4699.4699.4.0.dta	4	1477.85	TTYIKR(5)-KQQR(1)	Cross-Linked	BS3	1477.85	null	1	6.26448e-07	0.000175	0.118415	sp|Q7KZ85|SPT6H_HUMAN (1330)-sp|Q7KZ85|SPT6H_HUMAN (1322)/	Intra-Protein	16	1	10	6	1	1
917	ODybkov_YChen_210722_290722Expl2_EC6EloABC_BS3_bRP1_min16a28a40a52_2.11648.11648.4.0.dta	4	2649.52	LADIVKINNQLR(6)-AMQKSGRPLK(4)	Cross-Linked	BS3	2649.52	null	1	6.26824e-07	0.001056	0.398562	sp|P11414|RPB1_CRIGR (285)-sp|P11414|RPB1_CRIGR (331)/	Intra-Protein	21	1	25	13	1	1
918	ODybkov_YChen_210722_290722Expl2_EC6EloABC_BS3_bRP1_min16a28a40a52_1.17576.17576.3.0.dta	3	4282.11	MQAYQYEQISADPDKPLADGIR(15)-KFGLTPEQFGENLR(1)	Cross-Linked	BS3	4282.11	null	1	6.30974e-07	0.001328	0.310127	sp|Q7KZ85|SPT6H_HUMAN (437)-sp|Q7KZ85|SPT6H_HUMAN (541)/	Intra-Protein	8	1	31.5	13.5	1	1
919	ODybkov_YChen_210722_290722Expl2_EC6EloABC_BS3_bRP1_min16a28a40a52_3.7526.7526.5.0.dta	5	3070.42	NAEPDEQDFEKSNSR(11)-KHEHVGSFAR(1)	Cross-Linked	BS3	3070.42	null	1	6.31164e-07	-0.000532	-0.173266	sp|Q14241|ELOA1_HUMAN (120)-sp|Q14241|ELOA1_HUMAN (86)/	Intra-Protein	34	1	19.5	10.5	1	1
920	ODybkov_YChen_210722_290722Expl2_EC6EloABC_BS3_bRP1_min16a28a40a52_1.10695.10695.4.0.dta	4	2823.49	KDVDEAHYAYSFK(1)-AKLNITPTKK(9)	Cross-Linked	BS3	2823.49	null	1	6.35852e-07	0.001502	0.531965	sp|Q7KZ85|SPT6H_HUMAN (629)-sp|Q7KZ85|SPT6H_HUMAN (625)/	Intra-Protein	8	1	29	24	1	1
921	ODybkov_YChen_210722_290722Expl2_EC6EloABC_BS3_bRP1_min12a24a36a48_1.11521.11521.3.0.dta	3	2649.52	LADIVKINNQLR(6)-AMQKSGRPLK(4)	Cross-Linked	BS3	2649.52	null	1	6.36042e-07	-0.000655	-0.247214	sp|P11414|RPB1_CRIGR (285)-sp|P11414|RPB1_CRIGR (331)/	Intra-Protein	4	1	23	11	1	1
922	ODybkov_YChen_210722_290722Expl2_EC6EloABC_BS3_bRP1_min17a29a41a53_1.10922.10922.3.0.dta	3	2823.5	KDVDEAHYAYSFK(1)-AKLNITPTKK(9)	Cross-Linked	BS3	2823.49	null	1	6.36297e-07	0.002525	0.894282	sp|Q7KZ85|SPT6H_HUMAN (629)-sp|Q7KZ85|SPT6H_HUMAN (625)/	Intra-Protein	9	1	29.5	15.5	1	1
923	ODybkov_YChen_210722_290722Expl2_EC6EloABC_BS3_bRP1_min15a27a39a51_3.6144.6144.5.0.dta	5	1928.02	KHMTDRK(1)-AKDILCR(2)	Cross-Linked	BS3	1928.02	Carbamidomethyl[C](16)	1	6.38145e-07	0.001917	0.994284	sp|P11414|RPB1_CRIGR (1219)-sp|P11414|RPB1_CRIGR (1155)/	Intra-Protein	33	1	10.5	8.5	1	1
924	ODybkov_YChen_210722_290722Expl2_EC6EloABC_BS3_bRP1_min16a28a40a52_3.4936.4936.4.0.dta	4	1904.99	STGKNLDSVQK(4)-KNDSK(1)	Cross-Linked	BS3	1904.99	null	1	6.46883e-07	-0.000363	-0.190552	sp|Q14241|ELOA1_HUMAN (475)-sp|Q14241|ELOA1_HUMAN (467)/	Intra-Protein	34	1	11.5	7.5	1	1
925	ODybkov_YChen_210722_290722Expl2_EC6EloABC_BS3_bRP1_min10a22a34a46_2.11434.11434.4.0.dta	4	2649.52	LADIVKINNQLR(6)-AMQKSGRPLK(4)	Cross-Linked	BS3	2649.52	null	1	6.48178e-07	0.001423	0.537078	sp|P11414|RPB1_CRIGR (285)-sp|P11414|RPB1_CRIGR (331)/	Intra-Protein	15	1	25	12	1	1
926	ODybkov_YChen_210722_290722Expl2_EC6EloABC_BS3_bRP1_min15a27a39a51_2.11811.11811.4.1.dta	4	3667.64	DALQKEEEMEGDYQETWKATGSR(18)-SNAMHGGR(1)	Cross-Linked	BS3	3667.64	null	1	6.48697e-07	0.001026	0.279744	sp|Q14241|ELOA1_HUMAN (146)-sp|Q14241|ELOA1_HUMAN (1)/	Intra-Protein	20	1	44.5	14.5	1	1
927	ODybkov_YChen_210722_290722Expl2_EC6EloABC_BS3_bRP1_min10a22a34a46_2.3993.3993.3.0.dta	3	1683.9	KSAIGQR(1)-KHMTDR(1)	Cross-Linked	BS3	1683.9	null	1	6.49865e-07	-0.000309	-0.183503	tr|I3LGP4|I3LGP4_PIG (326)-sp|P11414|RPB1_CRIGR (1219)/	Inter-Protein	15	1	13.5	12.5	1	1
928	ODybkov_YChen_210722_290722Expl2_EC6EloABC_BS3_bRP1_min10a22a34a46_1.13603.13603.3.1.dta	3	1928.08	LLNYAPLEK(9)-KGQELR(1)	Cross-Linked	BS3	1928.09	null	1	6.5019e-07	-0.000478	-0.247914	sp|P62875|RPAB5_HUMAN (67)-tr|I3LCH3|I3LCH3_PIG (155)/	Inter-Protein	2	1	16	6	1	1
929	ODybkov_YChen_210722_290722Expl2_EC6EloABC_BS3_bRP1_min15a27a39a51_1.4554.4554.4.0.dta	4	1477.85	TTYIKR(5)-KQQR(1)	Cross-Linked	BS3	1477.85	null	1	6.55216e-07	-0.001639	-1.10905	sp|Q7KZ85|SPT6H_HUMAN (1330)-sp|Q7KZ85|SPT6H_HUMAN (1322)/	Intra-Protein	7	1	7	7	1	1
930	ODybkov_YChen_210722_290722Expl2_EC6EloABC_BS3_bRP1_min11a23a35a47_2.7460.7460.4.0.dta	4	1799.92	AKDILCR(2)-KHMTDR(1)	Cross-Linked	BS3	1799.93	Carbamidomethyl[C](6)	1	6.60149e-07	-0.000715	-0.397239	sp|P11414|RPB1_CRIGR (1155)-sp|P11414|RPB1_CRIGR (1219)/	Intra-Protein	16	1	7.5	7.5	1	1
931	ODybkov_YChen_210722_290722Expl2_EC6EloABC_BS3_bRP1_min10a22a34a46_1.13715.13715.4.0.dta	4	1964.18	GAGDLLPKVK(8)-KSLGSLPK(1)	Cross-Linked	BS3	1964.18	null	1	6.70729e-07	0.000674	0.343146	sp|Q14241|ELOA1_HUMAN (389)-sp|Q14241|ELOA1_HUMAN (412)/	Intra-Protein	2	1	13.5	8.5	1	1
932	ODybkov_YChen_210722_290722Expl2_EC6EloABC_BS3_bRP1_min21a33a45_3.10753.10753.3.0.dta	3	2292.22	KHEHVGSFAR(1)-DLVAQWKK(7)	Cross-Linked	BS3	2292.22	null	1	6.71199e-07	-0.000507	-0.221183	sp|Q14241|ELOA1_HUMAN (86)-sp|Q14241|ELOA1_HUMAN (102)/	Intra-Protein	39	1	19	15	1	1
933	ODybkov_YChen_210722_290722Expl2_EC6EloABC_BS3_bRP1_min15a27a39a51_1.12683.12683.4.3.dta	4	2203.18	KLTMEQIAEK(1)-AKDILCR(2)	Cross-Linked	BS3	2203.18	Carbamidomethyl[C](19)	1	6.72072e-07	-0.00088	-0.399422	sp|P11414|RPB1_CRIGR (1225)-sp|P11414|RPB1_CRIGR (1155)/	Intra-Protein	7	1	13	7	1	1
934	ODybkov_YChen_210722_290722Expl2_EC6EloABC_BS3_bRP1_min12a24a36a48_1.13156.13156.4.1.dta	4	2206.27	KPHVVTVAGENR(1)-KFLLNK(1)	Cross-Linked	BS3	2206.27	null	1	6.75103e-07	0.001005	0.45552	sp|Q7KZ85|SPT6H_HUMAN (847)-sp|Q7KZ85|SPT6H_HUMAN (841)/	Intra-Protein	4	1	24	7	1	1
935	ODybkov_YChen_210722_290722Expl2_EC6EloABC_BS3_bRP1_min10a22a34a46_2.11410.11410.4.0.dta	4	2410.31	MATNTVYVFAKK(11)-DGKLAKPR(3)	Cross-Linked	BS3	2410.32	Oxidation[M](1)	1	6.77876e-07	-0.003496	-1.45043	tr|I3LGP4|I3LGP4_PIG (287)-tr|I3LGP4|I3LGP4_PIG (571)/	Intra-Protein	15	1	36	10	1	1
936	ODybkov_YChen_210722_290722Expl2_EC6EloABC_BS3_bRP1_min15a27a39a51_2.12465.12465.4.0.dta	4	2060.16	IKEALGFMR(2)-KGPSTIQK(1)	Cross-Linked	BS3	2060.16	null	1	6.79234e-07	3.5e-05	0.016989	sp|Q7KZ85|SPT6H_HUMAN (363)-sp|Q7KZ85|SPT6H_HUMAN (354)/	Intra-Protein	20	1	13	13	1	1
937	ODybkov_YChen_210722_290722Expl2_EC6EloABC_BS3_bRP1_min12a24a36a48_1.12149.12149.4.0.dta	4	2394.32	MATNTVYVFAKK(11)-DGKLAKPR(3)	Cross-Linked	BS3	2394.32	null	1	6.85854e-07	0.002276	0.950583	tr|I3LGP4|I3LGP4_PIG (287)-tr|I3LGP4|I3LGP4_PIG (571)/	Intra-Protein	4	1	23	7	1	1
938	ODybkov_YChen_210722_290722Expl2_EC6EloABC_BS3_bRP1_min19a31a43_1.3225.3225.3.0.dta	3	1569.82	GGQGAKK(6)-KHMTDR(1)	Cross-Linked	BS3	1569.82	null	1	6.91087e-07	-0.0001	-0.063702	tr|I3LGP4|I3LGP4_PIG (325)-sp|P11414|RPB1_CRIGR (1219)/	Inter-Protein	11	1	12.5	10.5	1	1
939	ODybkov_YChen_210722_290722Expl2_EC6EloABC_BS3_bRP1_min16a28a40a52_2.15540.15540.3.0.dta	3	3761.94	MSVTEGGIKYPETTEGGRPK(9)-VQFGVLSPDELKR(12)	Cross-Linked	BS3	3761.94	null	1	6.91847e-07	-0.001808	-0.480603	sp|P11414|RPB1_CRIGR (42)-sp|P11414|RPB1_CRIGR (32)/	Intra-Protein	21	1	22.5	17.5	1	1
940	ODybkov_YChen_210722_290722Expl2_EC6EloABC_BS3_bRP1_min16a28a40a52_2.11503.11503.3.0.dta	3	2624.37	KDVDEAHYAYSFK(1)-LNITPTKK(7)	Cross-Linked	BS3	2624.36	null	1	6.93371e-07	0.004803	1.83016	sp|Q7KZ85|SPT6H_HUMAN (629)-sp|Q7KZ85|SPT6H_HUMAN (625)/	Intra-Protein	21	1	25.5	13.5	1	1
941	ODybkov_YChen_210722_290722Expl2_EC6EloABC_BS3_bRP1_min15a27a39a51_3.11200.11200.4.0.dta	4	2732.34	NAEPDEQDFEKSNSR(11)-KSLGSLPK(1)	Cross-Linked	BS3	2732.34	null	1	6.95454e-07	0.000949	0.347322	sp|Q14241|ELOA1_HUMAN (120)-sp|Q14241|ELOA1_HUMAN (412)/	Intra-Protein	33	1	25	11	1	1
942	ODybkov_YChen_210722_290722Expl2_EC6EloABC_BS3_bRP1_min11a23a35a47_2.15150.15150.4.0.dta	4	3777.85	MQAYQYEQISADPDKPLADGIR(15)-DIPKMQNAAK(4)	Cross-Linked	BS3	3777.85	Oxidation[M](1)	1	6.9901e-07	0.003482	0.921689	sp|Q7KZ85|SPT6H_HUMAN (437)-sp|Q7KZ85|SPT6H_HUMAN (480)/	Intra-Protein	16	1	33.5	8.5	1	1
943	ODybkov_YChen_210722_290722Expl2_EC6EloABC_BS3_bRP1_min21a33a45_2.3078.3078.4.0.dta	4	1525.76	SNAMHGGR(1)-KQQR(1)	Cross-Linked	BS3	1525.77	null	1	6.9929e-07	-0.000593	-0.388657	sp|Q14241|ELOA1_HUMAN (1)-sp|Q7KZ85|SPT6H_HUMAN (1322)/	Inter-Protein	26	1	17.5	5.5	1	1
944	ODybkov_YChen_210722_290722Expl2_EC6EloABC_BS3_bRP1_i_1.51749.51749.5.0.dta	5	4309.23	GSKINISQVIAVVGQQNVEGK(3)-DKTGSSAQKSLSEYNNFK(9)	Cross-Linked	BS3	4309.23	null	1	7.03287e-07	0.001646	0.381971	sp|P11414|RPB1_CRIGR (778)-sp|P11414|RPB1_CRIGR (758)/	Intra-Protein	1	1	34.5	21.5	1	1
945	ODybkov_YChen_210722_290722Expl2_EC6EloABC_BS3_bRP1_min19a31a43_1.15139.15139.3.0.dta	3	3201.6	IISDGLKYSLATGNWGDQK(7)-SYKEQESK(3)	Cross-Linked	BS3	3201.59	null	1	7.03991e-07	0.003427	1.0704	tr|I3LGP4|I3LGP4_PIG (522)-tr|I3LGP4|I3LGP4_PIG (892)/	Intra-Protein	11	1	24.5	8.5	1	1
946	ODybkov_YChen_210722_290722Expl2_EC6EloABC_BS3_bRP1_i_1.22660.22660.4.0.dta	4	2845.39	KGFDQEEVFEKPTR(1)-SYKEQESK(3)	Cross-Linked	BS3	2845.39	null	1	7.09574e-07	0.001673	0.587969	tr|I3LGP4|I3LGP4_PIG (898)-tr|I3LGP4|I3LGP4_PIG (892)/	Intra-Protein	1	1	39	19	1	1
947	ODybkov_YChen_210722_290722Expl2_EC6EloABC_BS3_bRP1_min15a27a39a51_2.11663.11663.3.0.dta	3	2624.36	KDVDEAHYAYSFK(1)-LNITPTKK(7)	Cross-Linked	BS3	2624.36	null	1	7.11635e-07	0.000208	0.079257	sp|Q7KZ85|SPT6H_HUMAN (629)-sp|Q7KZ85|SPT6H_HUMAN (625)/	Intra-Protein	20	1	31	15	1	1
948	ODybkov_YChen_210722_290722Expl2_EC6EloABC_BS3_bRP1_min16a28a40a52_2.14127.14127.4.0.dta	4	3971.99	EGEEQLQTQHQKTFIGK(12)-FEQIYLSKPTHWER(8)	Cross-Linked	BS3	3971.99	null	1	7.12062e-07	0.001554	0.391239	tr|I3LGP4|I3LGP4_PIG (223)-tr|I3LGP4|I3LGP4_PIG (172)/	Intra-Protein	21	1	27	28	1	1
949	ODybkov_YChen_210722_290722Expl2_EC6EloABC_BS3_bRP1_min12a24a36a48_2.12380.12380.4.0.dta	4	2206.27	KPHVVTVAGENR(1)-KFLLNK(1)	Cross-Linked	BS3	2206.27	null	1	7.22679e-07	0.00027	0.122378	sp|Q7KZ85|SPT6H_HUMAN (847)-sp|Q7KZ85|SPT6H_HUMAN (841)/	Intra-Protein	17	1	26	9	1	1
950	ODybkov_YChen_210722_290722Expl2_EC6EloABC_BS3_bRP1_i_1.27426.27426.4.0.dta	4	2823.49	KDVDEAHYAYSFK(1)-AKLNITPTKK(9)	Cross-Linked	BS3	2823.49	null	1	7.24053e-07	0.001199	0.424651	sp|Q7KZ85|SPT6H_HUMAN (629)-sp|Q7KZ85|SPT6H_HUMAN (625)/	Intra-Protein	1	1	27.5	20.5	1	1
951	ODybkov_YChen_210722_290722Expl2_EC6EloABC_BS3_bRP1_min11a23a35a47_2.7168.7168.4.0.dta	4	1557.88	KSLGSLPK(1)-KNDSK(1)	Cross-Linked	BS3	1557.88	null	1	7.33161e-07	-1e-06	-0.000642	sp|Q14241|ELOA1_HUMAN (412)-sp|Q14241|ELOA1_HUMAN (467)/	Intra-Protein	16	1	14.5	6.5	1	1
952	ODybkov_YChen_210722_290722Expl2_EC6EloABC_BS3_bRP1_min16a28a40a52_2.16654.16654.4.0.dta	4	4054.91	IMNSDENKMQEEEEVVDKMDDDVFLR(18)-KSAIGQR(1)	Cross-Linked	BS3	4054.9	null	1	7.36541e-07	0.010887	2.6849	sp|P11414|RPB1_CRIGR (1278)-tr|I3LGP4|I3LGP4_PIG (326)/	Inter-Protein	21	1	56.5	9.5	1	1
953	ODybkov_YChen_210722_290722Expl2_EC6EloABC_BS3_bRP1_i_1.40550.40550.5.0.dta	5	3918.04	MSVTEGGIKYPETTEGGRPK(9)-RVQFGVLSPDELKR(13)	Cross-Linked	BS3	3918.04	null	1	7.40751e-07	-0.000757	-0.193209	sp|P11414|RPB1_CRIGR (42)-sp|P11414|RPB1_CRIGR (32)/	Intra-Protein	1	1	28	20	1	1
954	ODybkov_YChen_210722_290722Expl2_EC6EloABC_BS3_bRP1_min11a23a35a47_2.8468.8468.4.0.dta	4	2410.25	TYQDIQNTIKK(10)-DKTGSSAQK(2)	Cross-Linked	BS3	2410.25	null	1	7.42606e-07	0.002408	0.999068	sp|P11414|RPB1_CRIGR (707)-sp|P11414|RPB1_CRIGR (751)/	Intra-Protein	16	1	26.5	16.5	1	1
955	ODybkov_YChen_210722_290722Expl2_EC6EloABC_BS3_bRP1_min15a27a39a51_1.4501.4501.3.0.dta	3	1477.85	TTYIKR(5)-KQQR(1)	Cross-Linked	BS3	1477.85	null	1	7.44241e-07	-0.001035	-0.700342	sp|Q7KZ85|SPT6H_HUMAN (1330)-sp|Q7KZ85|SPT6H_HUMAN (1322)/	Intra-Protein	7	1	8	7	1	1
956	ODybkov_YChen_210722_290722Expl2_EC6EloABC_BS3_bRP1_min14a26a38a50_3.11925.11925.4.0.dta	4	2410.32	MATNTVYVFAKK(11)-DGKLAKPR(3)	Cross-Linked	BS3	2410.32	Oxidation[M](1)	1	7.48495e-07	0.002082	0.863787	tr|I3LGP4|I3LGP4_PIG (287)-tr|I3LGP4|I3LGP4_PIG (571)/	Intra-Protein	32	1	31	10	1	1
957	ODybkov_YChen_210722_290722Expl2_EC6EloABC_BS3_bRP1_i_1.32694.32694.4.0.dta	4	2203.18	KLTMEQIAEK(1)-AKDILCR(2)	Cross-Linked	BS3	2203.18	Carbamidomethyl[C](19)	1	7.51796e-07	-7.6e-05	-0.034496	sp|P11414|RPB1_CRIGR (1225)-sp|P11414|RPB1_CRIGR (1155)/	Intra-Protein	1	1	14	11	1	1
958	ODybkov_YChen_210722_290722Expl2_EC6EloABC_BS3_bRP1_min10a22a34a46_1.17324.17324.4.0.dta	4	3226.72	GSKINISQVIAVVGQQNVEGK(3)-DKTGSSAQK(2)	Cross-Linked	BS3	3226.73	null	1	7.55867e-07	-0.003667	-1.13644	sp|P11414|RPB1_CRIGR (778)-sp|P11414|RPB1_CRIGR (751)/	Intra-Protein	2	1	30	6	1	1
959	ODybkov_YChen_210722_290722Expl2_EC6EloABC_BS3_bRP1_min14a26a38a50_3.7471.7471.3.1.dta	3	1799.92	AKDILCR(2)-KHMTDR(1)	Cross-Linked	BS3	1799.93	Carbamidomethyl[C](6)	1	7.56018e-07	-0.001006	-0.558912	sp|P11414|RPB1_CRIGR (1155)-sp|P11414|RPB1_CRIGR (1219)/	Intra-Protein	32	1	10	11	1	1
960	ODybkov_YChen_210722_290722Expl2_EC6EloABC_BS3_bRP1_min19a31a43_1.3276.3276.4.3.dta	4	1673.95	MQNAAKASR(6)-KLKR(1)	Cross-Linked	BS3	1673.95	Oxidation[M](1)	1	7.60188e-07	-0.000255	-0.152334	sp|Q7KZ85|SPT6H_HUMAN (486)-sp|Q7KZ85|SPT6H_HUMAN (491)/	Intra-Protein	11	1	15.5	7.5	1	1
961	ODybkov_YChen_210722_290722Expl2_EC6EloABC_BS3_bRP1_min17a29a41a53_3.9147.9147.5.0.dta	5	2458.34	KAKQDVIEVIEK(1)-DKTGSSAQK(2)	Cross-Linked	BS3	2458.34	null	1	7.64151e-07	-0.000346	-0.140745	sp|P11414|RPB1_CRIGR (708)-sp|P11414|RPB1_CRIGR (751)/	Intra-Protein	35	1	22.5	7.5	1	1
962	ODybkov_YChen_210722_290722Expl2_EC6EloABC_BS3_bRP1_min10a22a34a46_2.13109.13109.5.0.dta	5	3387.81	FLLNKKPHVVTVAGENR(5)-MDTQKDVQPPK(5)	Cross-Linked	BS3	3387.81	Acetyl[ProteinN-term](20)	1	7.6438e-07	0.000331	0.097703	sp|Q7KZ85|SPT6H_HUMAN (846)-tr|I3LN51|I3LN51_PIG (5)/	Inter-Protein	15	1	26	20	1	1
963	ODybkov_YChen_210722_290722Expl2_EC6EloABC_BS3_bRP1_min16a28a40a52_3.18237.18237.5.0.dta	5	4309.23	GSKINISQVIAVVGQQNVEGK(3)-DKTGSSAQKSLSEYNNFK(9)	Cross-Linked	BS3	4309.23	null	1	7.64839e-07	0.003808	0.883684	sp|P11414|RPB1_CRIGR (778)-sp|P11414|RPB1_CRIGR (758)/	Intra-Protein	34	1	36.5	18.5	1	1
964	ODybkov_YChen_210722_290722Expl2_EC6EloABC_BS3_bRP1_min14a26a38a50_1.5872.5872.5.0.dta	5	2203.14	KLSELERPHK(1)-SNAMHGGR(1)	Cross-Linked	BS3	2203.14	null	1	7.69211e-07	-0.001314	-0.596421	sp|Q14241|ELOA1_HUMAN (164)-sp|Q14241|ELOA1_HUMAN (1)/	Intra-Protein	6	1	15	19	1	1
965	ODybkov_YChen_210722_290722Expl2_EC6EloABC_BS3_bRP1_min18a30a42a54_3.14404.14404.4.0.dta	4	3640.86	LFEKMQAYQYEQISADPDKPLADGIR(4)-KTTK(1)	Cross-Linked	BS3	3640.86	null	1	7.73221e-07	0.000435	0.119477	sp|Q7KZ85|SPT6H_HUMAN (422)-sp|Q7KZ85|SPT6H_HUMAN (260)/	Intra-Protein	36	1	47	4	1	1
966	ODybkov_YChen_210722_290722Expl2_EC6EloABC_BS3_bRP1_min19a31a43_1.8235.8235.3.0.dta	3	2410.24	TYQDIQNTIKK(10)-DKTGSSAQK(2)	Cross-Linked	BS3	2410.25	null	1	7.80289e-07	-0.00313	-1.29862	sp|P11414|RPB1_CRIGR (707)-sp|P11414|RPB1_CRIGR (751)/	Intra-Protein	11	1	20.5	7.5	1	1
967	ODybkov_YChen_210722_290722Expl2_EC6EloABC_BS3_bRP1_min11a23a35a47_2.13322.13322.5.0.dta	5	4437.17	VSANKGEIGDATPFNDAVNVQK(5)-RKAFSSPQEEEEAGFTGR(2)	Cross-Linked	BS3	4437.16	null	1	7.80524e-07	0.006523	1.47009	tr|I3LGP4|I3LGP4_PIG (1070)-sp|Q14241|ELOA1_HUMAN (541)/	Inter-Protein	16	1	35	24	1	1
968	ODybkov_YChen_210722_290722Expl2_EC6EloABC_BS3_bRP1_min21a33a45_1.11739.11739.4.0.dta	4	2649.53	LADIVKINNQLR(6)-AMQKSGRPLK(4)	Cross-Linked	BS3	2649.52	null	1	7.80602e-07	0.002598	0.980554	sp|P11414|RPB1_CRIGR (285)-sp|P11414|RPB1_CRIGR (331)/	Intra-Protein	13	1	16	10	1	1
969	ODybkov_YChen_210722_290722Expl2_EC6EloABC_BS3_bRP1_min10a22a34a46_1.5452.5452.4.0.dta	4	1810.09	AKLNITPTKK(9)-KQQR(1)	Cross-Linked	BS3	1810.09	null	1	7.83025e-07	-0.000954	-0.527045	sp|Q7KZ85|SPT6H_HUMAN (625)-sp|Q7KZ85|SPT6H_HUMAN (1322)/	Intra-Protein	2	1	20	5	1	1
970	ODybkov_YChen_210722_290722Expl2_EC6EloABC_BS3_bRP1_min19a31a43_1.14806.14806.6.0.dta	6	3918.05	MSVTEGGIKYPETTEGGRPK(9)-RVQFGVLSPDELKR(13)	Cross-Linked	BS3	3918.04	null	1	7.83966e-07	0.005367	1.36982	sp|P11414|RPB1_CRIGR (42)-sp|P11414|RPB1_CRIGR (32)/	Intra-Protein	11	1	28	25	1	1
971	ODybkov_YChen_210722_290722Expl2_EC6EloABC_BS3_bRP1_min10a22a34a46_3.8623.8623.4.0.dta	4	1598.94	KIAPMMAK(1)-KPTVK(1)	Cross-Linked	BS3	1598.94	null	1	7.84828e-07	0.000901	0.563499	sp|Q14241|ELOA1_HUMAN (782)-sp|Q14241|ELOA1_HUMAN (777)/	Intra-Protein	28	1	10.5	5.5	1	1
972	ODybkov_YChen_210722_290722Expl2_EC6EloABC_BS3_bRP1_i_3.18615.18615.2.0.dta	2	2410.25	TYQDIQNTIKK(10)-DKTGSSAQK(2)	Cross-Linked	BS3	2410.25	null	1	7.86636e-07	0.000779	0.323204	sp|P11414|RPB1_CRIGR (707)-sp|P11414|RPB1_CRIGR (751)/	Intra-Protein	27	1	16.5	6.5	1	1
973	ODybkov_YChen_210722_290722Expl2_EC6EloABC_BS3_bRP1_min18a30a42a54_3.13427.13427.4.0.dta	4	4156.05	LFEKMQAYQYEQISADPDKPLADGIR(4)-MQNAAKASR(6)	Cross-Linked	BS3	4156.05	Oxidation[M](5)	1	7.91449e-07	-0.00115	-0.276705	sp|Q7KZ85|SPT6H_HUMAN (422)-sp|Q7KZ85|SPT6H_HUMAN (486)/	Intra-Protein	36	1	56.5	14.5	1	1
974	ODybkov_YChen_210722_290722Expl2_EC6EloABC_BS3_bRP1_min16a28a40a52_2.18938.18938.4.0.dta	4	3304.85	LDNGVTGFIPTKFLSDKVVK(12)-IMKIDIEK(3)	Cross-Linked	BS3	3304.85	null	1	8.03571e-07	0.005211	1.57678	sp|Q7KZ85|SPT6H_HUMAN (1246)-sp|Q7KZ85|SPT6H_HUMAN (1272)/	Intra-Protein	21	1	36	10	1	1
975	ODybkov_YChen_210722_290722Expl2_EC6EloABC_BS3_bRP1_min21a33a45_1.8346.8346.3.0.dta	3	1603.95	KSAIGQR(1)-TIKAFK(3)	Cross-Linked	BS3	1603.95	null	1	8.03812e-07	0.001957	1.22011	tr|I3LGP4|I3LGP4_PIG (326)-sp|Q14241|ELOA1_HUMAN (792)/	Inter-Protein	13	1	11	12	1	1
976	ODybkov_YChen_210722_290722Expl2_EC6EloABC_BS3_bRP1_min18a30a42a54_3.14958.14958.5.0.dta	5	4140.05	LFEKMQAYQYEQISADPDKPLADGIR(4)-MQNAAKASR(6)	Cross-Linked	BS3	4140.05	null	1	8.1923e-07	0.001286	0.310624	sp|Q7KZ85|SPT6H_HUMAN (422)-sp|Q7KZ85|SPT6H_HUMAN (486)/	Intra-Protein	36	1	47.5	11.5	1	1
977	ODybkov_YChen_210722_290722Expl2_EC6EloABC_BS3_bRP1_min11a23a35a47_2.15359.15359.3.0.dta	3	3761.86	MQAYQYEQISADPDKPLADGIR(15)-DIPKMQNAAK(4)	Cross-Linked	BS3	3761.85	null	1	8.27629e-07	0.005455	1.45008	sp|Q7KZ85|SPT6H_HUMAN (437)-sp|Q7KZ85|SPT6H_HUMAN (480)/	Intra-Protein	16	1	45	8	1	1
978	ODybkov_YChen_210722_290722Expl2_EC6EloABC_BS3_bRP1_min19a31a43_1.6856.6856.3.0.dta	3	1890.02	TSATALGDKGLK(9)-KNDSK(1)	Cross-Linked	BS3	1890.02	null	1	8.38291e-07	0.000163	0.086243	sp|Q14241|ELOA1_HUMAN (463)-sp|Q14241|ELOA1_HUMAN (467)/	Intra-Protein	11	1	18.5	4.5	1	1
979	ODybkov_YChen_210722_290722Expl2_EC6EloABC_BS3_bRP1_min16a28a40a52_2.8307.8307.3.0.dta	3	1806.96	SNAMHGGR(1)-KLVPVER(1)	Cross-Linked	BS3	1806.96	null	1	8.43757e-07	9e-06	0.004981	sp|Q14241|ELOA1_HUMAN (1)-sp|Q14241|ELOA1_HUMAN (103)/	Intra-Protein	21	1	21	13	1	1
980	ODybkov_YChen_210722_290722Expl2_EC6EloABC_BS3_bRP1_min16a28a40a52_2.5754.5754.4.0.dta	4	1516.91	GAKPGVTK(3)-IKYAK(2)	Cross-Linked	BS3	1516.91	null	1	8.43926e-07	-0.000511	-0.336869	tr|I3LGP4|I3LGP4_PIG (404)-tr|I3LGP4|I3LGP4_PIG (414)/	Intra-Protein	21	1	8.5	5.5	1	1
981	ODybkov_YChen_210722_290722Expl2_EC6EloABC_BS3_bRP1_min15a27a39a51_3.14323.14323.3.0.dta	3	1928.08	LLNYAPLEK(9)-KGQELR(1)	Cross-Linked	BS3	1928.09	null	1	8.51471e-07	-0.003536	-1.83394	sp|P62875|RPAB5_HUMAN (67)-tr|I3LCH3|I3LCH3_PIG (155)/	Inter-Protein	33	1	17	7	1	1
982	ODybkov_YChen_210722_290722Expl2_EC6EloABC_BS3_bRP1_min16a28a40a52_3.6194.6194.3.0.dta	3	1928.02	KHMTDRK(1)-AKDILCR(2)	Cross-Linked	BS3	1928.02	Carbamidomethyl[C](16)	1	8.52663e-07	-0.000582	-0.301864	sp|P11414|RPB1_CRIGR (1219)-sp|P11414|RPB1_CRIGR (1155)/	Intra-Protein	34	1	11	9	1	1
983	ODybkov_YChen_210722_290722Expl2_EC6EloABC_BS3_bRP1_min12a24a36a48_1.7208.7208.4.0.dta	4	1799.92	AKDILCR(2)-KHMTDR(1)	Cross-Linked	BS3	1799.93	Carbamidomethyl[C](6)	1	8.54456e-07	-0.000909	-0.505021	sp|P11414|RPB1_CRIGR (1155)-sp|P11414|RPB1_CRIGR (1219)/	Intra-Protein	4	1	8.5	7.5	1	1
984	ODybkov_YChen_210722_290722Expl2_EC6EloABC_BS3_bRP1_min18a30a42a54_3.14939.14939.4.0.dta	4	4140.05	LFEKMQAYQYEQISADPDKPLADGIR(4)-MQNAAKASR(6)	Cross-Linked	BS3	4140.05	null	1	8.58395e-07	0.000396	0.095651	sp|Q7KZ85|SPT6H_HUMAN (422)-sp|Q7KZ85|SPT6H_HUMAN (486)/	Intra-Protein	36	1	42.5	13.5	1	1
985	ODybkov_YChen_210722_290722Expl2_EC6EloABC_BS3_bRP1_min16a28a40a52_3.19263.19263.5.0.dta	5	3304.85	LDNGVTGFIPTKFLSDKVVK(12)-IMKIDIEK(3)	Cross-Linked	BS3	3304.85	null	1	8.63389e-07	0.004778	1.44575	sp|Q7KZ85|SPT6H_HUMAN (1246)-sp|Q7KZ85|SPT6H_HUMAN (1272)/	Intra-Protein	34	1	31.5	6.5	1	1
986	ODybkov_YChen_210722_290722Expl2_EC6EloABC_BS3_bRP1_min19a31a43_2.8249.8249.3.0.dta	3	1581.96	IKDILAK(2)-SKGQPK(2)	Cross-Linked	BS3	1581.96	null	1	8.68585e-07	9.3e-05	0.058788	sp|P11414|RPB1_CRIGR (127)-sp|P11414|RPB1_CRIGR (134)/	Intra-Protein	24	1	13.5	10.5	1	1
987	ODybkov_YChen_210722_290722Expl2_EC6EloABC_BS3_bRP1_min15a27a39a51_1.9562.9562.3.0.dta	3	2676.44	VIAHPSFHNINFKQAEK(13)-KQQR(1)	Cross-Linked	BS3	2676.44	null	1	8.69628e-07	-0.001224	-0.457324	sp|Q7KZ85|SPT6H_HUMAN (1344)-sp|Q7KZ85|SPT6H_HUMAN (1322)/	Intra-Protein	7	1	41	5	1	1
988	ODybkov_YChen_210722_290722Expl2_EC6EloABC_BS3_bRP1_min15a27a39a51_1.6036.6036.5.0.dta	5	1928.02	KHMTDRK(1)-AKDILCR(2)	Cross-Linked	BS3	1928.02	Carbamidomethyl[C](16)	1	8.75474e-07	-0.000492	-0.255184	sp|P11414|RPB1_CRIGR (1219)-sp|P11414|RPB1_CRIGR (1155)/	Intra-Protein	7	1	10	6	1	1
989	ODybkov_YChen_210722_290722Expl2_EC6EloABC_BS3_bRP1_min16a28a40a52_3.12560.12560.5.0.dta	5	2394.32	MATNTVYVFAKK(11)-DGKLAKPR(3)	Cross-Linked	BS3	2394.32	null	1	8.80918e-07	-0.000654	-0.273146	tr|I3LGP4|I3LGP4_PIG (287)-tr|I3LGP4|I3LGP4_PIG (571)/	Intra-Protein	34	1	16	10	1	1
990	ODybkov_YChen_210722_290722Expl2_EC6EloABC_BS3_bRP1_min11a23a35a47_2.7384.7384.4.0.dta	4	1799.92	AKDILCR(2)-KHMTDR(1)	Cross-Linked	BS3	1799.93	Carbamidomethyl[C](6)	1	8.833e-07	-0.000828	-0.460019	sp|P11414|RPB1_CRIGR (1155)-sp|P11414|RPB1_CRIGR (1219)/	Intra-Protein	16	1	12.5	8.5	1	1
991	ODybkov_YChen_210722_290722Expl2_EC6EloABC_BS3_bRP1_min12a24a36a48_2.10387.10387.3.0.dta	3	1798.01	GMFKNLLK(4)-KAHQAR(1)	Cross-Linked	BS3	1798.02	null	1	8.88705e-07	-0.003032	-1.6863	tr|I3LGP4|I3LGP4_PIG (486)-tr|I3LGP4|I3LGP4_PIG (535)/	Intra-Protein	17	1	14.5	13.5	1	1
992	ODybkov_YChen_210722_290722Expl2_EC6EloABC_BS3_bRP1_min12a24a36a48_2.11565.11565.3.0.dta	3	2410.32	MATNTVYVFAKK(11)-DGKLAKPR(3)	Cross-Linked	BS3	2410.32	Oxidation[M](1)	1	9.02316e-07	-0.000103	-0.042733	tr|I3LGP4|I3LGP4_PIG (287)-tr|I3LGP4|I3LGP4_PIG (571)/	Intra-Protein	17	1	35	8	1	1
993	ODybkov_YChen_210722_290722Expl2_EC6EloABC_BS3_bRP1_min10a22a34a46_3.11371.11371.4.0.dta	4	2410.31	MATNTVYVFAKK(11)-DGKLAKPR(3)	Cross-Linked	BS3	2410.32	Oxidation[M](1)	1	9.0702e-07	-0.00182	-0.755088	tr|I3LGP4|I3LGP4_PIG (287)-tr|I3LGP4|I3LGP4_PIG (571)/	Intra-Protein	28	1	32	9	1	1
994	ODybkov_YChen_210722_290722Expl2_EC6EloABC_BS3_bRP1_min15a27a39a51_1.10942.10942.6.0.dta	6	2980.72	NKPVKELRDDQFLK(5)-AKLNITPTKK(2)	Cross-Linked	BS3	2980.72	null	1	9.07202e-07	0.000195	0.06542	sp|Q7KZ85|SPT6H_HUMAN (649)-sp|Q7KZ85|SPT6H_HUMAN (618)/	Intra-Protein	7	1	9.5	15.5	1	1
995	ODybkov_YChen_210722_290722Expl2_EC6EloABC_BS3_bRP1_min15a27a39a51_1.7346.7346.4.0.dta	4	1469.89	KSLGSLPK(1)-VKEK(2)	Cross-Linked	BS3	1469.89	null	1	9.1257e-07	-0.00144	-0.979663	sp|Q14241|ELOA1_HUMAN (412)-sp|Q14241|ELOA1_HUMAN (391)/	Intra-Protein	7	1	8.5	3.5	1	1
996	ODybkov_YChen_210722_290722Expl2_EC6EloABC_BS3_bRP1_min14a26a38a50_3.7776.7776.4.0.dta	4	1469.89	KSLGSLPK(1)-VKEK(2)	Cross-Linked	BS3	1469.89	null	1	9.13849e-07	0.000556	0.378259	sp|Q14241|ELOA1_HUMAN (412)-sp|Q14241|ELOA1_HUMAN (391)/	Intra-Protein	32	1	8.5	3.5	1	1
997	ODybkov_YChen_210722_290722Expl2_EC6EloABC_BS3_bRP1_min14a26a38a50_2.13423.13423.4.0.dta	4	3195.39	DALQKEEEMEGDYQETWK(5)-SNAMHGGR(1)	Cross-Linked	BS3	3195.4	null	1	9.1394e-07	-0.004585	-1.43487	sp|Q14241|ELOA1_HUMAN (133)-sp|Q14241|ELOA1_HUMAN (1)/	Intra-Protein	19	1	24	14	1	1
998	ODybkov_YChen_210722_290722Expl2_EC6EloABC_BS3_bRP1_min16a28a40a52_3.14052.14052.3.0.dta	3	1928.09	LLNYAPLEK(9)-KGQELR(1)	Cross-Linked	BS3	1928.09	null	1	9.17511e-07	0.003349	1.73696	sp|P62875|RPAB5_HUMAN (67)-tr|I3LCH3|I3LCH3_PIG (155)/	Inter-Protein	34	1	17	7	1	1
999	ODybkov_YChen_210722_290722Expl2_EC6EloABC_BS3_bRP1_min11a23a35a47_2.12796.12796.4.0.dta	4	2394.32	MATNTVYVFAKK(11)-DGKLAKPR(3)	Cross-Linked	BS3	2394.32	null	1	9.19256e-07	0.003606	1.50606	tr|I3LGP4|I3LGP4_PIG (287)-tr|I3LGP4|I3LGP4_PIG (571)/	Intra-Protein	16	1	18	8	1	1
1000	ODybkov_YChen_210722_290722Expl2_EC6EloABC_BS3_bRP1_min16a28a40a52_3.6064.6064.4.0.dta	4	1516.91	GAKPGVTK(3)-IKYAK(2)	Cross-Linked	BS3	1516.91	null	1	9.20452e-07	-0.000419	-0.276219	tr|I3LGP4|I3LGP4_PIG (404)-tr|I3LGP4|I3LGP4_PIG (414)/	Intra-Protein	34	1	7.5	4.5	1	1
1001	ODybkov_YChen_210722_290722Expl2_EC6EloABC_BS3_bRP1_min15a27a39a51_1.9175.9175.3.0.dta	3	2007.19	NKPVKELR(5)-NKLLAEAK(2)	Cross-Linked	BS3	2007.2	null	1	9.29238e-07	-0.001068	-0.532086	sp|Q7KZ85|SPT6H_HUMAN (649)-sp|Q7KZ85|SPT6H_HUMAN (735)/	Intra-Protein	7	1	10.5	7.5	1	1
1002	ODybkov_YChen_210722_290722Expl2_EC6EloABC_BS3_bRP1_min17a29a41a53_1.8946.8946.3.0.dta	3	2458.34	KAKQDVIEVIEK(1)-DKTGSSAQK(2)	Cross-Linked	BS3	2458.34	null	1	9.39328e-07	0.001514	0.615863	sp|P11414|RPB1_CRIGR (708)-sp|P11414|RPB1_CRIGR (751)/	Intra-Protein	9	1	28	14	1	1
1003	ODybkov_YChen_210722_290722Expl2_EC6EloABC_BS3_bRP1_min12a24a36a48_1.12059.12059.3.0.dta	3	2394.32	MATNTVYVFAKK(11)-DGKLAKPR(3)	Cross-Linked	BS3	2394.32	null	1	9.3961e-07	0.00276	1.15273	tr|I3LGP4|I3LGP4_PIG (287)-tr|I3LGP4|I3LGP4_PIG (571)/	Intra-Protein	4	1	22.5	8.5	1	1
1004	ODybkov_YChen_210722_290722Expl2_EC6EloABC_BS3_bRP1_min14a26a38a50_2.13276.13276.4.1.dta	4	2913.52	IISDGLKYSLATGNWGDQK(7)-KAHQAR(1)	Cross-Linked	BS3	2913.52	null	1	9.51905e-07	-0.000352	-0.120816	tr|I3LGP4|I3LGP4_PIG (522)-tr|I3LGP4|I3LGP4_PIG (535)/	Intra-Protein	19	1	28	8	1	1
1005	ODybkov_YChen_210722_290722Expl2_EC6EloABC_BS3_bRP1_min10a22a34a46_1.8152.8152.5.0.dta	5	1814.01	GMFKNLLK(4)-KAHQAR(1)	Cross-Linked	BS3	1814.01	Oxidation[M](2)	1	9.55147e-07	-0.000524	-0.288863	tr|I3LGP4|I3LGP4_PIG (486)-tr|I3LGP4|I3LGP4_PIG (535)/	Intra-Protein	2	1	14	11	1	1
1006	ODybkov_YChen_210722_290722Expl2_EC6EloABC_BS3_bRP1_min10a22a34a46_3.11217.11217.5.0.dta	5	3797.96	EGEEQLQTQHQKTFIGK(12)-QAKMAFVNSVAKPPR(3)	Cross-Linked	BS3	3797.96	Oxidation[M](24)	1	9.57538e-07	-0.001529	-0.402584	tr|I3LGP4|I3LGP4_PIG (223)-sp|Q14241|ELOA1_HUMAN (691)/	Inter-Protein	28	1	14	24	1	1
1007	ODybkov_YChen_210722_290722Expl2_EC6EloABC_BS3_bRP1_min16a28a40a52_3.12626.12626.5.0.dta	5	2394.32	MATNTVYVFAKK(11)-DGKLAKPR(3)	Cross-Linked	BS3	2394.32	null	1	9.58687e-07	-0.00049	-0.204651	tr|I3LGP4|I3LGP4_PIG (287)-tr|I3LGP4|I3LGP4_PIG (571)/	Intra-Protein	34	1	20	10	1	1
1008	ODybkov_YChen_210722_290722Expl2_EC6EloABC_BS3_bRP1_min11a23a35a47_2.20023.20023.3.0.dta	3	2608.35	LKDLDLDAFAEELER(2)-YKDLR(2)	Cross-Linked	BS3	2608.35	null	1	9.6051e-07	0.001175	0.450476	sp|Q7KZ85|SPT6H_HUMAN (1103)-sp|Q7KZ85|SPT6H_HUMAN (1138)/	Intra-Protein	16	1	26.5	5.5	1	1
1009	ODybkov_YChen_210722_290722Expl2_EC6EloABC_BS3_bRP1_i_3.30771.30771.5.0.dta	5	2624.36	KDVDEAHYAYSFK(1)-LNITPTKK(7)	Cross-Linked	BS3	2624.36	null	1	9.68322e-07	-0.000794	-0.30255	sp|Q7KZ85|SPT6H_HUMAN (629)-sp|Q7KZ85|SPT6H_HUMAN (625)/	Intra-Protein	27	1	19.5	10.5	1	1
1010	ODybkov_YChen_210722_290722Expl2_EC6EloABC_BS3_bRP1_min21a33a45_1.12193.12193.4.0.dta	4	2394.32	MATNTVYVFAKK(11)-DGKLAKPR(3)	Cross-Linked	BS3	2394.32	null	1	9.6871e-07	-2.7e-05	-0.011277	tr|I3LGP4|I3LGP4_PIG (287)-tr|I3LGP4|I3LGP4_PIG (571)/	Intra-Protein	13	1	24	8	1	1
1011	ODybkov_YChen_210722_290722Expl2_EC6EloABC_BS3_bRP1_min15a27a39a51_3.3592.3592.4.1.dta	4	1732	DGKLAKPR(3)-KAHQAR(1)	Cross-Linked	BS3	1732	null	1	9.74052e-07	0.000546	0.315243	tr|I3LGP4|I3LGP4_PIG (571)-tr|I3LGP4|I3LGP4_PIG (535)/	Intra-Protein	33	1	11.5	11.5	1	1
1012	ODybkov_YChen_210722_290722Expl2_EC6EloABC_BS3_bRP1_min14a26a38a50_3.4424.4424.3.0.dta	3	1842.96	SDEKASVVSR(4)-EKSHK(2)	Cross-Linked	BS3	1842.96	null	1	9.75709e-07	0.00067	0.363546	sp|Q14241|ELOA1_HUMAN (291)-sp|Q14241|ELOA1_HUMAN (299)/	Intra-Protein	32	1	14	7	1	1
1013	ODybkov_YChen_210722_290722Expl2_EC6EloABC_BS3_bRP1_min16a28a40a52_2.14136.14136.5.0.dta	5	5230.5	KSLGTSAGSLVHISYLEMGHDITR(1)-THSTHPDDEDSGPYKHISPGDTK(15)	Cross-Linked	BS3	5230.5	null	1	9.80502e-07	-0.002073	-0.396329	sp|P11414|RPB1_CRIGR (643)-sp|P11414|RPB1_CRIGR (619)/	Intra-Protein	21	1	42	25	1	1
1014	ODybkov_YChen_210722_290722Expl2_EC6EloABC_BS3_bRP1_min12a24a36a48_1.17520.17520.4.1.dta	4	2698.44	VWQWDEKWTQLR(7)-NKLLAEAK(2)	Cross-Linked	BS3	2698.44	null	1	9.80502e-07	0.00205	0.7597	sp|Q7KZ85|SPT6H_HUMAN (405)-sp|Q7KZ85|SPT6H_HUMAN (735)/	Intra-Protein	4	1	15	8	1	1
1015	ODybkov_YChen_210722_290722Expl2_EC6EloABC_BS3_bRP1_min16a28a40a52_1.17527.17527.4.0.dta	4	4282.12	MQAYQYEQISADPDKPLADGIR(15)-KFGLTPEQFGENLR(1)	Cross-Linked	BS3	4282.11	null	1	9.82858e-07	0.004062	0.948597	sp|Q7KZ85|SPT6H_HUMAN (437)-sp|Q7KZ85|SPT6H_HUMAN (541)/	Intra-Protein	8	1	38.5	19.5	1	1
1016	ODybkov_YChen_210722_290722Expl2_EC6EloABC_BS3_bRP1_min10a22a34a46_1.9389.9389.5.1.dta	5	2845.39	KGFDQEEVFEKPTR(1)-SYKEQESK(3)	Cross-Linked	BS3	2845.39	null	1	9.84924e-07	0.00062	0.217896	tr|I3LGP4|I3LGP4_PIG (898)-tr|I3LGP4|I3LGP4_PIG (892)/	Intra-Protein	2	1	21	8	1	1
1017	ODybkov_YChen_210722_290722Expl2_EC6EloABC_BS3_bRP1_min16a28a40a52_3.16037.16037.4.3.dta	4	3430.58	SIPVKGAEDDELEEEADWIYR(5)-SNAMHGGR(1)	Cross-Linked	BS3	3430.59	null	1	9.9961e-07	-0.004496	-1.31056	sp|Q7KZ85|SPT6H_HUMAN (309)-sp|Q14241|ELOA1_HUMAN (1)/	Inter-Protein	34	1	22.5	11.5	1	1
1018	ODybkov_YChen_210722_290722Expl2_EC6EloABC_BS3_bRP1_i_1.40172.40172.5.0.dta	5	4140.06	LFEKMQAYQYEQISADPDKPLADGIR(4)-MQNAAKASR(6)	Cross-Linked	BS3	4140.05	null	1	1.00935e-06	0.004275	1.0326	sp|Q7KZ85|SPT6H_HUMAN (422)-sp|Q7KZ85|SPT6H_HUMAN (486)/	Intra-Protein	1	1	44.5	12.5	1	1
1019	ODybkov_YChen_210722_290722Expl2_EC6EloABC_BS3_bRP1_min18a30a42a54_3.14714.14714.5.0.dta	5	4156.05	LFEKMQAYQYEQISADPDKPLADGIR(4)-MQNAAKASR(6)	Cross-Linked	BS3	4156.05	Oxidation[M](30)	1	1.0138e-06	0.000523	0.125841	sp|Q7KZ85|SPT6H_HUMAN (422)-sp|Q7KZ85|SPT6H_HUMAN (486)/	Intra-Protein	36	1	43.5	15.5	1	1
1020	ODybkov_YChen_210722_290722Expl2_EC6EloABC_BS3_bRP1_min11a23a35a47_2.4353.4353.3.0.dta	3	1683.9	KSAIGQR(1)-KHMTDR(1)	Cross-Linked	BS3	1683.9	null	1	1.01991e-06	0.000905	0.537444	tr|I3LGP4|I3LGP4_PIG (326)-sp|P11414|RPB1_CRIGR (1219)/	Inter-Protein	16	1	18	14	1	1
1021	ODybkov_YChen_210722_290722Expl2_EC6EloABC_BS3_bRP1_min21a33a45_1.3212.3212.4.0.dta	4	1590.86	MQNAAKASR(6)-KTTK(1)	Cross-Linked	BS3	1590.86	null	1	1.02328e-06	-0.000504	-0.316809	sp|Q7KZ85|SPT6H_HUMAN (486)-sp|Q7KZ85|SPT6H_HUMAN (260)/	Intra-Protein	13	1	18	6	1	1
1022	ODybkov_YChen_210722_290722Expl2_EC6EloABC_BS3_bRP1_min15a27a39a51_1.10717.10717.5.0.dta	5	2823.49	KDVDEAHYAYSFK(1)-AKLNITPTKK(9)	Cross-Linked	BS3	2823.49	null	1	1.02389e-06	0.001379	0.488402	sp|Q7KZ85|SPT6H_HUMAN (629)-sp|Q7KZ85|SPT6H_HUMAN (625)/	Intra-Protein	7	1	16.5	14.5	1	1
1023	ODybkov_YChen_210722_290722Expl2_EC6EloABC_BS3_bRP1_min17a29a41a53_1.12135.12135.3.1.dta	3	3533.62	DALQKEEEMEGDYQETWK(5)-KHEHVGSFAR(1)	Cross-Linked	BS3	3533.63	null	1	1.02645e-06	-0.006284	-1.77834	sp|Q14241|ELOA1_HUMAN (133)-sp|Q14241|ELOA1_HUMAN (86)/	Intra-Protein	9	1	26	12	1	1
1024	ODybkov_YChen_210722_290722Expl2_EC6EloABC_BS3_bRP1_i_1.40460.40460.5.0.dta	5	4140.06	LFEKMQAYQYEQISADPDKPLADGIR(4)-MQNAAKASR(6)	Cross-Linked	BS3	4140.05	null	1	1.02656e-06	0.00497	1.20047	sp|Q7KZ85|SPT6H_HUMAN (422)-sp|Q7KZ85|SPT6H_HUMAN (486)/	Intra-Protein	1	1	41.5	9.5	1	1
1025	ODybkov_YChen_210722_290722Expl2_EC6EloABC_BS3_bRP1_min10a22a34a46_3.6954.6954.3.0.dta	3	1799.93	AKDILCR(2)-KHMTDR(1)	Cross-Linked	BS3	1799.93	Carbamidomethyl[C](6)	1	1.02923e-06	3e-05	0.016667	sp|P11414|RPB1_CRIGR (1155)-sp|P11414|RPB1_CRIGR (1219)/	Intra-Protein	28	1	10	11	1	1
1026	ODybkov_YChen_210722_290722Expl2_EC6EloABC_BS3_bRP1_min17a29a41a53_1.11670.11670.4.0.dta	4	2410.32	MATNTVYVFAKK(11)-DGKLAKPR(3)	Cross-Linked	BS3	2410.32	Oxidation[M](1)	1	1.03418e-06	0.003879	1.60933	tr|I3LGP4|I3LGP4_PIG (287)-tr|I3LGP4|I3LGP4_PIG (571)/	Intra-Protein	9	1	38	9	1	1
1027	ODybkov_YChen_210722_290722Expl2_EC6EloABC_BS3_bRP1_min15a27a39a51_1.15488.15488.4.0.dta	4	2214.24	ELPGKFLLGYQPR(5)-KQQR(1)	Cross-Linked	BS3	2214.24	null	1	1.03459e-06	0.000376	0.16981	sp|Q7KZ85|SPT6H_HUMAN (1474)-sp|Q7KZ85|SPT6H_HUMAN (1322)/	Intra-Protein	7	1	24	8	1	1
1028	ODybkov_YChen_210722_290722Expl2_EC6EloABC_BS3_bRP1_min14a26a38a50_2.13291.13291.5.1.dta	5	2913.52	IISDGLKYSLATGNWGDQK(7)-KAHQAR(1)	Cross-Linked	BS3	2913.52	null	1	1.05676e-06	-0.000193	-0.066243	tr|I3LGP4|I3LGP4_PIG (522)-tr|I3LGP4|I3LGP4_PIG (535)/	Intra-Protein	19	1	25	11	1	1
1029	ODybkov_YChen_210722_290722Expl2_EC6EloABC_BS3_bRP1_min14a26a38a50_2.12595.12595.5.0.dta	5	2394.32	MATNTVYVFAKK(11)-DGKLAKPR(3)	Cross-Linked	BS3	2394.32	null	1	1.07016e-06	0.000159	0.066407	tr|I3LGP4|I3LGP4_PIG (287)-tr|I3LGP4|I3LGP4_PIG (571)/	Intra-Protein	19	1	20	10	1	1
1030	ODybkov_YChen_210722_290722Expl2_EC6EloABC_BS3_bRP1_min15a27a39a51_1.9615.9615.5.0.dta	5	2845.39	KGFDQEEVFEKPTR(1)-SYKEQESK(3)	Cross-Linked	BS3	2845.39	null	1	1.0707e-06	0.000474	0.166585	tr|I3LGP4|I3LGP4_PIG (898)-tr|I3LGP4|I3LGP4_PIG (892)/	Intra-Protein	7	1	28	10	1	1
1031	ODybkov_YChen_210722_290722Expl2_EC6EloABC_BS3_bRP1_min10a22a34a46_2.12143.12143.4.0.dta	4	3403.81	FLLNKKPHVVTVAGENR(5)-MDTQKDVQPPK(5)	Cross-Linked	BS3	3403.8	Acetyl[ProteinN-term](20);Oxidation[M](21)	1	1.07348e-06	0.001031	0.302896	sp|Q7KZ85|SPT6H_HUMAN (846)-tr|I3LN51|I3LN51_PIG (5)/	Inter-Protein	15	1	22	28	1	1
1032	ODybkov_YChen_210722_290722Expl2_EC6EloABC_BS3_bRP1_min12a24a36a48_1.10065.10065.4.0.dta	4	2234.2	LTHVYDLCKGK(9)-TMKVLR(3)	Cross-Linked	BS3	2234.2	Carbamidomethyl[C](8);Oxidation[M](16)	1	1.07531e-06	-0.006118	-2.73834	sp|P11414|RPB1_CRIGR (149)-sp|P11414|RPB1_CRIGR (105)/	Intra-Protein	4	1	19	11	1	1
1033	ODybkov_YChen_210722_290722Expl2_EC6EloABC_BS3_bRP1_min12a24a36a48_1.10781.10781.5.0.dta	5	2206.27	KPHVVTVAGENR(1)-KFLLNK(1)	Cross-Linked	BS3	2206.27	null	1	1.08362e-06	-0.000157	-0.071161	sp|Q7KZ85|SPT6H_HUMAN (847)-sp|Q7KZ85|SPT6H_HUMAN (841)/	Intra-Protein	4	1	20	8	1	1
1034	ODybkov_YChen_210722_290722Expl2_EC6EloABC_BS3_bRP1_min12a24a36a48_1.11413.11413.5.0.dta	5	2410.32	MATNTVYVFAKK(11)-DGKLAKPR(3)	Cross-Linked	BS3	2410.32	Oxidation[M](1)	1	1.08807e-06	-0.000591	-0.245196	tr|I3LGP4|I3LGP4_PIG (287)-tr|I3LGP4|I3LGP4_PIG (571)/	Intra-Protein	4	1	22	9	1	1
1035	ODybkov_YChen_210722_290722Expl2_EC6EloABC_BS3_bRP1_min16a28a40a52_2.17913.17913.5.0.dta	5	4309.24	GSKINISQVIAVVGQQNVEGK(3)-DKTGSSAQKSLSEYNNFK(9)	Cross-Linked	BS3	4309.23	null	1	1.08993e-06	0.004711	1.09323	sp|P11414|RPB1_CRIGR (778)-sp|P11414|RPB1_CRIGR (758)/	Intra-Protein	21	1	34.5	18.5	1	1
1036	ODybkov_YChen_210722_290722Expl2_EC6EloABC_BS3_bRP1_min16a28a40a52_2.11951.11951.4.0.dta	4	2249.2	SKQGLDSFDTGK(2)-KSLGSLPK(1)	Cross-Linked	BS3	2249.2	null	1	1.10717e-06	-0.000245	-0.108928	sp|Q14241|ELOA1_HUMAN (371)-sp|Q14241|ELOA1_HUMAN (412)/	Intra-Protein	21	1	11.5	9.5	1	1
1037	ODybkov_YChen_210722_290722Expl2_EC6EloABC_BS3_bRP1_min14a26a38a50_2.5920.5920.4.0.dta	4	1810.09	AKLNITPTKK(9)-KQQR(1)	Cross-Linked	BS3	1810.09	null	1	1.11116e-06	-0.000565	-0.312139	sp|Q7KZ85|SPT6H_HUMAN (625)-sp|Q7KZ85|SPT6H_HUMAN (1322)/	Intra-Protein	19	1	19	5	1	1
1038	ODybkov_YChen_210722_290722Expl2_EC6EloABC_BS3_bRP1_min16a28a40a52_3.14447.14447.4.0.dta	4	3971.99	EGEEQLQTQHQKTFIGK(12)-FEQIYLSKPTHWER(8)	Cross-Linked	BS3	3971.99	null	1	1.11763e-06	-0.00024	-0.060423	tr|I3LGP4|I3LGP4_PIG (223)-tr|I3LGP4|I3LGP4_PIG (172)/	Intra-Protein	34	1	29	28	1	1
1039	ODybkov_YChen_210722_290722Expl2_EC6EloABC_BS3_bRP1_min12a24a36a48_1.7222.7222.4.0.dta	4	1799.92	AKDILCR(2)-KHMTDR(1)	Cross-Linked	BS3	1799.93	Carbamidomethyl[C](6)	1	1.11819e-06	-0.000848	-0.471131	sp|P11414|RPB1_CRIGR (1155)-sp|P11414|RPB1_CRIGR (1219)/	Intra-Protein	4	1	8.5	7.5	1	1
1040	ODybkov_YChen_210722_290722Expl2_EC6EloABC_BS3_bRP1_min16a28a40a52_2.5994.5994.4.0.dta	4	2286.32	GAKPGVTKEKR(8)-YAKEVLQK(3)	Cross-Linked	BS3	2286.32	null	1	1.11819e-06	0.000333	0.145649	tr|I3LGP4|I3LGP4_PIG (409)-tr|I3LGP4|I3LGP4_PIG (417)/	Intra-Protein	21	1	18	15	1	1
1041	ODybkov_YChen_210722_290722Expl2_EC6EloABC_BS3_bRP1_min15a27a39a51_3.6107.6107.5.0.dta	5	1928.02	KHMTDRK(1)-AKDILCR(2)	Cross-Linked	BS3	1928.02	Carbamidomethyl[C](16)	1	1.12728e-06	0.001917	0.994284	sp|P11414|RPB1_CRIGR (1219)-sp|P11414|RPB1_CRIGR (1155)/	Intra-Protein	33	1	10.5	10.5	1	1
1042	ODybkov_YChen_210722_290722Expl2_EC6EloABC_BS3_bRP1_min11a23a35a47_2.12641.12641.3.1.dta	3	2582.29	MAEQWLQEKEAER(9)-TTYIKR(5)	Cross-Linked	BS3	2582.29	Oxidation[M](1)	1	1.13964e-06	-0.001971	-0.763275	sp|Q7KZ85|SPT6H_HUMAN (1688)-sp|Q7KZ85|SPT6H_HUMAN (1330)/	Intra-Protein	16	1	38	6	1	1
1043	ODybkov_YChen_210722_290722Expl2_EC6EloABC_BS3_bRP1_min14a26a38a50_1.7233.7233.5.0.dta	5	3070.42	NAEPDEQDFEKSNSR(11)-KHEHVGSFAR(1)	Cross-Linked	BS3	3070.42	null	1	1.14891e-06	-0.002335	-0.760481	sp|Q14241|ELOA1_HUMAN (120)-sp|Q14241|ELOA1_HUMAN (86)/	Intra-Protein	6	1	25.5	14.5	1	1
1044	ODybkov_YChen_210722_290722Expl2_EC6EloABC_BS3_bRP1_i_1.33913.33913.4.0.dta	4	3579.73	QQQPKSNSHAAIDWGK(5)-MAEQWLQEKEAER(9)	Cross-Linked	BS3	3579.73	null	1	1.14902e-06	0.001902	0.531325	sp|Q7KZ85|SPT6H_HUMAN (1668)-sp|Q7KZ85|SPT6H_HUMAN (1688)/	Intra-Protein	1	1	15	18	1	1
1045	ODybkov_YChen_210722_290722Expl2_EC6EloABC_BS3_bRP1_min16a28a40a52_1.10609.10609.5.0.dta	5	2823.49	KDVDEAHYAYSFK(1)-AKLNITPTKK(9)	Cross-Linked	BS3	2823.49	null	1	1.15201e-06	0.001153	0.408359	sp|Q7KZ85|SPT6H_HUMAN (629)-sp|Q7KZ85|SPT6H_HUMAN (625)/	Intra-Protein	8	1	22.5	16.5	1	1
1046	ODybkov_YChen_210722_290722Expl2_EC6EloABC_BS3_bRP1_min14a26a38a50_2.4627.4627.3.0.dta	3	1477.85	TTYIKR(5)-KQQR(1)	Cross-Linked	BS3	1477.85	null	1	1.16382e-06	0.000463	0.313293	sp|Q7KZ85|SPT6H_HUMAN (1330)-sp|Q7KZ85|SPT6H_HUMAN (1322)/	Intra-Protein	19	1	6	5	1	1
1047	ODybkov_YChen_210722_290722Expl2_EC6EloABC_BS3_bRP1_min12a24a36a48_3.11657.11657.4.0.dta	4	2410.32	MATNTVYVFAKK(11)-DGKLAKPR(3)	Cross-Linked	BS3	2410.32	Oxidation[M](1)	1	1.16697e-06	0.001254	0.520264	tr|I3LGP4|I3LGP4_PIG (287)-tr|I3LGP4|I3LGP4_PIG (571)/	Intra-Protein	30	1	33	10	1	1
1048	ODybkov_YChen_210722_290722Expl2_EC6EloABC_BS3_bRP1_min19a31a43_1.9142.9142.4.2.dta	4	2209.27	KAQDIETLKK(1)-LPHFTKR(6)	Cross-Linked	BS3	2209.27	null	1	1.17481e-06	6.3e-05	0.028516	sp|Q7KZ85|SPT6H_HUMAN (832)-sp|Q7KZ85|SPT6H_HUMAN (819)/	Intra-Protein	11	1	17	12	1	1
1049	ODybkov_YChen_210722_290722Expl2_EC6EloABC_BS3_bRP1_min10a22a34a46_3.9746.9746.4.1.dta	4	2171.15	MATNTVYVFAKK(11)-GGQGAKK(6)	Cross-Linked	BS3	2171.15	Oxidation[M](1)	1	1.18342e-06	0.00012	0.05527	tr|I3LGP4|I3LGP4_PIG (287)-tr|I3LGP4|I3LGP4_PIG (325)/	Intra-Protein	28	1	27.5	6.5	1	1
1050	ODybkov_YChen_210722_290722Expl2_EC6EloABC_BS3_bRP1_min16a28a40a52_3.14790.14790.4.1.dta	4	4140.06	LFEKMQAYQYEQISADPDKPLADGIR(4)-MQNAAKASR(6)	Cross-Linked	BS3	4140.05	null	1	1.18401e-06	0.002398	0.57922	sp|Q7KZ85|SPT6H_HUMAN (422)-sp|Q7KZ85|SPT6H_HUMAN (486)/	Intra-Protein	34	1	36.5	11.5	1	1
1051	ODybkov_YChen_210722_290722Expl2_EC6EloABC_BS3_bRP1_min13a25a37a49_3.9761.9761.4.0.dta	4	2962.55	KGFDQEEVFEKPTR(1)-AMQKSGRPLK(4)	Cross-Linked	BS3	2962.55	null	1	1.18674e-06	0.001325	0.447251	tr|I3LGP4|I3LGP4_PIG (898)-sp|P11414|RPB1_CRIGR (331)/	Inter-Protein	31	1	41	17	1	1
1052	ODybkov_YChen_210722_290722Expl2_EC6EloABC_BS3_bRP1_min15a27a39a51_1.5775.5775.3.0.dta	3	1815.92	AKDILCR(2)-KHMTDR(1)	Cross-Linked	BS3	1815.92	Carbamidomethyl[C](6);Oxidation[M](13)	1	1.18995e-06	0.001782	0.981321	sp|P11414|RPB1_CRIGR (1155)-sp|P11414|RPB1_CRIGR (1219)/	Intra-Protein	7	1	7.5	11.5	1	1
1053	ODybkov_YChen_210722_290722Expl2_EC6EloABC_BS3_bRP1_min15a27a39a51_1.14766.14766.3.0.dta	3	1928.09	LLNYAPLEK(9)-KGQELR(1)	Cross-Linked	BS3	1928.09	null	1	1.19388e-06	0.001771	0.918528	sp|P62875|RPAB5_HUMAN (67)-tr|I3LCH3|I3LCH3_PIG (155)/	Inter-Protein	7	1	16	7	1	1
1054	ODybkov_YChen_210722_290722Expl2_EC6EloABC_BS3_bRP1_min10a22a34a46_3.11207.11207.5.0.dta	5	2410.31	MATNTVYVFAKK(11)-DGKLAKPR(3)	Cross-Linked	BS3	2410.32	Oxidation[M](1)	1	1.19639e-06	-0.005466	-2.26775	tr|I3LGP4|I3LGP4_PIG (287)-tr|I3LGP4|I3LGP4_PIG (571)/	Intra-Protein	28	1	28	10	1	1
1055	ODybkov_YChen_210722_290722Expl2_EC6EloABC_BS3_bRP1_min16a28a40a52_1.10522.10522.5.0.dta	5	2823.49	KDVDEAHYAYSFK(1)-AKLNITPTKK(9)	Cross-Linked	BS3	2823.49	null	1	1.21023e-06	0.001153	0.408359	sp|Q7KZ85|SPT6H_HUMAN (629)-sp|Q7KZ85|SPT6H_HUMAN (625)/	Intra-Protein	8	1	25.5	20.5	1	1
1056	ODybkov_YChen_210722_290722Expl2_EC6EloABC_BS3_bRP1_min16a28a40a52_3.11181.11181.4.0.dta	4	2665.52	LADIVKINNQLR(6)-AMQKSGRPLK(4)	Cross-Linked	BS3	2665.52	Oxidation[M](17)	1	1.21739e-06	0.000698	0.261863	sp|P11414|RPB1_CRIGR (285)-sp|P11414|RPB1_CRIGR (331)/	Intra-Protein	34	1	23	16	1	1
1057	ODybkov_YChen_210722_290722Expl2_EC6EloABC_BS3_bRP1_min10a22a34a46_3.12055.12055.5.1.dta	5	3403.81	FLLNKKPHVVTVAGENR(5)-MDTQKDVQPPK(5)	Cross-Linked	BS3	3403.8	Acetyl[ProteinN-term](20);Oxidation[M](21)	1	1.22741e-06	0.008506	2.49897	sp|Q7KZ85|SPT6H_HUMAN (846)-tr|I3LN51|I3LN51_PIG (5)/	Inter-Protein	28	1	22	20	1	1
1058	ODybkov_YChen_210722_290722Expl2_EC6EloABC_BS3_bRP1_min15a27a39a51_2.11188.11188.4.0.dta	4	2206.27	KPHVVTVAGENR(1)-KFLLNK(1)	Cross-Linked	BS3	2206.27	null	1	1.22864e-06	0.000978	0.443282	sp|Q7KZ85|SPT6H_HUMAN (847)-sp|Q7KZ85|SPT6H_HUMAN (841)/	Intra-Protein	20	1	25	10	1	1
1059	ODybkov_YChen_210722_290722Expl2_EC6EloABC_BS3_bRP1_min20a32a44_1.4424.4424.3.0.dta	3	1198.72	LAKPR(3)-KDSK(1)	Cross-Linked	BS3	1198.72	null	1	1.23085e-06	-0.000291	-0.24276	tr|I3LGP4|I3LGP4_PIG (574)-tr|I3LGP4|I3LGP4_PIG (288)/	Intra-Protein	12	1	12	6	1	1
1060	ODybkov_YChen_210722_290722Expl2_EC6EloABC_BS3_bRP1_i_2.37187.37187.3.0.dta	3	1928.09	LLNYAPLEK(9)-KGQELR(1)	Cross-Linked	BS3	1928.09	null	1	1.23209e-06	0.001637	0.849029	sp|P62875|RPAB5_HUMAN (67)-tr|I3LCH3|I3LCH3_PIG (155)/	Inter-Protein	14	1	15	7	1	1
1061	ODybkov_YChen_210722_290722Expl2_EC6EloABC_BS3_bRP1_min11a23a35a47_2.4590.4590.4.0.dta	4	1477.85	TTYIKR(5)-KQQR(1)	Cross-Linked	BS3	1477.85	null	1	1.23901e-06	0.00026	0.175931	sp|Q7KZ85|SPT6H_HUMAN (1330)-sp|Q7KZ85|SPT6H_HUMAN (1322)/	Intra-Protein	16	1	9	8	1	1
1062	ODybkov_YChen_210722_290722Expl2_EC6EloABC_BS3_bRP1_i_1.37496.37496.6.1.dta	6	4510.12	WFKDHYQDPVPGITPSSSSR(3)-DLLNHKYYQDCSGGDRK(6)	Cross-Linked	BS3	4510.12	Carbamidomethyl[C](34)	1	1.25472e-06	0.002693	0.597102	sp|Q7KZ85|SPT6H_HUMAN (1515)-sp|Q7KZ85|SPT6H_HUMAN (1433)/	Intra-Protein	1	1	23	26	1	1
1063	ODybkov_YChen_210722_290722Expl2_EC6EloABC_BS3_bRP1_min15a27a39a51_1.11612.11612.3.0.dta	3	2898.56	VIAHPSFHNINFKQAEK(13)-TTYIKR(5)	Cross-Linked	BS3	2898.56	null	1	1.25509e-06	0.001259	0.434353	sp|Q7KZ85|SPT6H_HUMAN (1344)-sp|Q7KZ85|SPT6H_HUMAN (1330)/	Intra-Protein	7	1	43	8	1	1
1064	ODybkov_YChen_210722_290722Expl2_EC6EloABC_BS3_bRP1_min16a28a40a52_3.12475.12475.3.0.dta	3	2394.32	MATNTVYVFAKK(11)-DGKLAKPR(3)	Cross-Linked	BS3	2394.32	null	1	1.25522e-06	0.001775	0.741337	tr|I3LGP4|I3LGP4_PIG (287)-tr|I3LGP4|I3LGP4_PIG (571)/	Intra-Protein	34	1	26.5	7.5	1	1
1065	ODybkov_YChen_210722_290722Expl2_EC6EloABC_BS3_bRP1_min21a33a45_2.13657.13657.3.0.dta	3	1771.12	KIPIIIR(1)-TTYIKR(5)	Cross-Linked	BS3	1771.12	null	1	1.26391e-06	0.000914	0.516058	tr|F1SKN8|F1SKN8_PIG (101)-sp|Q7KZ85|SPT6H_HUMAN (1330)/	Inter-Protein	26	1	8	11	1	1
1066	ODybkov_YChen_210722_290722Expl2_EC6EloABC_BS3_bRP1_i_1.29910.29910.4.0.dta	4	2649.52	LADIVKINNQLR(6)-AMQKSGRPLK(4)	Cross-Linked	BS3	2649.52	null	1	1.26644e-06	0.001123	0.42385	sp|P11414|RPB1_CRIGR (285)-sp|P11414|RPB1_CRIGR (331)/	Intra-Protein	1	1	21	13	1	1
1067	ODybkov_YChen_210722_290722Expl2_EC6EloABC_BS3_bRP1_min16a28a40a52_2.11534.11534.3.0.dta	3	1980.15	GAGDLLPKVK(8)-VKTNLDR(2)	Cross-Linked	BS3	1980.15	null	1	1.26682e-06	0.001273	0.642881	sp|Q14241|ELOA1_HUMAN (389)-sp|Q14241|ELOA1_HUMAN (406)/	Intra-Protein	21	1	21	10	1	1
1068	ODybkov_YChen_210722_290722Expl2_EC6EloABC_BS3_bRP1_min15a27a39a51_1.9481.9481.3.2.dta	3	1715	KSLGSLPK(1)-EGSSLKK(6)	Cross-Linked	BS3	1714.99	null	1	1.26758e-06	0.002616	1.52537	sp|Q14241|ELOA1_HUMAN (412)-sp|Q14241|ELOA1_HUMAN (339)/	Intra-Protein	7	1	7.5	10.5	1	1
1069	ODybkov_YChen_210722_290722Expl2_EC6EloABC_BS3_bRP1_i_1.40473.40473.5.0.dta	5	3918.04	MSVTEGGIKYPETTEGGRPK(9)-RVQFGVLSPDELKR(13)	Cross-Linked	BS3	3918.04	null	1	1.2705e-06	0.001222	0.31189	sp|P11414|RPB1_CRIGR (42)-sp|P11414|RPB1_CRIGR (32)/	Intra-Protein	1	1	32	20	1	1
1070	ODybkov_YChen_210722_290722Expl2_EC6EloABC_BS3_bRP1_min10a22a34a46_3.9123.9123.4.0.dta	4	2265.17	SKQGLDSFDTGK(2)-VKTNLDR(2)	Cross-Linked	BS3	2265.17	null	1	1.27202e-06	-0.00019	-0.083879	sp|Q14241|ELOA1_HUMAN (371)-sp|Q14241|ELOA1_HUMAN (406)/	Intra-Protein	28	1	14	8	1	1
1071	ODybkov_YChen_210722_290722Expl2_EC6EloABC_BS3_bRP1_min12a24a36a48_1.8841.8841.4.1.dta	4	1598.94	KIAPMMAK(1)-KPTVK(1)	Cross-Linked	BS3	1598.94	null	1	1.2733e-06	0.000646	0.404018	sp|Q14241|ELOA1_HUMAN (782)-sp|Q14241|ELOA1_HUMAN (777)/	Intra-Protein	4	1	10.5	5.5	1	1
1072	ODybkov_YChen_210722_290722Expl2_EC6EloABC_BS3_bRP1_i_3.29606.29606.4.0.dta	4	2410.32	MATNTVYVFAKK(11)-DGKLAKPR(3)	Cross-Linked	BS3	2410.32	Oxidation[M](1)	1	1.27368e-06	0.001525	0.632697	tr|I3LGP4|I3LGP4_PIG (287)-tr|I3LGP4|I3LGP4_PIG (571)/	Intra-Protein	27	1	39	11	1	1
1073	ODybkov_YChen_210722_290722Expl2_EC6EloABC_BS3_bRP1_min14a26a38a50_2.12422.12422.5.0.dta	5	2394.32	MATNTVYVFAKK(11)-DGKLAKPR(3)	Cross-Linked	BS3	2394.32	null	1	1.27725e-06	0.000221	0.092302	tr|I3LGP4|I3LGP4_PIG (287)-tr|I3LGP4|I3LGP4_PIG (571)/	Intra-Protein	19	1	24	12	1	1
1074	ODybkov_YChen_210722_290722Expl2_EC6EloABC_BS3_bRP1_min14a26a38a50_2.13252.13252.5.1.dta	5	2913.52	IISDGLKYSLATGNWGDQK(7)-KAHQAR(1)	Cross-Linked	BS3	2913.52	null	1	1.27904e-06	0.000488	0.167495	tr|I3LGP4|I3LGP4_PIG (522)-tr|I3LGP4|I3LGP4_PIG (535)/	Intra-Protein	19	1	24	9	1	1
1075	ODybkov_YChen_210722_290722Expl2_EC6EloABC_BS3_bRP1_min17a29a41a53_3.3868.3868.4.0.dta	4	1498.86	DGKLAKPR(3)-KDSK(1)	Cross-Linked	BS3	1498.86	null	1	1.27955e-06	-0.000218	-0.145444	tr|I3LGP4|I3LGP4_PIG (571)-tr|I3LGP4|I3LGP4_PIG (288)/	Intra-Protein	35	1	11	6	1	1
1076	ODybkov_YChen_210722_290722Expl2_EC6EloABC_BS3_bRP1_min12a24a36a48_1.5563.5563.4.0.dta	4	1810.09	AKLNITPTKK(9)-KQQR(1)	Cross-Linked	BS3	1810.09	null	1	1.28996e-06	-0.000666	-0.367937	sp|Q7KZ85|SPT6H_HUMAN (625)-sp|Q7KZ85|SPT6H_HUMAN (1322)/	Intra-Protein	4	1	20	7	1	1
1077	ODybkov_YChen_210722_290722Expl2_EC6EloABC_BS3_bRP1_min10a22a34a46_1.11104.11104.3.0.dta	3	2218.21	LTHVYDLCKGK(9)-TMKVLR(3)	Cross-Linked	BS3	2218.21	Carbamidomethyl[C](8)	1	1.29422e-06	0.001623	0.731672	sp|P11414|RPB1_CRIGR (149)-sp|P11414|RPB1_CRIGR (105)/	Intra-Protein	2	1	22	6	1	1
1078	ODybkov_YChen_210722_290722Expl2_EC6EloABC_BS3_bRP1_min12a24a36a48_2.3506.3506.4.0.dta	4	1604.92	GAKPGVTK(3)-KAHQAR(1)	Cross-Linked	BS3	1604.92	null	1	1.29889e-06	0.000116	0.072278	tr|I3LGP4|I3LGP4_PIG (404)-tr|I3LGP4|I3LGP4_PIG (535)/	Intra-Protein	17	1	9	9	1	1
1079	ODybkov_YChen_210722_290722Expl2_EC6EloABC_BS3_bRP1_min14a26a38a50_2.11761.11761.4.0.dta	4	2624.36	KDVDEAHYAYSFK(1)-LNITPTKK(7)	Cross-Linked	BS3	2624.36	null	1	1.30071e-06	0.004462	1.70022	sp|Q7KZ85|SPT6H_HUMAN (629)-sp|Q7KZ85|SPT6H_HUMAN (625)/	Intra-Protein	19	1	16.5	14.5	1	1
1080	ODybkov_YChen_210722_290722Expl2_EC6EloABC_BS3_bRP1_min21a33a45_1.8159.8159.4.0.dta	4	2410.25	TYQDIQNTIKK(10)-DKTGSSAQK(2)	Cross-Linked	BS3	2410.25	null	1	1.30527e-06	0.002945	1.22187	sp|P11414|RPB1_CRIGR (707)-sp|P11414|RPB1_CRIGR (751)/	Intra-Protein	13	1	20.5	8.5	1	1
1081	ODybkov_YChen_210722_290722Expl2_EC6EloABC_BS3_bRP1_min21a33a45_2.9270.9270.3.2.dta	3	2295.09	MDTQKDVQPPK(5)-SNAMHGGR(1)	Cross-Linked	BS3	2295.09	Acetyl[ProteinN-term](0)	1	1.30671e-06	0.001345	0.586035	tr|I3LN51|I3LN51_PIG (5)-sp|Q14241|ELOA1_HUMAN (1)/	Inter-Protein	26	1	21	15	1	1
1082	ODybkov_YChen_210722_290722Expl2_EC6EloABC_BS3_bRP1_i_1.49417.49417.3.0.dta	3	3226.73	GSKINISQVIAVVGQQNVEGK(3)-DKTGSSAQK(2)	Cross-Linked	BS3	3226.73	null	1	1.31129e-06	0.003357	1.04037	sp|P11414|RPB1_CRIGR (778)-sp|P11414|RPB1_CRIGR (751)/	Intra-Protein	1	1	28.5	7.5	1	1
1083	ODybkov_YChen_210722_290722Expl2_EC6EloABC_BS3_bRP1_min15a27a39a51_1.10426.10426.3.0.dta	3	3394.63	DALQKEEEMEGDYQETWKATGSR(18)-KRPR(1)	Cross-Linked	BS3	3394.63	null	1	1.33244e-06	-0.002827	-0.832785	sp|Q14241|ELOA1_HUMAN (146)-sp|Q14241|ELOA1_HUMAN (125)/	Intra-Protein	7	1	34.5	5.5	1	1
1084	ODybkov_YChen_210722_290722Expl2_EC6EloABC_BS3_bRP1_min17a29a41a53_3.7516.7516.3.0.dta	3	3070.42	NAEPDEQDFEKSNSR(11)-KHEHVGSFAR(1)	Cross-Linked	BS3	3070.42	null	1	1.33324e-06	-0.003542	-1.15359	sp|Q14241|ELOA1_HUMAN (120)-sp|Q14241|ELOA1_HUMAN (86)/	Intra-Protein	35	1	25	20	1	1
1085	ODybkov_YChen_210722_290722Expl2_EC6EloABC_BS3_bRP1_i_1.37171.37171.4.0.dta	4	2873.57	VLIAQEKMATNTVYVFAK(7)-KAHQAR(1)	Cross-Linked	BS3	2873.57	null	1	1.33711e-06	0.0021	0.730798	tr|I3LGP4|I3LGP4_PIG (276)-tr|I3LGP4|I3LGP4_PIG (535)/	Intra-Protein	1	1	20	10	1	1
1086	ODybkov_YChen_210722_290722Expl2_EC6EloABC_BS3_bRP1_min16a28a40a52_3.19234.19234.4.0.dta	4	3304.85	LDNGVTGFIPTKFLSDKVVK(12)-IMKIDIEK(3)	Cross-Linked	BS3	3304.85	null	1	1.3492e-06	0.002805	0.848753	sp|Q7KZ85|SPT6H_HUMAN (1246)-sp|Q7KZ85|SPT6H_HUMAN (1272)/	Intra-Protein	34	1	33.5	6.5	1	1
1087	ODybkov_YChen_210722_290722Expl2_EC6EloABC_BS3_bRP1_min18a30a42a54_3.13593.13593.4.0.dta	4	2859.37	MATNTVYVFAKK(11)-DSKYAYTGECR(3)	Cross-Linked	BS3	2859.37	Carbamidomethyl[C](25)	1	1.35908e-06	0.001211	0.42352	tr|I3LGP4|I3LGP4_PIG (287)-tr|I3LGP4|I3LGP4_PIG (291)/	Intra-Protein	36	1	19	13	1	1
1088	ODybkov_YChen_210722_290722Expl2_EC6EloABC_BS3_bRP1_min16a28a40a52_1.17681.17681.4.0.dta	4	4282.12	MQAYQYEQISADPDKPLADGIR(15)-KFGLTPEQFGENLR(1)	Cross-Linked	BS3	4282.11	null	1	1.36685e-06	0.006011	1.40375	sp|Q7KZ85|SPT6H_HUMAN (437)-sp|Q7KZ85|SPT6H_HUMAN (541)/	Intra-Protein	8	1	38.5	20.5	1	1
1089	ODybkov_YChen_210722_290722Expl2_EC6EloABC_BS3_bRP1_min16a28a40a52_2.9509.9509.5.0.dta	5	2845.39	KGFDQEEVFEKPTR(1)-SYKEQESK(3)	Cross-Linked	BS3	2845.39	null	1	1.3748e-06	-0.001571	-0.552121	tr|I3LGP4|I3LGP4_PIG (898)-tr|I3LGP4|I3LGP4_PIG (892)/	Intra-Protein	21	1	26	9	1	1
1090	ODybkov_YChen_210722_290722Expl2_EC6EloABC_BS3_bRP1_min18a30a42a54_3.13164.13164.5.0.dta	5	4172.04	LFEKMQAYQYEQISADPDKPLADGIR(4)-MQNAAKASR(6)	Cross-Linked	BS3	4172.04	Oxidation[M](5);Oxidation[M](30)	1	1.37659e-06	0.002027	0.485853	sp|Q7KZ85|SPT6H_HUMAN (422)-sp|Q7KZ85|SPT6H_HUMAN (486)/	Intra-Protein	36	1	57.5	16.5	1	1
1091	ODybkov_YChen_210722_290722Expl2_EC6EloABC_BS3_bRP1_min16a28a40a52_2.10148.10148.3.1.dta	3	2845.39	KGFDQEEVFEKPTR(1)-SYKEQESK(3)	Cross-Linked	BS3	2845.39	null	1	1.37769e-06	1.4e-05	0.00492	tr|I3LGP4|I3LGP4_PIG (898)-tr|I3LGP4|I3LGP4_PIG (892)/	Intra-Protein	21	1	26	12	1	1
1092	ODybkov_YChen_210722_290722Expl2_EC6EloABC_BS3_bRP1_min10a22a34a46_1.11082.11082.4.0.dta	4	2218.21	LTHVYDLCKGK(9)-TMKVLR(3)	Cross-Linked	BS3	2218.21	Carbamidomethyl[C](8)	1	1.38377e-06	0.000328	0.147867	sp|P11414|RPB1_CRIGR (149)-sp|P11414|RPB1_CRIGR (105)/	Intra-Protein	2	1	22	11	1	1
1093	ODybkov_YChen_210722_290722Expl2_EC6EloABC_BS3_bRP1_min14a26a38a50_3.3488.3488.3.0.dta	3	1740.95	EKPPSSGVK(2)-KEKDR(1)	Cross-Linked	BS3	1740.95	null	1	1.38959e-06	7.5e-05	0.04308	sp|Q14241|ELOA1_HUMAN (321)-sp|Q14241|ELOA1_HUMAN (329)/	Intra-Protein	32	1	13	7	1	1
1094	ODybkov_YChen_210722_290722Expl2_EC6EloABC_BS3_bRP1_min19a31a43_2.12152.12152.4.0.dta	4	2394.32	MATNTVYVFAKK(11)-DGKLAKPR(3)	Cross-Linked	BS3	2394.32	null	1	1.39711e-06	0.000719	0.300294	tr|I3LGP4|I3LGP4_PIG (287)-tr|I3LGP4|I3LGP4_PIG (571)/	Intra-Protein	24	1	22	11	1	1
1095	ODybkov_YChen_210722_290722Expl2_EC6EloABC_BS3_bRP1_min18a30a42a54_3.14758.14758.4.0.dta	4	4140.06	LFEKMQAYQYEQISADPDKPLADGIR(4)-MQNAAKASR(6)	Cross-Linked	BS3	4140.05	null	1	1.39837e-06	0.002557	0.617625	sp|Q7KZ85|SPT6H_HUMAN (422)-sp|Q7KZ85|SPT6H_HUMAN (486)/	Intra-Protein	36	1	42.5	13.5	1	1
1096	ODybkov_YChen_210722_290722Expl2_EC6EloABC_BS3_bRP1_min11a23a35a47_2.9822.9822.4.0.dta	4	3271.53	FCQECNNMLYPKEDKENR(12)-KSAIGQR(1)	Cross-Linked	BS3	3271.53	Carbamidomethyl[C](2);Carbamidomethyl[C](5)	1	1.41441e-06	0.00203	0.620505	sp|P60899|RPB9_PIG (27)-tr|I3LGP4|I3LGP4_PIG (326)/	Inter-Protein	16	1	31.5	6.5	1	1
1097	ODybkov_YChen_210722_290722Expl2_EC6EloABC_BS3_bRP1_min14a26a38a50_2.13256.13256.4.0.dta	4	2913.52	IISDGLKYSLATGNWGDQK(7)-KAHQAR(1)	Cross-Linked	BS3	2913.52	null	1	1.42292e-06	-0.000352	-0.120816	tr|I3LGP4|I3LGP4_PIG (522)-tr|I3LGP4|I3LGP4_PIG (535)/	Intra-Protein	19	1	28	9	1	1
1098	ODybkov_YChen_210722_290722Expl2_EC6EloABC_BS3_bRP1_i_2.35441.35441.4.0.dta	4	2584.39	VLSEKDVDPVR(5)-KLTMEQIAEK(1)	Cross-Linked	BS3	2584.39	null	1	1.42676e-06	0.000107	0.041402	sp|P11414|RPB1_CRIGR (1350)-sp|P11414|RPB1_CRIGR (1225)/	Intra-Protein	14	1	16	15	1	1
1099	ODybkov_YChen_210722_290722Expl2_EC6EloABC_BS3_bRP1_min14a26a38a50_2.17045.17045.4.0.dta	4	3354.73	SGLELYAEWKHVNEDSQEK(10)-KILLSPER(1)	Cross-Linked	BS3	3354.72	null	1	1.44197e-06	0.004514	1.34557	sp|P11414|RPB1_CRIGR (203)-sp|P11414|RPB1_CRIGR (213)/	Intra-Protein	19	1	35	17	1	1
1100	ODybkov_YChen_210722_290722Expl2_EC6EloABC_BS3_bRP1_min10a22a34a46_3.13596.13596.4.0.dta	4	1964.18	GAGDLLPKVK(8)-KSLGSLPK(1)	Cross-Linked	BS3	1964.18	null	1	1.44254e-06	-3.1e-05	-0.015783	sp|Q14241|ELOA1_HUMAN (389)-sp|Q14241|ELOA1_HUMAN (412)/	Intra-Protein	28	1	13.5	8.5	1	1
1101	ODybkov_YChen_210722_290722Expl2_EC6EloABC_BS3_bRP1_min11a23a35a47_2.16871.16871.4.0.dta	4	3433.73	HAIYDKLDDDGLIAPGVR(6)-MDTQKDVQPPK(5)	Cross-Linked	BS3	3433.73	Acetyl[ProteinN-term](21)	1	1.44384e-06	0.001017	0.296179	tr|I3LGP4|I3LGP4_PIG (924)-tr|I3LN51|I3LN51_PIG (5)/	Inter-Protein	16	1	28	17	1	1
1102	ODybkov_YChen_210722_290722Expl2_EC6EloABC_BS3_bRP1_min13a25a37a49_3.11281.11281.4.0.dta	4	2206.27	KPHVVTVAGENR(1)-KFLLNK(1)	Cross-Linked	BS3	2206.27	null	1	1.44485e-06	0.000524	0.237505	sp|Q7KZ85|SPT6H_HUMAN (847)-sp|Q7KZ85|SPT6H_HUMAN (841)/	Intra-Protein	31	1	24	11	1	1
1103	ODybkov_YChen_210722_290722Expl2_EC6EloABC_BS3_bRP1_min16a28a40a52_3.13069.13069.3.0.dta	3	2890.39	NAEPDEQDFEKSNSR(11)-DLVAQWKK(7)	Cross-Linked	BS3	2890.39	null	1	1.44847e-06	0.001342	0.464298	sp|Q14241|ELOA1_HUMAN (120)-sp|Q14241|ELOA1_HUMAN (102)/	Intra-Protein	34	1	25	12	1	1
1104	ODybkov_YChen_210722_290722Expl2_EC6EloABC_BS3_bRP1_min16a28a40a52_3.14435.14435.6.5.dta	6	5230.5	KSLGTSAGSLVHISYLEMGHDITR(1)-THSTHPDDEDSGPYKHISPGDTK(15)	Cross-Linked	BS3	5230.5	null	1	1.46259e-06	0.002615	0.499952	sp|P11414|RPB1_CRIGR (643)-sp|P11414|RPB1_CRIGR (619)/	Intra-Protein	34	1	32	27	1	1
1105	ODybkov_YChen_210722_290722Expl2_EC6EloABC_BS3_bRP1_min15a27a39a51_1.18418.18418.4.1.dta	4	4066.11	GSKINISQVIAVVGQQNVEGK(3)-TGSSAQKSLSEYNNFK(7)	Cross-Linked	BS3	4066.11	null	1	1.47316e-06	0.004222	1.03834	sp|P11414|RPB1_CRIGR (778)-sp|P11414|RPB1_CRIGR (758)/	Intra-Protein	7	1	19.5	16.5	1	1
1106	ODybkov_YChen_210722_290722Expl2_EC6EloABC_BS3_bRP1_min17a29a41a53_1.11930.11930.5.0.dta	5	4074.97	DALQKEEEMEGDYQETWKATGSR(18)-KLSELERPHK(1)	Cross-Linked	BS3	4074.97	null	1	1.47375e-06	0.000746	0.183069	sp|Q14241|ELOA1_HUMAN (146)-sp|Q14241|ELOA1_HUMAN (164)/	Intra-Protein	9	1	39	14	1	1
1107	ODybkov_YChen_210722_290722Expl2_EC6EloABC_BS3_bRP1_min15a27a39a51_1.10345.10345.5.0.dta	5	1798.01	GMFKNLLK(4)-KAHQAR(1)	Cross-Linked	BS3	1798.02	null	1	1.47449e-06	-0.001743	-0.969402	tr|I3LGP4|I3LGP4_PIG (486)-tr|I3LGP4|I3LGP4_PIG (535)/	Intra-Protein	7	1	6	10	1	1
1108	ODybkov_YChen_210722_290722Expl2_EC6EloABC_BS3_bRP1_min18a30a42a54_3.14591.14591.4.0.dta	4	4382.02	WFKDHYQDPVPGITPSSSSR(3)-DLLNHKYYQDCSGGDR(6)	Cross-Linked	BS3	4382.02	Carbamidomethyl[C](34)	1	1.47685e-06	0.002223	0.5073	sp|Q7KZ85|SPT6H_HUMAN (1515)-sp|Q7KZ85|SPT6H_HUMAN (1433)/	Intra-Protein	36	1	42	22	1	1
1109	ODybkov_YChen_210722_290722Expl2_EC6EloABC_BS3_bRP1_min15a27a39a51_2.19605.19605.3.0.dta	3	3088.65	VWQWDEKWTQLR(7)-LLAEAKEYVIK(6)	Cross-Linked	BS3	3088.65	null	1	1.48114e-06	0.001686	0.545869	sp|Q7KZ85|SPT6H_HUMAN (405)-sp|Q7KZ85|SPT6H_HUMAN (741)/	Intra-Protein	20	1	18	16	1	1
1110	ODybkov_YChen_210722_290722Expl2_EC6EloABC_BS3_bRP1_min18a30a42a54_3.10184.10184.4.0.dta	4	1812.06	KSLGSLPK(1)-VKTNLDR(2)	Cross-Linked	BS3	1812.06	null	1	1.48277e-06	-0.002109	-1.16387	sp|Q14241|ELOA1_HUMAN (412)-sp|Q14241|ELOA1_HUMAN (406)/	Intra-Protein	36	1	13	10	1	1
1111	ODybkov_YChen_210722_290722Expl2_EC6EloABC_BS3_bRP1_min12a24a36a48_1.12150.12150.5.0.dta	5	2394.32	MATNTVYVFAKK(11)-DGKLAKPR(3)	Cross-Linked	BS3	2394.32	null	1	1.48975e-06	-8.9e-05	-0.037171	tr|I3LGP4|I3LGP4_PIG (287)-tr|I3LGP4|I3LGP4_PIG (571)/	Intra-Protein	4	1	19	10	1	1
1112	ODybkov_YChen_210722_290722Expl2_EC6EloABC_BS3_bRP1_i_2.37130.37130.3.0.dta	3	1928.09	LLNYAPLEK(9)-KGQELR(1)	Cross-Linked	BS3	1928.09	null	1	1.49692e-06	0.0016	0.829839	sp|P62875|RPAB5_HUMAN (67)-tr|I3LCH3|I3LCH3_PIG (155)/	Inter-Protein	14	1	17	7	1	1
1113	ODybkov_YChen_210722_290722Expl2_EC6EloABC_BS3_bRP1_min15a27a39a51_3.15330.15330.3.0.dta	3	3164.59	DLLNHKYYQDCSGGDR(6)-LEELLIKTK(7)	Cross-Linked	BS3	3164.59	Carbamidomethyl[C](11)	1	1.50202e-06	0.000593	0.187386	sp|Q7KZ85|SPT6H_HUMAN (1433)-sp|Q7KZ85|SPT6H_HUMAN (1452)/	Intra-Protein	33	1	24.5	17.5	1	1
1114	ODybkov_YChen_210722_290722Expl2_EC6EloABC_BS3_bRP1_min16a28a40a52_3.11029.11029.5.0.dta	5	2823.49	KDVDEAHYAYSFK(1)-AKLNITPTKK(9)	Cross-Linked	BS3	2823.49	null	1	1.50533e-06	0.001389	0.491944	sp|Q7KZ85|SPT6H_HUMAN (629)-sp|Q7KZ85|SPT6H_HUMAN (625)/	Intra-Protein	34	1	20.5	14.5	1	1
1115	ODybkov_YChen_210722_290722Expl2_EC6EloABC_BS3_bRP1_min18a30a42a54_3.13595.13595.4.0.dta	4	4156.04	LFEKMQAYQYEQISADPDKPLADGIR(4)-MQNAAKASR(6)	Cross-Linked	BS3	4156.05	Oxidation[M](5)	1	1.50804e-06	-0.004102	-0.986995	sp|Q7KZ85|SPT6H_HUMAN (422)-sp|Q7KZ85|SPT6H_HUMAN (486)/	Intra-Protein	36	1	52.5	14.5	1	1
1116	ODybkov_YChen_210722_290722Expl2_EC6EloABC_BS3_bRP1_min16a28a40a52_1.11404.11404.4.0.dta	4	2624.36	KDVDEAHYAYSFK(1)-LNITPTKK(7)	Cross-Linked	BS3	2624.36	null	1	1.51302e-06	0.002279	0.868402	sp|Q7KZ85|SPT6H_HUMAN (629)-sp|Q7KZ85|SPT6H_HUMAN (625)/	Intra-Protein	8	1	17.5	15.5	1	1
1117	ODybkov_YChen_210722_290722Expl2_EC6EloABC_BS3_bRP1_min12a24a36a48_3.3550.3550.3.0.dta	3	1732	DGKLAKPR(3)-KAHQAR(1)	Cross-Linked	BS3	1732	null	1	1.51726e-06	-0.000154	-0.088915	tr|I3LGP4|I3LGP4_PIG (571)-tr|I3LGP4|I3LGP4_PIG (535)/	Intra-Protein	30	1	12	14	1	1
1118	ODybkov_YChen_210722_290722Expl2_EC6EloABC_BS3_bRP1_min14a26a38a50_2.7256.7256.4.1.dta	4	1799.92	AKDILCR(2)-KHMTDR(1)	Cross-Linked	BS3	1799.93	Carbamidomethyl[C](6)	1	1.52487e-06	-0.001571	-0.872814	sp|P11414|RPB1_CRIGR (1155)-sp|P11414|RPB1_CRIGR (1219)/	Intra-Protein	19	1	10.5	8.5	1	1
1119	ODybkov_YChen_210722_290722Expl2_EC6EloABC_BS3_bRP1_min10a22a34a46_1.11312.11312.5.0.dta	5	2410.31	MATNTVYVFAKK(11)-DGKLAKPR(3)	Cross-Linked	BS3	2410.32	Oxidation[M](1)	1	1.52533e-06	-0.005716	-2.37147	tr|I3LGP4|I3LGP4_PIG (287)-tr|I3LGP4|I3LGP4_PIG (571)/	Intra-Protein	2	1	25	10	1	1
1120	ODybkov_YChen_210722_290722Expl2_EC6EloABC_BS3_bRP1_min21a33a45_1.3165.3165.3.0.dta	3	1318.79	GQKYR(3)-RVKK(3)	Cross-Linked	BS3	1318.8	null	1	1.52609e-06	-0.000539	-0.408706	sp|Q7KZ85|SPT6H_HUMAN (120)-sp|Q7KZ85|SPT6H_HUMAN (125)/	Intra-Protein	13	1	11.5	9.5	1	1
1121	ODybkov_YChen_210722_290722Expl2_EC6EloABC_BS3_bRP1_min21a33a45_2.11480.11480.3.0.dta	3	1874.11	KILLSPER(1)-TTYIKR(5)	Cross-Linked	BS3	1874.11	null	1	1.53574e-06	0.001852	0.988202	sp|P11414|RPB1_CRIGR (213)-sp|Q7KZ85|SPT6H_HUMAN (1330)/	Inter-Protein	26	1	10	10	1	1
1122	ODybkov_YChen_210722_290722Expl2_EC6EloABC_BS3_bRP1_min10a22a34a46_3.3041.3041.3.1.dta	3	1604.92	GAKPGVTK(3)-KAHQAR(1)	Cross-Linked	BS3	1604.92	null	1	1.54266e-06	0.000558	0.34768	tr|I3LGP4|I3LGP4_PIG (404)-tr|I3LGP4|I3LGP4_PIG (535)/	Intra-Protein	28	1	11	12	1	1
1123	ODybkov_YChen_210722_290722Expl2_EC6EloABC_BS3_bRP1_min14a26a38a50_3.11864.11864.3.0.dta	3	2922.39	DALQKEEEMEGDYQETWK(5)-KRPR(1)	Cross-Linked	BS3	2922.39	null	1	1.5442e-06	0.001126	0.385301	sp|Q14241|ELOA1_HUMAN (133)-sp|Q14241|ELOA1_HUMAN (125)/	Intra-Protein	32	1	39	7	1	1
1124	ODybkov_YChen_210722_290722Expl2_EC6EloABC_BS3_bRP1_min17a29a41a53_1.3813.3813.4.0.dta	4	1498.86	DGKLAKPR(3)-KDSK(1)	Cross-Linked	BS3	1498.86	null	1	1.54467e-06	-0.000307	-0.204823	tr|I3LGP4|I3LGP4_PIG (571)-tr|I3LGP4|I3LGP4_PIG (288)/	Intra-Protein	9	1	12	7	1	1
1125	ODybkov_YChen_210722_290722Expl2_EC6EloABC_BS3_bRP1_min16a28a40a52_3.11764.11764.5.0.dta	5	2624.36	KDVDEAHYAYSFK(1)-LNITPTKK(7)	Cross-Linked	BS3	2624.36	null	1	1.54699e-06	0.001309	0.498788	sp|Q7KZ85|SPT6H_HUMAN (629)-sp|Q7KZ85|SPT6H_HUMAN (625)/	Intra-Protein	34	1	17.5	10.5	1	1
1126	ODybkov_YChen_210722_290722Expl2_EC6EloABC_BS3_bRP1_min12a24a36a48_1.12084.12084.4.1.dta	4	2206.27	KPHVVTVAGENR(1)-KFLLNK(1)	Cross-Linked	BS3	2206.27	null	1	1.54822e-06	4.2e-05	0.019037	sp|Q7KZ85|SPT6H_HUMAN (847)-sp|Q7KZ85|SPT6H_HUMAN (841)/	Intra-Protein	4	1	24	7	1	1
1127	ODybkov_YChen_210722_290722Expl2_EC6EloABC_BS3_bRP1_min19a31a43_2.7743.7743.4.0.dta	4	2269.12	KDVDEAHYAYSFK(1)-KQQR(1)	Cross-Linked	BS3	2269.12	null	1	1.55039e-06	-0.009257	-4.07955	sp|Q7KZ85|SPT6H_HUMAN (629)-sp|Q7KZ85|SPT6H_HUMAN (1322)/	Intra-Protein	24	1	40	9	1	1
1128	ODybkov_YChen_210722_290722Expl2_EC6EloABC_BS3_bRP1_min12a24a36a48_1.18650.18650.3.0.dta	3	2608.35	LKDLDLDAFAEELER(2)-YKDLR(2)	Cross-Linked	BS3	2608.35	null	1	1.55988e-06	0.001097	0.420572	sp|Q7KZ85|SPT6H_HUMAN (1103)-sp|Q7KZ85|SPT6H_HUMAN (1138)/	Intra-Protein	4	1	19.5	5.5	1	1
1129	ODybkov_YChen_210722_290722Expl2_EC6EloABC_BS3_bRP1_min19a31a43_2.10706.10706.3.0.dta	3	2292.22	KHEHVGSFAR(1)-DLVAQWKK(7)	Cross-Linked	BS3	2292.22	null	1	1.56238e-06	-0.000382	-0.16665	sp|Q14241|ELOA1_HUMAN (86)-sp|Q14241|ELOA1_HUMAN (102)/	Intra-Protein	24	1	21	13	1	1
1130	ODybkov_YChen_210722_290722Expl2_EC6EloABC_BS3_bRP1_min16a28a40a52_2.4712.4712.4.0.dta	4	1904.99	STGKNLDSVQK(4)-KNDSK(1)	Cross-Linked	BS3	1904.99	null	1	1.56535e-06	-0.000201	-0.105512	sp|Q14241|ELOA1_HUMAN (475)-sp|Q14241|ELOA1_HUMAN (467)/	Intra-Protein	21	1	14.5	7.5	1	1
1131	ODybkov_YChen_210722_290722Expl2_EC6EloABC_BS3_bRP1_min14a26a38a50_3.3477.3477.4.0.dta	4	1693.91	EKPPSSGVK(2)-EKSHK(2)	Cross-Linked	BS3	1693.91	null	1	1.58203e-06	0.000149	0.087962	sp|Q14241|ELOA1_HUMAN (321)-sp|Q14241|ELOA1_HUMAN (299)/	Intra-Protein	32	1	8.5	4.5	1	1
1132	ODybkov_YChen_210722_290722Expl2_EC6EloABC_BS3_bRP1_min16a28a40a52_2.5928.5928.4.0.dta	4	1928.02	KHMTDRK(1)-AKDILCR(2)	Cross-Linked	BS3	1928.02	Carbamidomethyl[C](16)	1	1.58266e-06	0.002101	1.08972	sp|P11414|RPB1_CRIGR (1219)-sp|P11414|RPB1_CRIGR (1155)/	Intra-Protein	21	1	9	11	1	1
1133	ODybkov_YChen_210722_290722Expl2_EC6EloABC_BS3_bRP1_min10a22a34a46_1.8770.8770.4.0.dta	4	1598.94	KIAPMMAK(1)-KPTVK(1)	Cross-Linked	BS3	1598.94	null	1	1.58837e-06	0.001479	0.924989	sp|Q14241|ELOA1_HUMAN (782)-sp|Q14241|ELOA1_HUMAN (777)/	Intra-Protein	2	1	8.5	5.5	1	1
1134	ODybkov_YChen_210722_290722Expl2_EC6EloABC_BS3_bRP1_min16a28a40a52_2.21543.21543.4.0.dta	4	3086.66	FEDEELQQILDDIQTKR(16)-SLLLQKK(6)	Cross-Linked	BS3	3086.66	null	1	1.60851e-06	-0.000271	-0.087797	tr|A0A287ADR4|A0A287ADR4_PIG (179)-tr|A0A287ADR4|A0A287ADR4_PIG (132)/	Intra-Protein	21	1	30	8	1	1
1135	ODybkov_YChen_210722_290722Expl2_EC6EloABC_BS3_bRP1_min11a23a35a47_2.5876.5876.4.0.dta	4	1810.09	AKLNITPTKK(9)-KQQR(1)	Cross-Linked	BS3	1810.09	null	1	1.60899e-06	-0.001609	-0.888906	sp|Q7KZ85|SPT6H_HUMAN (625)-sp|Q7KZ85|SPT6H_HUMAN (1322)/	Intra-Protein	16	1	20	5	1	1
1136	ODybkov_YChen_210722_290722Expl2_EC6EloABC_BS3_bRP1_min17a29a41a53_3.7618.7618.5.0.dta	5	3070.42	NAEPDEQDFEKSNSR(11)-KHEHVGSFAR(1)	Cross-Linked	BS3	3070.42	null	1	1.61399e-06	-0.003949	-1.28614	sp|Q14241|ELOA1_HUMAN (120)-sp|Q14241|ELOA1_HUMAN (86)/	Intra-Protein	35	1	27.5	14.5	1	1
1137	ODybkov_YChen_210722_290722Expl2_EC6EloABC_BS3_bRP1_min15a27a39a51_1.6870.6870.4.0.dta	4	2130.22	GAKPGVTKEK(8)-YAKEVLQK(3)	Cross-Linked	BS3	2130.22	null	1	1.61884e-06	-0.001568	-0.736075	tr|I3LGP4|I3LGP4_PIG (409)-tr|I3LGP4|I3LGP4_PIG (417)/	Intra-Protein	7	1	10.5	10.5	1	1
1138	ODybkov_YChen_210722_290722Expl2_EC6EloABC_BS3_bRP1_min16a28a40a52_2.7242.7242.5.0.dta	5	3070.42	NAEPDEQDFEKSNSR(11)-KHEHVGSFAR(1)	Cross-Linked	BS3	3070.42	null	1	1.62695e-06	-0.000901	-0.293445	sp|Q14241|ELOA1_HUMAN (120)-sp|Q14241|ELOA1_HUMAN (86)/	Intra-Protein	21	1	24.5	11.5	1	1
1139	ODybkov_YChen_210722_290722Expl2_EC6EloABC_BS3_bRP1_min12a24a36a48_1.11167.11167.4.0.dta	4	2218.21	LTHVYDLCKGK(9)-TMKVLR(3)	Cross-Linked	BS3	2218.21	Carbamidomethyl[C](8)	1	1.63494e-06	0.000492	0.221801	sp|P11414|RPB1_CRIGR (149)-sp|P11414|RPB1_CRIGR (105)/	Intra-Protein	4	1	21	9	1	1
1140	ODybkov_YChen_210722_290722Expl2_EC6EloABC_BS3_bRP1_min15a27a39a51_1.9803.9803.3.1.dta	3	2111.17	GSNNLKTPEGK(6)-KSLGSLPK(1)	Cross-Linked	BS3	2111.17	null	1	1.63527e-06	0.000594	0.28136	sp|Q14241|ELOA1_HUMAN (399)-sp|Q14241|ELOA1_HUMAN (412)/	Intra-Protein	7	1	13.5	8.5	1	1
1141	ODybkov_YChen_210722_290722Expl2_EC6EloABC_BS3_bRP1_min15a27a39a51_1.5645.5645.5.0.dta	5	1810.09	AKLNITPTKK(9)-KQQR(1)	Cross-Linked	BS3	1810.09	null	1	1.63609e-06	-0.000722	-0.398875	sp|Q7KZ85|SPT6H_HUMAN (625)-sp|Q7KZ85|SPT6H_HUMAN (1322)/	Intra-Protein	7	1	17	7	1	1
1142	ODybkov_YChen_210722_290722Expl2_EC6EloABC_BS3_bRP1_min10a22a34a46_3.2828.2828.4.0.dta	4	1673.95	MQNAAKASR(6)-KLKR(1)	Cross-Linked	BS3	1673.95	Oxidation[M](1)	1	1.63658e-06	-0.000675	-0.403238	sp|Q7KZ85|SPT6H_HUMAN (486)-sp|Q7KZ85|SPT6H_HUMAN (491)/	Intra-Protein	28	1	17.5	6.5	1	1
1143	ODybkov_YChen_210722_290722Expl2_EC6EloABC_BS3_bRP1_min14a26a38a50_2.16116.16116.3.0.dta	3	3361.64	SIPVKGAEDDELEEEADWIYR(5)-KENLTR(1)	Cross-Linked	BS3	3361.64	null	1	1.63953e-06	-0.000906	-0.269511	sp|Q7KZ85|SPT6H_HUMAN (309)-sp|Q7KZ85|SPT6H_HUMAN (413)/	Intra-Protein	19	1	26.5	5.5	1	1
1144	ODybkov_YChen_210722_290722Expl2_EC6EloABC_BS3_bRP1_min18a30a42a54_3.9631.9631.3.0.dta	3	1812.06	KSLGSLPK(1)-VKTNLDR(2)	Cross-Linked	BS3	1812.06	null	1	1.64626e-06	-0.000909	-0.501639	sp|Q14241|ELOA1_HUMAN (412)-sp|Q14241|ELOA1_HUMAN (406)/	Intra-Protein	36	1	18.5	12.5	1	1
1145	ODybkov_YChen_210722_290722Expl2_EC6EloABC_BS3_bRP1_min12a24a36a48_1.8270.8270.3.0.dta	3	1814.01	GMFKNLLK(4)-KAHQAR(1)	Cross-Linked	BS3	1814.01	Oxidation[M](2)	1	1.65601e-06	-8e-06	-0.00441	tr|I3LGP4|I3LGP4_PIG (486)-tr|I3LGP4|I3LGP4_PIG (535)/	Intra-Protein	4	1	12	8	1	1
1146	ODybkov_YChen_210722_290722Expl2_EC6EloABC_BS3_bRP1_min16a28a40a52_3.11762.11762.4.0.dta	4	2624.36	KDVDEAHYAYSFK(1)-LNITPTKK(7)	Cross-Linked	BS3	2624.36	null	1	1.66181e-06	0.00421	1.6042	sp|Q7KZ85|SPT6H_HUMAN (629)-sp|Q7KZ85|SPT6H_HUMAN (625)/	Intra-Protein	34	1	17.5	16.5	1	1
1147	ODybkov_YChen_210722_290722Expl2_EC6EloABC_BS3_bRP1_i_3.29870.29870.3.0.dta	3	2410.32	MATNTVYVFAKK(11)-DGKLAKPR(3)	Cross-Linked	BS3	2410.32	Oxidation[M](1)	1	1.67499e-06	-0.000651	-0.270089	tr|I3LGP4|I3LGP4_PIG (287)-tr|I3LGP4|I3LGP4_PIG (571)/	Intra-Protein	27	1	34	9	1	1
1148	ODybkov_YChen_210722_290722Expl2_EC6EloABC_BS3_bRP1_min12a24a36a48_1.7089.7089.4.0.dta	4	1990.07	ILKQNNTR(3)-KSEAEFR(1)	Cross-Linked	BS3	1990.07	null	1	1.67566e-06	-8.5e-05	-0.042712	sp|Q7KZ85|SPT6H_HUMAN (1008)-sp|Q7KZ85|SPT6H_HUMAN (901)/	Intra-Protein	4	1	10.5	7.5	1	1
1149	ODybkov_YChen_210722_290722Expl2_EC6EloABC_BS3_bRP1_min14a26a38a50_3.7726.7726.5.0.dta	5	1895.02	EKGHGGCGR(2)-IKDILAK(2)	Cross-Linked	BS3	1895.02	Carbamidomethyl[C](7)	1	1.67919e-06	-0.000362	-0.191027	sp|P11414|RPB1_CRIGR (179)-sp|P11414|RPB1_CRIGR (127)/	Intra-Protein	32	1	12	5	1	1
1150	ODybkov_YChen_210722_290722Expl2_EC6EloABC_BS3_bRP1_min18a30a42a54_3.11328.11328.3.0.dta	3	2665.52	LADIVKINNQLR(6)-AMQKSGRPLK(4)	Cross-Linked	BS3	2665.52	Oxidation[M](17)	1	1.68389e-06	-0.002095	-0.785964	sp|P11414|RPB1_CRIGR (285)-sp|P11414|RPB1_CRIGR (331)/	Intra-Protein	36	1	24	18	1	1
1151	ODybkov_YChen_210722_290722Expl2_EC6EloABC_BS3_bRP1_i_1.63892.63892.4.0.dta	4	4732.45	YGEDGLAGESVEFQNLATLKPSNK(20)-VIFPTGDSKVVLPCNLLR(9)	Cross-Linked	BS3	4732.45	Carbamidomethyl[C](41)	1	1.70252e-06	-0.000984	-0.207926	sp|P11414|RPB1_CRIGR (910)-sp|P11414|RPB1_CRIGR (976)/	Intra-Protein	1	1	34	22	1	1
1152	ODybkov_YChen_210722_290722Expl2_EC6EloABC_BS3_bRP1_min12a24a36a48_3.3420.3420.4.0.dta	4	1604.92	GAKPGVTK(3)-KAHQAR(1)	Cross-Linked	BS3	1604.92	null	1	1.71465e-06	0.000191	0.119009	tr|I3LGP4|I3LGP4_PIG (404)-tr|I3LGP4|I3LGP4_PIG (535)/	Intra-Protein	30	1	10	9	1	1
1153	ODybkov_YChen_210722_290722Expl2_EC6EloABC_BS3_bRP1_i_2.30196.30196.3.0.dta	3	2410.32	MATNTVYVFAKK(11)-DGKLAKPR(3)	Cross-Linked	BS3	2410.32	Oxidation[M](1)	1	1.71997e-06	-0.000893	-0.370491	tr|I3LGP4|I3LGP4_PIG (287)-tr|I3LGP4|I3LGP4_PIG (571)/	Intra-Protein	14	1	36	9	1	1
1154	ODybkov_YChen_210722_290722Expl2_EC6EloABC_BS3_bRP1_min12a24a36a48_1.7057.7057.3.0.dta	3	1799.93	AKDILCR(2)-KHMTDR(1)	Cross-Linked	BS3	1799.93	Carbamidomethyl[C](6)	1	1.72066e-06	-0.000254	-0.141117	sp|P11414|RPB1_CRIGR (1155)-sp|P11414|RPB1_CRIGR (1219)/	Intra-Protein	4	1	13	15	1	1
1155	ODybkov_YChen_210722_290722Expl2_EC6EloABC_BS3_bRP1_min14a26a38a50_3.3823.3823.3.0.dta	3	1830.96	SYKEQESKK(8)-YTKR(3)	Cross-Linked	BS3	1830.96	null	1	1.72669e-06	0.000471	0.257242	tr|I3LGP4|I3LGP4_PIG (897)-tr|I3LGP4|I3LGP4_PIG (966)/	Intra-Protein	32	1	19	7	1	1
1156	ODybkov_YChen_210722_290722Expl2_EC6EloABC_BS3_bRP1_min14a26a38a50_2.12449.12449.3.0.dta	3	2394.32	MATNTVYVFAKK(11)-DGKLAKPR(3)	Cross-Linked	BS3	2394.32	null	1	1.73431e-06	0.003163	1.32104	tr|I3LGP4|I3LGP4_PIG (287)-tr|I3LGP4|I3LGP4_PIG (571)/	Intra-Protein	19	1	24.5	6.5	1	1
1157	ODybkov_YChen_210722_290722Expl2_EC6EloABC_BS3_bRP1_min12a24a36a48_1.10950.10950.5.0.dta	5	2206.27	KPHVVTVAGENR(1)-KFLLNK(1)	Cross-Linked	BS3	2206.27	null	1	1.73865e-06	-4.8e-05	-0.021756	sp|Q7KZ85|SPT6H_HUMAN (847)-sp|Q7KZ85|SPT6H_HUMAN (841)/	Intra-Protein	4	1	20	7	1	1
1158	ODybkov_YChen_210722_290722Expl2_EC6EloABC_BS3_bRP1_min15a27a39a51_2.4911.4911.5.0.dta	5	2134.03	KHEHVGSFAR(1)-SNAMHGGR(1)	Cross-Linked	BS3	2134.04	null	1	1.74178e-06	-0.001027	-0.481248	sp|Q14241|ELOA1_HUMAN (86)-sp|Q14241|ELOA1_HUMAN (1)/	Intra-Protein	20	1	14.5	17.5	1	1
1159	ODybkov_YChen_210722_290722Expl2_EC6EloABC_BS3_bRP1_min12a24a36a48_1.11119.11119.5.0.dta	5	2206.27	KPHVVTVAGENR(1)-KFLLNK(1)	Cross-Linked	BS3	2206.27	null	1	1.74667e-06	1.9e-05	0.008612	sp|Q7KZ85|SPT6H_HUMAN (847)-sp|Q7KZ85|SPT6H_HUMAN (841)/	Intra-Protein	4	1	17	8	1	1
1160	ODybkov_YChen_210722_290722Expl2_EC6EloABC_BS3_bRP1_min18a30a42a54_1.4958.4958.4.1.dta	4	2134.04	KHEHVGSFAR(1)-SNAMHGGR(1)	Cross-Linked	BS3	2134.04	null	1	1.7556e-06	0.000319	0.149482	sp|Q14241|ELOA1_HUMAN (86)-sp|Q14241|ELOA1_HUMAN (1)/	Intra-Protein	10	1	19.5	20.5	1	1
1161	ODybkov_YChen_210722_290722Expl2_EC6EloABC_BS3_bRP1_min12a24a36a48_3.11150.11150.3.0.dta	3	2206.27	KPHVVTVAGENR(1)-KFLLNK(1)	Cross-Linked	BS3	2206.27	null	1	1.77466e-06	0.001204	0.545717	sp|Q7KZ85|SPT6H_HUMAN (847)-sp|Q7KZ85|SPT6H_HUMAN (841)/	Intra-Protein	30	1	23	12	1	1
1162	ODybkov_YChen_210722_290722Expl2_EC6EloABC_BS3_bRP1_i_1.51755.51755.4.0.dta	4	4309.23	GSKINISQVIAVVGQQNVEGK(3)-DKTGSSAQKSLSEYNNFK(9)	Cross-Linked	BS3	4309.23	null	1	1.80689e-06	0.002119	0.491735	sp|P11414|RPB1_CRIGR (778)-sp|P11414|RPB1_CRIGR (758)/	Intra-Protein	1	1	31.5	17.5	1	1
1163	ODybkov_YChen_210722_290722Expl2_EC6EloABC_BS3_bRP1_min14a26a38a50_3.3352.3352.3.0.dta	3	1569.82	GGQGAKK(6)-KHMTDR(1)	Cross-Linked	BS3	1569.82	null	1	1.81033e-06	-3.7e-05	-0.02357	tr|I3LGP4|I3LGP4_PIG (325)-sp|P11414|RPB1_CRIGR (1219)/	Inter-Protein	32	1	12	11	1	1
1164	ODybkov_YChen_210722_290722Expl2_EC6EloABC_BS3_bRP1_min14a26a38a50_2.12396.12396.4.0.dta	4	2394.32	MATNTVYVFAKK(11)-DGKLAKPR(3)	Cross-Linked	BS3	2394.32	null	1	1.81341e-06	0.002667	1.11389	tr|I3LGP4|I3LGP4_PIG (287)-tr|I3LGP4|I3LGP4_PIG (571)/	Intra-Protein	19	1	24	12	1	1
1165	ODybkov_YChen_210722_290722Expl2_EC6EloABC_BS3_bRP1_min15a27a39a51_1.14761.14761.4.0.dta	4	2248.42	ICRPLLIVEKQK(10)-LLLKK(4)	Cross-Linked	BS3	2248.42	Carbamidomethyl[C](2)	1	1.81686e-06	0.001009	0.44876	tr|I3LGP4|I3LGP4_PIG (707)-tr|I3LGP4|I3LGP4_PIG (713)/	Intra-Protein	7	1	27	9	1	1
1166	ODybkov_YChen_210722_290722Expl2_EC6EloABC_BS3_bRP1_min19a31a43_1.10368.10368.3.0.dta	3	1798.02	GMFKNLLK(4)-KAHQAR(1)	Cross-Linked	BS3	1798.02	null	1	1.82031e-06	0.000751	0.417683	tr|I3LGP4|I3LGP4_PIG (486)-tr|I3LGP4|I3LGP4_PIG (535)/	Intra-Protein	11	1	15	13	1	1
1167	ODybkov_YChen_210722_290722Expl2_EC6EloABC_BS3_bRP1_min18a30a42a54_3.12373.12373.4.1.dta	4	2649.52	LADIVKINNQLR(6)-AMQKSGRPLK(4)	Cross-Linked	BS3	2649.52	null	1	1.83402e-06	0.000367	0.138515	sp|P11414|RPB1_CRIGR (285)-sp|P11414|RPB1_CRIGR (331)/	Intra-Protein	36	1	20	12	1	1
1168	ODybkov_YChen_210722_290722Expl2_EC6EloABC_BS3_bRP1_min16a28a40a52_1.11441.11441.4.0.dta	4	2624.36	KDVDEAHYAYSFK(1)-LNITPTKK(7)	Cross-Linked	BS3	2624.36	null	1	1.84045e-06	0.002279	0.868402	sp|Q7KZ85|SPT6H_HUMAN (629)-sp|Q7KZ85|SPT6H_HUMAN (625)/	Intra-Protein	8	1	18.5	14.5	1	1
1169	ODybkov_YChen_210722_290722Expl2_EC6EloABC_BS3_bRP1_min11a23a35a47_2.20334.20334.3.0.dta	3	2608.35	LKDLDLDAFAEELER(2)-YKDLR(2)	Cross-Linked	BS3	2608.35	null	1	1.84561e-06	0.000554	0.212395	sp|Q7KZ85|SPT6H_HUMAN (1103)-sp|Q7KZ85|SPT6H_HUMAN (1138)/	Intra-Protein	16	1	27.5	6.5	1	1
1170	ODybkov_YChen_210722_290722Expl2_EC6EloABC_BS3_bRP1_min17a29a41a53_1.3565.3565.3.0.dta	3	1373.77	KSAIGQR(1)-KDSK(1)	Cross-Linked	BS3	1373.77	null	1	1.85393e-06	-0.000455	-0.331204	tr|I3LGP4|I3LGP4_PIG (326)-tr|I3LGP4|I3LGP4_PIG (288)/	Intra-Protein	9	1	13	5	1	1
1171	ODybkov_YChen_210722_290722Expl2_EC6EloABC_BS3_bRP1_min17a29a41a53_3.7489.7489.6.1.dta	6	3070.42	NAEPDEQDFEKSNSR(11)-KHEHVGSFAR(1)	Cross-Linked	BS3	3070.42	null	1	1.85393e-06	-0.000429	-0.13972	sp|Q14241|ELOA1_HUMAN (120)-sp|Q14241|ELOA1_HUMAN (86)/	Intra-Protein	35	1	17.5	14.5	1	1
1172	ODybkov_YChen_210722_290722Expl2_EC6EloABC_BS3_bRP1_i_1.31307.31307.4.0.dta	4	2394.32	MATNTVYVFAKK(11)-DGKLAKPR(3)	Cross-Linked	BS3	2394.32	null	1	1.87275e-06	0.002637	1.10136	tr|I3LGP4|I3LGP4_PIG (287)-tr|I3LGP4|I3LGP4_PIG (571)/	Intra-Protein	1	1	24	13	1	1
1173	ODybkov_YChen_210722_290722Expl2_EC6EloABC_BS3_bRP1_min10a22a34a46_3.8032.8032.3.1.dta	3	2410.25	TYQDIQNTIKK(10)-DKTGSSAQK(2)	Cross-Linked	BS3	2410.25	null	1	1.88666e-06	3.5e-05	0.014521	sp|P11414|RPB1_CRIGR (707)-sp|P11414|RPB1_CRIGR (751)/	Intra-Protein	28	1	18.5	7.5	1	1
1174	ODybkov_YChen_210722_290722Expl2_EC6EloABC_BS3_bRP1_i_1.31782.31782.4.0.dta	4	3837.74	SEYSELDEDESQAPYDPNGKPER(20)-PYANQPTVR(1)	Cross-Linked	BS3	3837.74	null	1	1.90296e-06	0.002643	0.688687	tr|I3LCH3|I3LCH3_PIG (225)-tr|I3LCH3|I3LCH3_PIG (2)/	Intra-Protein	1	1	36.5	11.5	1	1
1175	ODybkov_YChen_210722_290722Expl2_EC6EloABC_BS3_bRP1_min14a26a38a50_3.8711.8711.4.1.dta	4	3139.52	NAEPDEQDFEKSNSR(11)-KLSELERPHK(1)	Cross-Linked	BS3	3139.53	null	1	1.90677e-06	-0.004659	-1.48398	sp|Q14241|ELOA1_HUMAN (120)-sp|Q14241|ELOA1_HUMAN (164)/	Intra-Protein	32	1	25	15	1	1
1176	ODybkov_YChen_210722_290722Expl2_EC6EloABC_BS3_bRP1_min16a28a40a52_1.5757.5757.3.0.dta	3	1516.91	GAKPGVTK(3)-IKYAK(2)	Cross-Linked	BS3	1516.91	null	1	1.92786e-06	8.6e-05	0.056694	tr|I3LGP4|I3LGP4_PIG (404)-tr|I3LGP4|I3LGP4_PIG (414)/	Intra-Protein	8	1	10.5	8.5	1	1
1177	ODybkov_YChen_210722_290722Expl2_EC6EloABC_BS3_bRP1_i_2.33288.33288.4.0.dta	4	3837.74	SEYSELDEDESQAPYDPNGKPER(20)-PYANQPTVR(1)	Cross-Linked	BS3	3837.74	null	1	1.92901e-06	0.000549	0.143053	tr|I3LCH3|I3LCH3_PIG (225)-tr|I3LCH3|I3LCH3_PIG (2)/	Intra-Protein	14	1	38.5	12.5	1	1
1178	ODybkov_YChen_210722_290722Expl2_EC6EloABC_BS3_bRP1_min19a31a43_1.14368.14368.5.0.dta	5	3934.04	MSVTEGGIKYPETTEGGRPK(9)-RVQFGVLSPDELKR(13)	Cross-Linked	BS3	3934.04	Oxidation[M](1)	1	1.93403e-06	0.005365	1.36374	sp|P11414|RPB1_CRIGR (42)-sp|P11414|RPB1_CRIGR (32)/	Intra-Protein	11	1	46	23	1	1
1179	ODybkov_YChen_210722_290722Expl2_EC6EloABC_BS3_bRP1_min21a33a45_3.11721.11721.3.0.dta	3	2649.52	LADIVKINNQLR(6)-AMQKSGRPLK(4)	Cross-Linked	BS3	2649.52	null	1	1.93403e-06	-0.002664	-1.00546	sp|P11414|RPB1_CRIGR (285)-sp|P11414|RPB1_CRIGR (331)/	Intra-Protein	39	1	24	16	1	1
1180	ODybkov_YChen_210722_290722Expl2_EC6EloABC_BS3_bRP1_min17a29a41a53_1.3495.3495.3.0.dta	3	1373.77	KSAIGQR(1)-KDSK(1)	Cross-Linked	BS3	1373.77	null	1	1.93539e-06	-0.000456	-0.331932	tr|I3LGP4|I3LGP4_PIG (326)-tr|I3LGP4|I3LGP4_PIG (288)/	Intra-Protein	9	1	13	7	1	1
1181	ODybkov_YChen_210722_290722Expl2_EC6EloABC_BS3_bRP1_i_1.17608.17608.3.0.dta	3	2410.25	TYQDIQNTIKK(10)-DKTGSSAQK(2)	Cross-Linked	BS3	2410.25	null	1	1.93694e-06	0.001459	0.605332	sp|P11414|RPB1_CRIGR (707)-sp|P11414|RPB1_CRIGR (751)/	Intra-Protein	1	1	20.5	9.5	1	1
1182	ODybkov_YChen_210722_290722Expl2_EC6EloABC_BS3_bRP1_min17a29a41a53_1.3761.3761.4.0.dta	4	1498.86	DGKLAKPR(3)-KDSK(1)	Cross-Linked	BS3	1498.86	null	1	1.93771e-06	-0.000302	-0.201487	tr|I3LGP4|I3LGP4_PIG (571)-tr|I3LGP4|I3LGP4_PIG (288)/	Intra-Protein	9	1	11	8	1	1
1183	ODybkov_YChen_210722_290722Expl2_EC6EloABC_BS3_bRP1_i_1.65889.65889.3.0.dta	3	3086.66	FEDEELQQILDDIQTKR(16)-SLLLQKK(6)	Cross-Linked	BS3	3086.66	null	1	1.93829e-06	0.002858	0.925919	tr|A0A287ADR4|A0A287ADR4_PIG (179)-tr|A0A287ADR4|A0A287ADR4_PIG (132)/	Intra-Protein	1	1	36	8	1	1
1184	ODybkov_YChen_210722_290722Expl2_EC6EloABC_BS3_bRP1_min19a31a43_2.10590.10590.3.0.dta	3	2958.45	GKNICEGGEEMDNK(2)-LLVDSNNPKIK(9)	Cross-Linked	BS3	2958.45	Carbamidomethyl[C](5)	1	1.94354e-06	-0.001853	-0.626341	sp|P11414|RPB1_CRIGR (151)-sp|P11414|RPB1_CRIGR (125)/	Intra-Protein	24	1	17.5	15.5	1	1
1185	ODybkov_YChen_210722_290722Expl2_EC6EloABC_BS3_bRP1_min17a29a41a53_1.12076.12076.5.0.dta	5	3533.63	DALQKEEEMEGDYQETWK(5)-KHEHVGSFAR(1)	Cross-Linked	BS3	3533.63	null	1	1.94529e-06	0.002811	0.7955	sp|Q14241|ELOA1_HUMAN (133)-sp|Q14241|ELOA1_HUMAN (86)/	Intra-Protein	9	1	39	14	1	1
1186	ODybkov_YChen_210722_290722Expl2_EC6EloABC_BS3_bRP1_min14a26a38a50_3.8710.8710.5.0.dta	5	3139.52	NAEPDEQDFEKSNSR(11)-KLSELERPHK(1)	Cross-Linked	BS3	3139.53	null	1	1.94937e-06	-0.005414	-1.72446	sp|Q14241|ELOA1_HUMAN (120)-sp|Q14241|ELOA1_HUMAN (164)/	Intra-Protein	32	1	25	15	1	1
1187	ODybkov_YChen_210722_290722Expl2_EC6EloABC_BS3_bRP1_min14a26a38a50_1.10984.10984.4.0.dta	4	2206.27	KPHVVTVAGENR(1)-KFLLNK(1)	Cross-Linked	BS3	2206.27	null	1	1.94977e-06	0.001103	0.499939	sp|Q7KZ85|SPT6H_HUMAN (847)-sp|Q7KZ85|SPT6H_HUMAN (841)/	Intra-Protein	6	1	26	11	1	1
1188	ODybkov_YChen_210722_290722Expl2_EC6EloABC_BS3_bRP1_min21a33a45_1.11747.11747.3.0.dta	3	2649.52	LADIVKINNQLR(6)-AMQKSGRPLK(4)	Cross-Linked	BS3	2649.52	null	1	1.95191e-06	-0.001096	-0.413659	sp|P11414|RPB1_CRIGR (285)-sp|P11414|RPB1_CRIGR (331)/	Intra-Protein	13	1	26.5	14.5	1	1
1189	ODybkov_YChen_210722_290722Expl2_EC6EloABC_BS3_bRP1_min15a27a39a51_1.10739.10739.3.0.dta	3	3084.47	KAFSSPQEEEEAGFTGR(1)-SDEKASVVSR(4)	Cross-Linked	BS3	3084.48	null	1	1.96013e-06	-0.00673	-2.18189	sp|Q14241|ELOA1_HUMAN (541)-sp|Q14241|ELOA1_HUMAN (291)/	Intra-Protein	7	1	21.5	6.5	1	1
1190	ODybkov_YChen_210722_290722Expl2_EC6EloABC_BS3_bRP1_min11a23a35a47_2.18230.18230.3.2.dta	3	2937.45	VWQWDEKWTQLR(7)-EYVIKACSR(5)	Cross-Linked	BS3	2937.47	Carbamidomethyl[C](22)	1	1.99254e-06	-0.02492	-8.48349	sp|Q7KZ85|SPT6H_HUMAN (405)-sp|Q7KZ85|SPT6H_HUMAN (746)/	Intra-Protein	16	1	15.5	12.5	1	1
1191	ODybkov_YChen_210722_290722Expl2_EC6EloABC_BS3_bRP1_i_1.29776.29776.5.0.dta	5	2624.36	KDVDEAHYAYSFK(1)-LNITPTKK(7)	Cross-Linked	BS3	2624.36	null	1	1.99892e-06	-0.000432	-0.164612	sp|Q7KZ85|SPT6H_HUMAN (629)-sp|Q7KZ85|SPT6H_HUMAN (625)/	Intra-Protein	1	1	18.5	9.5	1	1
1192	ODybkov_YChen_210722_290722Expl2_EC6EloABC_BS3_bRP1_min12a24a36a48_1.11460.11460.4.0.dta	4	2410.32	MATNTVYVFAKK(11)-DGKLAKPR(3)	Cross-Linked	BS3	2410.32	Oxidation[M](1)	1	2.00092e-06	0.00182	0.755088	tr|I3LGP4|I3LGP4_PIG (287)-tr|I3LGP4|I3LGP4_PIG (571)/	Intra-Protein	4	1	28	9	1	1
1193	ODybkov_YChen_210722_290722Expl2_EC6EloABC_BS3_bRP1_i_1.31473.31473.4.0.dta	4	3837.74	SEYSELDEDESQAPYDPNGKPER(20)-PYANQPTVR(1)	Cross-Linked	BS3	3837.74	null	1	2.00995e-06	-0.000638	-0.166244	tr|I3LCH3|I3LCH3_PIG (225)-tr|I3LCH3|I3LCH3_PIG (2)/	Intra-Protein	1	1	31.5	10.5	1	1
1194	ODybkov_YChen_210722_290722Expl2_EC6EloABC_BS3_bRP1_min19a31a43_1.13663.13663.3.0.dta	3	3175.56	KGFDQEEVFEKPTR(11)-MDTQKDVQPPK(5)	Cross-Linked	BS3	3175.56	Acetyl[ProteinN-term](17)	1	2.01579e-06	0.002639	0.831034	tr|I3LGP4|I3LGP4_PIG (908)-tr|I3LN51|I3LN51_PIG (5)/	Inter-Protein	11	1	28	18	1	1
1195	ODybkov_YChen_210722_290722Expl2_EC6EloABC_BS3_bRP1_min12a24a36a48_1.12668.12668.4.4.dta	4	2206.27	KPHVVTVAGENR(1)-KFLLNK(1)	Cross-Linked	BS3	2206.27	null	1	2.018e-06	0.001432	0.649059	sp|Q7KZ85|SPT6H_HUMAN (847)-sp|Q7KZ85|SPT6H_HUMAN (841)/	Intra-Protein	4	1	25	9	1	1
1196	ODybkov_YChen_210722_290722Expl2_EC6EloABC_BS3_bRP1_min10a22a34a46_1.8707.8707.4.1.dta	4	1598.94	KIAPMMAK(1)-KPTVK(1)	Cross-Linked	BS3	1598.94	null	1	2.04482e-06	0.001138	0.711723	sp|Q14241|ELOA1_HUMAN (782)-sp|Q14241|ELOA1_HUMAN (777)/	Intra-Protein	2	1	8.5	5.5	1	1
1197	ODybkov_YChen_210722_290722Expl2_EC6EloABC_BS3_bRP1_min17a29a41a53_3.5000.5000.5.0.dta	5	2134.03	KHEHVGSFAR(1)-SNAMHGGR(1)	Cross-Linked	BS3	2134.04	null	1	2.04748e-06	-0.001319	-0.618078	sp|Q14241|ELOA1_HUMAN (86)-sp|Q14241|ELOA1_HUMAN (1)/	Intra-Protein	35	1	12.5	15.5	1	1
1198	ODybkov_YChen_210722_290722Expl2_EC6EloABC_BS3_bRP1_min16a28a40a52_1.12250.12250.5.0.dta	5	2394.32	MATNTVYVFAKK(11)-DGKLAKPR(3)	Cross-Linked	BS3	2394.32	null	1	2.06558e-06	-0.000538	-0.224698	tr|I3LGP4|I3LGP4_PIG (287)-tr|I3LGP4|I3LGP4_PIG (571)/	Intra-Protein	8	1	20	10	1	1
1199	ODybkov_YChen_210722_290722Expl2_EC6EloABC_BS3_bRP1_min13a25a37a49_1.12747.12747.4.1.dta	4	3330.55	MHGGGPPSGDSACPLR(1)-QKLFTEVEGTCTGK(2)	Cross-Linked	BS3	3330.56	Carbamidomethyl[C](13);Carbamidomethyl[C](30)	1	2.07157e-06	-0.000555	-0.166639	sp|P11414|RPB1_CRIGR (1)-tr|I3LJZ9|I3LJZ9_PIG (29)/	Inter-Protein	5	1	21	20	1	1
1200	ODybkov_YChen_210722_290722Expl2_EC6EloABC_BS3_bRP1_min21a33a45_2.11514.11514.3.0.dta	3	2412.27	VAIKDKQEGIE(6)-PYANQPTVR(1)	Cross-Linked	BS3	2412.28	null	1	2.07821e-06	-0.003274	-1.35722	tr|F1RKE4|F1RKE4_PIG (112)-tr|I3LCH3|I3LCH3_PIG (2)/	Inter-Protein	26	1	20	14	1	1
1201	ODybkov_YChen_210722_290722Expl2_EC6EloABC_BS3_bRP1_min12a24a36a48_3.11022.11022.4.0.dta	4	2206.27	KPHVVTVAGENR(1)-KFLLNK(1)	Cross-Linked	BS3	2206.27	null	1	2.08196e-06	0.002291	1.0384	sp|Q7KZ85|SPT6H_HUMAN (847)-sp|Q7KZ85|SPT6H_HUMAN (841)/	Intra-Protein	30	1	27	9	1	1
1202	ODybkov_YChen_210722_290722Expl2_EC6EloABC_BS3_bRP1_min14a26a38a50_3.15646.15646.3.0.dta	3	3078.52	SIPVKGAEDDELEEEADWIYR(5)-KTTK(1)	Cross-Linked	BS3	3078.52	null	1	2.08404e-06	0.001833	0.595417	sp|Q7KZ85|SPT6H_HUMAN (309)-sp|Q7KZ85|SPT6H_HUMAN (260)/	Intra-Protein	32	1	37	5	1	1
1203	ODybkov_YChen_210722_290722Expl2_EC6EloABC_BS3_bRP1_i_2.31964.31964.4.0.dta	4	2079.25	LKELINISK(2)-DGKLAKPR(3)	Cross-Linked	BS3	2079.25	null	1	2.09218e-06	-0.000484	-0.232776	sp|P11414|RPB1_CRIGR (1125)-tr|I3LGP4|I3LGP4_PIG (571)/	Inter-Protein	14	1	10	10	1	1
1204	ODybkov_YChen_210722_290722Expl2_EC6EloABC_BS3_bRP1_min12a24a36a48_1.11139.11139.5.0.dta	5	2206.27	KPHVVTVAGENR(1)-KFLLNK(1)	Cross-Linked	BS3	2206.27	null	1	2.09344e-06	1.9e-05	0.008612	sp|Q7KZ85|SPT6H_HUMAN (847)-sp|Q7KZ85|SPT6H_HUMAN (841)/	Intra-Protein	4	1	20	7	1	1
1205	ODybkov_YChen_210722_290722Expl2_EC6EloABC_BS3_bRP1_min10a22a34a46_3.3034.3034.3.0.dta	3	1604.92	GAKPGVTK(3)-KAHQAR(1)	Cross-Linked	BS3	1604.92	null	1	2.10141e-06	0.000558	0.34768	tr|I3LGP4|I3LGP4_PIG (404)-tr|I3LGP4|I3LGP4_PIG (535)/	Intra-Protein	28	1	12	11	1	1
1206	ODybkov_YChen_210722_290722Expl2_EC6EloABC_BS3_bRP1_min12a24a36a48_3.5919.5919.3.0.dta	3	1815.92	AKDILCR(2)-KHMTDR(1)	Cross-Linked	BS3	1815.92	Carbamidomethyl[C](6);Oxidation[M](13)	1	2.10836e-06	-0.000202	-0.111238	sp|P11414|RPB1_CRIGR (1155)-sp|P11414|RPB1_CRIGR (1219)/	Intra-Protein	30	1	11	16	1	1
1207	ODybkov_YChen_210722_290722Expl2_EC6EloABC_BS3_bRP1_min10a22a34a46_2.11044.11044.4.0.dta	4	2218.21	LTHVYDLCKGK(9)-TMKVLR(3)	Cross-Linked	BS3	2218.21	Carbamidomethyl[C](8)	1	2.11575e-06	0.000317	0.142908	sp|P11414|RPB1_CRIGR (149)-sp|P11414|RPB1_CRIGR (105)/	Intra-Protein	15	1	23	8	1	1
1208	ODybkov_YChen_210722_290722Expl2_EC6EloABC_BS3_bRP1_min16a28a40a52_1.17453.17453.4.1.dta	4	4298.11	MQAYQYEQISADPDKPLADGIR(15)-KFGLTPEQFGENLR(1)	Cross-Linked	BS3	4298.11	Oxidation[M](1)	1	2.12508e-06	0.002431	0.565598	sp|Q7KZ85|SPT6H_HUMAN (437)-sp|Q7KZ85|SPT6H_HUMAN (541)/	Intra-Protein	8	1	32.5	15.5	1	1
1209	ODybkov_YChen_210722_290722Expl2_EC6EloABC_BS3_bRP1_i_1.3844.3844.4.0.dta	4	1657.95	MQNAAKASR(6)-KLKR(1)	Cross-Linked	BS3	1657.95	null	1	2.1304e-06	-0.000723	-0.43608	sp|Q7KZ85|SPT6H_HUMAN (486)-sp|Q7KZ85|SPT6H_HUMAN (491)/	Intra-Protein	1	1	13.5	7.5	1	1
1210	ODybkov_YChen_210722_290722Expl2_EC6EloABC_BS3_bRP1_min14a26a38a50_3.5124.5124.3.0.dta	3	1774.05	GAKPGVTKEK(8)-IKYAK(2)	Cross-Linked	BS3	1774.05	null	1	2.13723e-06	0.0003	0.169105	tr|I3LGP4|I3LGP4_PIG (409)-tr|I3LGP4|I3LGP4_PIG (414)/	Intra-Protein	32	1	19	7	1	1
1211	ODybkov_YChen_210722_290722Expl2_EC6EloABC_BS3_bRP1_min14a26a38a50_3.12619.12619.3.0.dta	3	3837.74	SEYSELDEDESQAPYDPNGKPER(20)-PYANQPTVR(1)	Cross-Linked	BS3	3837.74	null	1	2.13787e-06	0.000935	0.243633	tr|I3LCH3|I3LCH3_PIG (225)-tr|I3LCH3|I3LCH3_PIG (2)/	Intra-Protein	32	1	38.5	8.5	1	1
1212	ODybkov_YChen_210722_290722Expl2_EC6EloABC_BS3_bRP1_min10a22a34a46_2.12073.12073.5.0.dta	5	2394.32	MATNTVYVFAKK(11)-DGKLAKPR(3)	Cross-Linked	BS3	2394.32	null	1	2.13851e-06	0.000226	0.09439	tr|I3LGP4|I3LGP4_PIG (287)-tr|I3LGP4|I3LGP4_PIG (571)/	Intra-Protein	15	1	19	8	1	1
1213	ODybkov_YChen_210722_290722Expl2_EC6EloABC_BS3_bRP1_min14a26a38a50_3.10932.10932.4.4.dta	4	2743.35	NAEPDEQDFEKSNSR(11)-KLVPVER(1)	Cross-Linked	BS3	2743.35	null	1	2.14043e-06	0.001197	0.436327	sp|Q14241|ELOA1_HUMAN (120)-sp|Q14241|ELOA1_HUMAN (103)/	Intra-Protein	32	1	15.5	8.5	1	1
1214	ODybkov_YChen_210722_290722Expl2_EC6EloABC_BS3_bRP1_min19a31a43_2.7874.7874.4.0.dta	4	2269.12	KDVDEAHYAYSFK(1)-KQQR(1)	Cross-Linked	BS3	2269.12	null	1	2.14901e-06	-0.007522	-3.31494	sp|Q7KZ85|SPT6H_HUMAN (629)-sp|Q7KZ85|SPT6H_HUMAN (1322)/	Intra-Protein	24	1	35	6	1	1
1215	ODybkov_YChen_210722_290722Expl2_EC6EloABC_BS3_bRP1_min19a31a43_3.10645.10645.3.0.dta	3	1798.02	GMFKNLLK(4)-KAHQAR(1)	Cross-Linked	BS3	1798.02	null	1	2.15935e-06	0.000105	0.058398	tr|I3LGP4|I3LGP4_PIG (486)-tr|I3LGP4|I3LGP4_PIG (535)/	Intra-Protein	37	1	15	12	1	1
1216	ODybkov_YChen_210722_290722Expl2_EC6EloABC_BS3_bRP1_min21a33a45_1.3756.3756.3.1.dta	3	1498.86	DGKLAKPR(3)-KDSK(1)	Cross-Linked	BS3	1498.86	null	1	2.16238e-06	-0.000198	-0.132101	tr|I3LGP4|I3LGP4_PIG (571)-tr|I3LGP4|I3LGP4_PIG (288)/	Intra-Protein	13	1	11	6	1	1
1217	ODybkov_YChen_210722_290722Expl2_EC6EloABC_BS3_bRP1_i_1.19536.19536.3.0.dta	3	2458.34	KAKQDVIEVIEK(1)-DKTGSSAQK(2)	Cross-Linked	BS3	2458.34	null	1	2.16822e-06	0.003855	1.56813	sp|P11414|RPB1_CRIGR (708)-sp|P11414|RPB1_CRIGR (751)/	Intra-Protein	1	1	27	12	1	1
1218	ODybkov_YChen_210722_290722Expl2_EC6EloABC_BS3_bRP1_min21a33a45_1.9528.9528.4.1.dta	4	2845.39	KGFDQEEVFEKPTR(1)-SYKEQESK(3)	Cross-Linked	BS3	2845.39	null	1	2.18346e-06	0.002722	0.956635	tr|I3LGP4|I3LGP4_PIG (898)-tr|I3LGP4|I3LGP4_PIG (892)/	Intra-Protein	13	1	37	16	1	1
1219	ODybkov_YChen_210722_290722Expl2_EC6EloABC_BS3_bRP1_i_1.29669.29669.4.0.dta	4	2649.52	LADIVKINNQLR(6)-AMQKSGRPLK(4)	Cross-Linked	BS3	2649.52	null	1	2.20386e-06	0.001467	0.553685	sp|P11414|RPB1_CRIGR (285)-sp|P11414|RPB1_CRIGR (331)/	Intra-Protein	1	1	20	13	1	1
1220	ODybkov_YChen_210722_290722Expl2_EC6EloABC_BS3_bRP1_i_2.42194.42194.4.0.dta	4	3761.85	MQAYQYEQISADPDKPLADGIR(15)-DIPKMQNAAK(4)	Cross-Linked	BS3	3761.85	null	1	2.20915e-06	-0.000407	-0.108191	sp|Q7KZ85|SPT6H_HUMAN (437)-sp|Q7KZ85|SPT6H_HUMAN (480)/	Intra-Protein	14	1	32.5	9.5	1	1
1221	ODybkov_YChen_210722_290722Expl2_EC6EloABC_BS3_bRP1_min16a28a40a52_3.13970.13970.3.0.dta	3	1928.09	LLNYAPLEK(9)-KGQELR(1)	Cross-Linked	BS3	1928.09	null	1	2.21003e-06	0.003037	1.57514	sp|P62875|RPAB5_HUMAN (67)-tr|I3LCH3|I3LCH3_PIG (155)/	Inter-Protein	34	1	16	7	1	1
1222	ODybkov_YChen_210722_290722Expl2_EC6EloABC_BS3_bRP1_min19a31a43_2.4322.4322.3.0.dta	3	1198.72	LAKPR(3)-KDSK(1)	Cross-Linked	BS3	1198.72	null	1	2.21557e-06	8.5e-05	0.070909	tr|I3LGP4|I3LGP4_PIG (574)-tr|I3LGP4|I3LGP4_PIG (288)/	Intra-Protein	24	1	11	7	1	1
1223	ODybkov_YChen_210722_290722Expl2_EC6EloABC_BS3_bRP1_i_1.56914.56914.4.0.dta	4	2978.62	LDNGVTGFIPTKFLSDK(12)-IMKIDIEK(3)	Cross-Linked	BS3	2978.62	null	1	2.22333e-06	0.001249	0.419322	sp|Q7KZ85|SPT6H_HUMAN (1246)-sp|Q7KZ85|SPT6H_HUMAN (1272)/	Intra-Protein	1	1	26.5	7.5	1	1
1224	ODybkov_YChen_210722_290722Expl2_EC6EloABC_BS3_bRP1_min10a22a34a46_2.11084.11084.3.0.dta	3	2218.21	LTHVYDLCKGK(9)-TMKVLR(3)	Cross-Linked	BS3	2218.21	Carbamidomethyl[C](8)	1	2.22667e-06	0.001038	0.467945	sp|P11414|RPB1_CRIGR (149)-sp|P11414|RPB1_CRIGR (105)/	Intra-Protein	15	1	22	6	1	1
1225	ODybkov_YChen_210722_290722Expl2_EC6EloABC_BS3_bRP1_i_1.29563.29563.4.0.dta	4	2649.52	LADIVKINNQLR(6)-AMQKSGRPLK(4)	Cross-Linked	BS3	2649.52	null	1	2.23314e-06	0.00148	0.558591	sp|P11414|RPB1_CRIGR (285)-sp|P11414|RPB1_CRIGR (331)/	Intra-Protein	1	1	24	12	1	1
1226	ODybkov_YChen_210722_290722Expl2_EC6EloABC_BS3_bRP1_min19a31a43_1.8486.8486.4.0.dta	4	1581.96	IKDILAK(2)-SKGQPK(2)	Cross-Linked	BS3	1581.96	null	1	2.2403e-06	-0.000801	-0.506335	sp|P11414|RPB1_CRIGR (127)-sp|P11414|RPB1_CRIGR (134)/	Intra-Protein	11	1	7.5	7.5	1	1
1227	ODybkov_YChen_210722_290722Expl2_EC6EloABC_BS3_bRP1_i_1.31136.31136.3.0.dta	3	2394.32	MATNTVYVFAKK(11)-DGKLAKPR(3)	Cross-Linked	BS3	2394.32	null	1	2.24187e-06	0.002502	1.04497	tr|I3LGP4|I3LGP4_PIG (287)-tr|I3LGP4|I3LGP4_PIG (571)/	Intra-Protein	1	1	25.5	12.5	1	1
1228	ODybkov_YChen_210722_290722Expl2_EC6EloABC_BS3_bRP1_min18a30a42a54_3.18144.18144.5.0.dta	5	4309.23	GSKINISQVIAVVGQQNVEGK(3)-DKTGSSAQKSLSEYNNFK(9)	Cross-Linked	BS3	4309.23	null	1	2.25784e-06	0.00209	0.485005	sp|P11414|RPB1_CRIGR (778)-sp|P11414|RPB1_CRIGR (758)/	Intra-Protein	36	1	28.5	18.5	1	1
1229	ODybkov_YChen_210722_290722Expl2_EC6EloABC_BS3_bRP1_min12a24a36a48_2.9720.9720.4.0.dta	4	2220.19	MATNTVYVFAKK(11)-KAHQAR(1)	Cross-Linked	BS3	2220.2	null	1	2.26621e-06	-0.00267	-1.2026	tr|I3LGP4|I3LGP4_PIG (287)-tr|I3LGP4|I3LGP4_PIG (535)/	Intra-Protein	17	1	23	8	1	1
1230	ODybkov_YChen_210722_290722Expl2_EC6EloABC_BS3_bRP1_min14a26a38a50_3.9815.9815.6.0.dta	6	2676.44	VIAHPSFHNINFKQAEK(13)-KQQR(1)	Cross-Linked	BS3	2676.44	null	1	2.27506e-06	-0.000513	-0.191673	sp|Q7KZ85|SPT6H_HUMAN (1344)-sp|Q7KZ85|SPT6H_HUMAN (1322)/	Intra-Protein	32	1	16	5	1	1
1231	ODybkov_YChen_210722_290722Expl2_EC6EloABC_BS3_bRP1_min10a22a34a46_2.9243.9243.3.0.dta	3	2025.07	NKTQISLVR(2)-SNAMHGGR(1)	Cross-Linked	BS3	2025.07	null	1	2.27575e-06	0.001074	0.530353	tr|I3LGP4|I3LGP4_PIG (1220)-sp|Q14241|ELOA1_HUMAN (1)/	Inter-Protein	15	1	14.5	17.5	1	1
1232	ODybkov_YChen_210722_290722Expl2_EC6EloABC_BS3_bRP1_min15a27a39a51_1.12227.12227.3.0.dta	3	3837.74	SEYSELDEDESQAPYDPNGKPER(20)-PYANQPTVR(1)	Cross-Linked	BS3	3837.74	null	1	2.28555e-06	0.000211	0.05498	tr|I3LCH3|I3LCH3_PIG (225)-tr|I3LCH3|I3LCH3_PIG (2)/	Intra-Protein	7	1	33.5	6.5	1	1
1233	ODybkov_YChen_210722_290722Expl2_EC6EloABC_BS3_bRP1_min12a24a36a48_3.11523.11523.3.0.dta	3	2410.32	MATNTVYVFAKK(11)-DGKLAKPR(3)	Cross-Linked	BS3	2410.32	Oxidation[M](1)	1	2.29494e-06	0.001287	0.533955	tr|I3LGP4|I3LGP4_PIG (287)-tr|I3LGP4|I3LGP4_PIG (571)/	Intra-Protein	30	1	35	6	1	1
1234	ODybkov_YChen_210722_290722Expl2_EC6EloABC_BS3_bRP1_min16a28a40a52_3.17898.17898.4.0.dta	4	1975.29	KLEELLIK(1)-KIPIIIR(1)	Cross-Linked	BS3	1975.29	null	1	2.30876e-06	-1.3e-05	-0.006581	sp|Q7KZ85|SPT6H_HUMAN (1445)-tr|F1SKN8|F1SKN8_PIG (101)/	Inter-Protein	34	1	9	8	1	1
1235	ODybkov_YChen_210722_290722Expl2_EC6EloABC_BS3_bRP1_min12a24a36a48_1.9015.9015.4.0.dta	4	3103.49	MSVTEGGIKYPETTEGGRPK(9)-SNAMHGGR(1)	Cross-Linked	BS3	3103.49	null	1	2.3106e-06	0.00102	0.328662	sp|P11414|RPB1_CRIGR (42)-sp|Q14241|ELOA1_HUMAN (1)/	Inter-Protein	4	1	40	17	1	1
1236	ODybkov_YChen_210722_290722Expl2_EC6EloABC_BS3_bRP1_min18a30a42a54_3.18594.18594.3.0.dta	3	3239.81	ALQQFLYVQMAKELK(12)-LLAEAKEYVIK(6)	Cross-Linked	BS3	3239.8	Oxidation[M](10)	1	2.3113e-06	0.006222	1.92049	sp|Q7KZ85|SPT6H_HUMAN (730)-sp|Q7KZ85|SPT6H_HUMAN (741)/	Intra-Protein	36	1	29	10	1	1
1237	ODybkov_YChen_210722_290722Expl2_EC6EloABC_BS3_bRP1_min14a26a38a50_2.7379.7379.5.0.dta	5	1895.02	EKGHGGCGR(2)-IKDILAK(2)	Cross-Linked	BS3	1895.02	Carbamidomethyl[C](7)	1	2.31592e-06	-0.001095	-0.577831	sp|P11414|RPB1_CRIGR (179)-sp|P11414|RPB1_CRIGR (127)/	Intra-Protein	19	1	14	11	1	1
1238	ODybkov_YChen_210722_290722Expl2_EC6EloABC_BS3_bRP1_i_1.17709.17709.3.0.dta	3	1581.96	IKDILAK(2)-SKGQPK(2)	Cross-Linked	BS3	1581.96	null	1	2.33593e-06	0.001082	0.683963	sp|P11414|RPB1_CRIGR (127)-sp|P11414|RPB1_CRIGR (134)/	Intra-Protein	1	1	12.5	11.5	1	1
1239	ODybkov_YChen_210722_290722Expl2_EC6EloABC_BS3_bRP1_min15a27a39a51_1.10943.10943.5.0.dta	5	2980.72	NKPVKELRDDQFLK(5)-AKLNITPTKK(2)	Cross-Linked	BS3	2980.72	null	1	2.34271e-06	0.002986	1.00177	sp|Q7KZ85|SPT6H_HUMAN (649)-sp|Q7KZ85|SPT6H_HUMAN (618)/	Intra-Protein	7	1	9.5	15.5	1	1
1240	ODybkov_YChen_210722_290722Expl2_EC6EloABC_BS3_bRP1_min12a24a36a48_1.4520.4520.4.0.dta	4	1477.85	TTYIKR(5)-KQQR(1)	Cross-Linked	BS3	1477.85	null	1	2.34834e-06	5e-06	0.003383	sp|Q7KZ85|SPT6H_HUMAN (1330)-sp|Q7KZ85|SPT6H_HUMAN (1322)/	Intra-Protein	4	1	10	7	1	1
[truncated: 18,521 more rows]

## Sheet: FDR_5% (16su+Trypsin)
Order	Title	Charge	Precursor_Mass	Peptide	Peptide_Type	Linker	Peptide_Mass	Modifications	Evalue	Score	Precursor_Mass_Error(Da)	Precursor_Mass_Error(ppm)	Proteins	Protein_Type	FileID	LabelID	Alpha_Matched	Beta_Matched	Alpha_Evalue	Beta_Evalue
[truncated: 23,628 more rows]

[truncated: 2 more sheets: FDR_1% (16su+CommonContaminant), FDR_5% (16su+CommonContaminant)]
