# Supplementary material for: Structure of the transcribing RNA polymerase II–Elongin complex
Source: Nat Struct Mol Biol. 2023 Nov 6;30(12):1925–35. doi: 10.1038/s41594-023-01138-w (PMC10716050; doi:10.1038/s41594-023-01138-w)
Supplement: Supplementary file 4 — Primers and templates used for cloning. [file 41594_2023_1138_MOESM4_ESM.xlsx]

## Sheet: Sheet1
Chen et al., primers for cloning
primers
ELOA-v1Fw	TACTTCCAATCCAATGCAATG CAC GGT GGT CGT TCT TG
ELOA -v1Rev	TTATCCACTTCCAATGTTATTAGCG ACG GGA GAA ACG GTT C
ELOB-vBacFw	TACTTCCAATCCAATCGATG GAC GTG TTC CTC ATG ATC CG
ELOB-v1Rev	TTATCCACTTCCAATGTTATTACTG CAC GGC TTG TTC ATT GGC
ELOC-vBacFw	TACTTCCAATCCAATCGATG GAT GGA GAG GAG AAA ACC TAT GGT G
ELOC-v1Rev	TTATCCACTTCCAATGTTATTAACA ATC TAA GAA GTT CGC AGC CAT CAG
ELOA-700-v1Rev	ttatccacttccaatGTTATTA ACGAGGAGGCTTAGCCACGG
ELOA-684-v1Rev	ttatccacttccaatGTTATTA ACCCTTGGGCTTGTTAGCGTG
ELOA-653-v1Rev	ttatccacttccaatGTTATTA GCGCCAGGACTCGTATTCCTC
ELOA-547-v1Fw	TAC TTC CAA TCC AAT GCA GAAGAGGCTGGTTTCACCGGTC
ELOA-568-v1Fw	TAC TTC CAA TCC AAT GCA TGCGCTTACCTGCCAAAGATGATG
ELOA template DNA, codon optimized expression for insect cells
ATGCACGGTGGTCGTTCTTGCGGTCCTCGTACCAGGCGTGAACCATCCTCTGGCGAAGAAGCTGCTCCCGTCACTGCTATGGCTGCTGAGTCTGCTCTGCAAGTGGTCGAGAAGCTGCAGGCTCGTCTGGCTGCTAACCCCGATCCTAAGAAGCTCCTGAAGTACCTGAAGAAGCTCAGCACCCTGCCTATCACCGTGGACATCCTGGCTGAGACTGGTGTCGGCAAGACCGTGAACTCTCTGCGCAAGCACGAGCACGTCGGTTCCTTCGCTAGAGACTTGGTGGCTCAGTGGAAGAAGTTGGTCCCCGTCGAGCGTAACGCTGAGCCTGACGAACAGGACTTCGAGAAGTCCAACTCTCGCAAGCGTCCCCGTGACGCTCTGCAGAAAGAGGAAGAG…
ELOB template D N A
ATGGACGTGTTCCTCATGATCCGGCGCCACAAGACCACCATCTTCACGGACGCCAAGGAGTCCAGCACGGTGTTCGAACTGAAGCGCATCGTCGAGGGCATCCTCAAGCGGCCTCCTGACGAGCAGCGGCTGTACAAGGATGACCAACTCTTGGATGATGGCAAGACACTGGGCGAGTGTGGCTTCACCAGTCAAACAGCACGGCCACAGGCCCCAGCCACAGTGGGGCTGGCCTTCCGGGCAGATGACACCTTTGAGGCCCTGTGCATCGAGCCGTTTTCCAGCCCGCCAGAGCTGCCCGATGTGATGAAGCCCCAGGACTCGGGAAGCAGTGCCAATGAACAAGCCGTGCAGTAA
ELOC template D N A
ATGGATGGAGAGGAGAAAACCTATGGTGGCTGTGAAGGACCTGATGCCATGTATGTCAAATTGATATCATCTGATGGCCATGAATTTATTGTAAAAAGAGAACATGCATTAACATCAGGCACGATAAAAGCCATGTTGAGTGGCCCAGGTCAGTTTGCTGAGAACGAAACCAATGAGGTCAATTTTAGAGAGATACCTTCACATGTGCTATCGAAAGTATGCATGTATTTTACGTACAAGGTTCGCTACACTAACAGCTCCACCGAGATTCCTGAATTCCCAATTGCACCTGAAATTGCACTGGAACTGCTGATGGCTGCGAACTTCTTAGATTGTTAA
