# Supplementary material for: Structure of the transcribing RNA polymerase II–Elongin complex
Source: Nat Struct Mol Biol. 2023 Nov 6;30(12):1925–35. doi: 10.1038/s41594-023-01138-w (PMC10716050; doi:10.1038/s41594-023-01138-w)
Supplement: Supplementary file 6 — Statistical source data for Fig. 1. [file 41594_2023_1138_MOESM6_ESM.xlsx]

## Sheet: Overview
Statistical Source Data for Fig. 1c
Chen et al., Structure of transcribing RNA polymerase II-Elongin complex

## Sheet: Pol II
Integrated intensity of RNA bands measured from Image J
Extended band
Dates	2022-04-22	2022-05-19	2022-05-23
Time point (s)	Experiment 1	Experiment 2	Experiment 3
0	15.482	14.33	15.732
10	15.618	16.062	16.925
30	16.429	17.382	18.69
60	15.843	23.237	16.611
120	16.601	18.258	14.675
300	30.055	19.339	29.414
600	54.291	42.958	56.298
Normalization band
Time point (s)	Experiment 1	Experiment 2	Experiment 3
0	70.914	65.321	62.353
10	68.026	77.562	75.612
30	68.636	66.235	66.506
60	70.478	60.914	68.326
120	68.148	63.475	60.567
300	63.083	56.95	67.794
600	59.814	56.144	62.4
Extended band/Normalization band*100
Time point (s)	Experiment 1	Experiment 2	Experiment 3
0	21.8321	21.9378	25.2305
10	22.9589	20.7086	22.384
30	23.9364	26.2429	28.1027
60	22.4794	38.1472	24.3114
120	24.3602	28.7641	24.2294
300	47.6436	33.9579	43.3873
600	90.7664	76.514	90.2212
Final values used for Ploting in GraphPad Prism9
Extended band/Normalization band*100 -T0s(Extended band/Normalization band*100)
Time point (s)	Experiment 1	Experiment 2	Experiment 3
0	0	0	0
10	1.12679	-1.22922	-2.84653
30	2.10434	4.30511	2.87219
60	0.647277	16.2094	-0.919153
120	2.52814	6.82627	-1.00118
300	25.8115	12.02	18.1568
600	68.9343	54.5761	64.9906

## Sheet: Pol II_Elongin
Integrated intensity of RNA bands measured from Image J
Extended band
Dates	2022-04-22	2022-05-19	2022-05-23
Time point (s)	Experiment 1	Experiment 2	Experiment 3
0	15.567	14.027	16.641
10	79.392	77.586	89.933
30	120.732	120.571	131.09
60	143.345	142.453	150.927
120	151.841	160.944	154.608
300	156.649	163.186	156.247
600	128.253	117.434	137.289
Normalization band
Time point (s)	Experiment 1	Experiment 2	Experiment 3
0	69.267	70.808	72.09
10	66.904	62.676	63.237
30	66.33	62.324	70.153
60	60.662	64.323	69.51
120	63.549	67.159	67.206
300	67.513	61.996	66.381
600	64.941	61.941	65.648
Extended band/Normalization band*100
Time point (s)	Experiment 1	Experiment 2	Experiment 3
0	22.4739	19.8099	23.0836
10	118.666	123.789	142.216
30	182.017	193.458	186.863
60	236.301	221.465	217.13
120	238.935	239.646	230.051
300	232.028	263.22	235.379
600	197.492	189.59	209.129
Final values used for Ploting in GraphPad Prism9
Extended band/Normalization band*100 -T0s(Extended band/Normalization band*100)
Time point (s)	Experiment 1	Experiment 2	Experiment 3
0	0	0	0
10	96.1916	103.979	119.132
30	159.543	173.648	163.779
60	213.827	201.655	194.046
120	216.461	219.836	206.967
300	209.554	243.41	212.295
600	175.018	169.78	186.045
