# Supplementary material for: Structure of the transcribing RNA polymerase II–Elongin complex
Source: Nat Struct Mol Biol. 2023 Nov 6;30(12):1925–35. doi: 10.1038/s41594-023-01138-w (PMC10716050; doi:10.1038/s41594-023-01138-w)
Supplement: Supplementary file 8 — Statistical source data for Fig. 5. [file 41594_2023_1138_MOESM8_ESM.xlsx]

## Sheet: Overview5b
Statistical Source Data for Fig. 5b
Chen et al., Structure of transcribing RNA polymerase II-Elongin complex

## Sheet: 5b.Pol II-ElonginFL
Integrated intensity of RNA bands measured from Image J, 5b
Extended band
Dates	2022-06-23	2022-06-24	2022-06-30	2022-07-01
Elongin (nM)	Experiment 1	Experiment 2	Experiment 3	Experiment 4
0	18.099	15.792	37.426	15.769
23.7	16.885	16.608	38.725	16.749
75	46.443	36.844	40.479	36.156
237	101.413	153.804	271.113	90.753
750	149.931	200.45	404.584	120.313
2370	164.558	195.13	506.509	137.451
Normalization band
Elongin (nM)	Experiment 1	Experiment 2	Experiment 3	Experiment 4
0	69.633	78.111	147.544	49.201
23.7	74.621	94.807	171.135	61.895
75	67.732	83.628	152.376	45.416
237	73.814	83.047	162.492	51.2
750	75.196	79.398	153.826	53.965
2370	64.967	76.025	150.054	51.197
Final values used for Ploting in GraphPad Prism9
Extended band/Normalization band*100
Elongin (nM)	Experiment 1	Experiment 2	Experiment 3	Experiment 4
0	25.992	20.2174	25.366	32.0502
23.7	22.6277	17.5177	22.6283	27.0603
75	68.5688	44.057	26.5652	79.6107
237	137.39	185.201	166.847	177.252
750	199.387	252.462	263.014	222.946
2370	253.295	256.666	337.551	268.475

## Sheet: 5b.Pol II-Variant1
Integrated intensity of RNA bands measured from Image J , 5b
Extended band
Dates	2022-06-23	2022-06-24	2022-06-30	2022-07-01
Elongin (nM)	Experiment 1	Experiment 2	Experiment 3	Experiment 4
0	15.032	18.058	52.591	15.443
23.7	18.263	18.414	41.364	14.767
75	18.008	16.173	34.858	15.198
237	28.245	22.086	42.72	40.208
750	76.72	63.811	170.944	73.008
2370	94.182	73.407	241.642	93.12
Normalization band
Elongin (nM)	Experiment 1	Experiment 2	Experiment 3	Experiment 4
0	68.576	78.109	159.424	56.437
23.7	70.091	86.228	152.923	48.296
75	70.636	80.776	157.989	56.165
237	66.28	78.279	158.52	56.801
750	62.353	77.655	153.494	59.378
2370	109.109	83.836	152.253	56.197
Final values used for Ploting in GraphPad Prism9
Extended band/Normalization band*100
Elongin (nM)	Experiment 1	Experiment 2	Experiment 3	Experiment 4
0	21.9202	23.119	32.9881	27.3633
23.7	26.0561	21.355	27.0489	30.576
75	25.4941	20.022	22.0636	27.0596
237	42.6147	28.2145	26.9493	70.7875
750	123.041	82.1724	111.369	122.955
2370	86.3192	87.5602	158.711	165.703

## Sheet: 5b.Pol II-Variant2
Integrated intensity of RNA bands measured from Image J , 5b
Extended band
Dates	2022-06-23	2022-06-24	2022-06-30	2022-07-01
Elongin (nM)	Experiment 1	Experiment 2	Experiment 3	Experiment 4
0	18.649	17.902	47.77	16.548
23.7	15.682	16.838	44.112	16.731
75	15.777	17.291	43.147	13.914
237	17.543	17.385	37.784	17.938
750	16.144	16.632	41.455	14.102
2370	14.809	16.968	45.414	16.276
Normalization band
Elongin (nM)	Experiment 1	Experiment 2	Experiment 3	Experiment 4
0	62.08	83.416	152.84	58.454
23.7	71.828	88.436	165.973	69.62
75	75.279	96.647	132.705	59.609
237	71.481	90.159	158.738	68.167
750	58	81.692	151.523	64.775
2370	60.706	80.486	143.618	66.935
Final values used for Ploting in GraphPad Prism9
Extended band/Normalization band*100
Elongin (nM)	Experiment 1	Experiment 2	Experiment 3	Experiment 4
0	30.0403	21.4611	31.2549	28.3094
23.7	21.8327	19.0398	26.5778	24.0319
75	20.958	17.8909	32.5135	23.3421
237	24.5422	19.2826	23.8027	26.3148
750	27.8345	20.3594	27.3589	21.7707
2370	24.3946	21.0819	31.6214	24.3161

## Sheet: 5b. PolII-Variant3
Integrated intensity of RNA bands measured from Image J ,5b
Extended band
Dates	2022-06-23	2022-06-24	2022-06-30	2022-07-01
Elongin (nM)	Experiment 1	Experiment 2	Experiment 3	Experiment 4
0	14.785	15.761	42.923	14.074
23.7	15.777	15.446	41.838	13.84
75	16.692	17.811	46.094	14.61
237	16.111	16.198	51.176	14.702
750	15.763	17.366	52.081	16.863
2370	13.352	21.683	43.558	17.202
Normalization band
Elongin (nM)	Experiment 1	Experiment 2	Experiment 3	Experiment 4
0	70.317	84.238	158.764	73.51
23.7	73.709	96.011	145.121	67.566
75	71.837	91.314	165.452	69.493
237	70.593	83.309	169.01	68.006
750	69.901	81.575	157.452	58.171
2370	72.485	88.76	172.087	77.532
Final values used for Ploting in GraphPad Prism9
Extended band/Normalization band*100
Elongin (nM)	Experiment 1	Experiment 2	Experiment 3	Experiment 4
0	21.0262	18.7101	27.0357	19.1457
23.7	21.4044	16.0877	28.8297	20.4837
75	23.2359	19.5052	27.8594	21.0237
237	22.8224	19.4433	30.2799	21.6187
750	22.5505	21.2884	33.0774	28.9887
2370	18.4204	24.4288	25.3116	22.187

## Sheet: 5b.Analysis_in_Prism
means and SDs of all constructs in one table for calculation of P values, 5b
ELOABC=Elongin			Column A			Column B			Column C			Column D
	Elongin (nM)	Pol II (75 nM) +ELOABC			Pol II (75 nM) +ELOA-1-700-BC			Pol II (75 nM) +ELOA-1-684-BC			Pol II (75 nM) +ELOA-1-653-BC
		Mean	SD	n	Mean	SD	n	Mean	SD	n	Mean	SD	n
	0	25.9064	4.84459	4	26.3476	5.00513	4	27.7664	4.37385	4	21.4794	3.83812	4
	23.7	22.4585	3.90068	4	26.259	3.80136	4	22.8705	3.20648	4	21.7014	5.28827	4
	75	54.7004	23.9285	4	23.6598	3.19918	4	23.6761	6.29993	4	22.9061	3.64023	4
	237	166.673	20.9184	4	42.1415	20.3763	4	23.4856	2.99368	4	23.541	4.70515	4
	750	234.452	28.8796	4	109.884	19.2708	4	24.3309	3.81973	4	26.4762	5.54415	4
	2370	278.997	39.5753	4	124.573	43.5521	4	25.3535	4.45452	4	22.5869	3.07336	4
Ordinary one-way ANOVA of 75 nM Elongin and variants
Number of families	1
Number of comparisons per family	3
Alpha	0.05
Dunnett's multiple comparisons test	Mean Diff,	95,00% CI of diff,	Below threshold?	Summary	Adjusted P Value	A-?
Pol II (75 nM) +ELOABC vs. Pol II (75 nM) +ELOA-1-700-BC	31.04	7,124 to 54,96	Yes	*	0.0119	B	Pol II (75 nM) +ELOA-1-700-BC
Pol II (75 nM) +ELOABC vs. Pol II (75 nM) +ELOA-1-684-BC	31.02	7,107 to 54,94	Yes	*	0.0119	C	Pol II (75 nM) +ELOA-1-684-BC
Pol II (75 nM) +ELOABC vs. Pol II (75 nM) +ELOA-1-653-BC	31.79	7,877 to 55,71	Yes	*	0.0102	D	Pol II (75 nM) +ELOA-1-653-BC
Test details	Mean 1	Mean 2	Mean Diff,	SE of diff,	n1	n2	q	DF
Pol II (75 nM) +ELOABC vs. Pol II (75 nM) +ELOA-1-700-BC	54.7	23.66	31.04	8.915	4	4	3.482	12
Pol II (75 nM) +ELOABC vs. Pol II (75 nM) +ELOA-1-684-BC	54.7	23.68	31.02	8.915	4	4	3.48	12
Pol II (75 nM) +ELOABC vs. Pol II (75 nM) +ELOA-1-653-BC	54.7	22.91	31.79	8.915	4	4	3.567	12
Ordinary one-way ANOVA of 237 nM Elongin and variants
Number of families	1
Number of comparisons per family	3
Alpha	0.05
Dunnett's multiple comparisons test	Mean Diff,	95,00% CI of diff,	Below threshold?	Summary	Adjusted P Value	A-?
Pol II (75 nM) +ELOABC vs. Pol II (75 nM) +ELOA-1-700-BC	124.5	96,33 to 152,7	Yes	****	<0,0001	B	Pol II (75 nM) +ELOA-1-700-BC
Pol II (75 nM) +ELOABC vs. Pol II (75 nM) +ELOA-1-684-BC	143.2	115,0 to 171,4	Yes	****	<0,0001	C	Pol II (75 nM) +ELOA-1-684-BC
Pol II (75 nM) +ELOABC vs. Pol II (75 nM) +ELOA-1-653-BC	143.1	114,9 to 171,3	Yes	****	<0,0001	D	Pol II (75 nM) +ELOA-1-653-BC
Test details	Mean 1	Mean 2	Mean Diff,	SE of diff,	n1	n2	q	DF
Pol II (75 nM) +ELOABC vs. Pol II (75 nM) +ELOA-1-700-BC	166.7	42.14	124.5	10.51	4	4	11.85	12
Pol II (75 nM) +ELOABC vs. Pol II (75 nM) +ELOA-1-684-BC	166.7	23.49	143.2	10.51	4	4	13.62	12
Pol II (75 nM) +ELOABC vs. Pol II (75 nM) +ELOA-1-653-BC	166.7	23.54	143.1	10.51	4	4	13.62	12
Ordinary one-way ANOVA of 750 nM Elongin and variants
Number of families	1
Number of comparisons per family	3
Alpha	0.05
Dunnett's multiple comparisons test	Mean Diff,	95,00% CI of diff,	Below threshold?	Summary	Adjusted P Value	A-?
Pol II (75 nM) +ELOABC vs. Pol II (75 nM) +ELOA-1-700-BC	124.6	91,02 to 158,1	Yes	****	<0,0001	B	Pol II (75 nM) +ELOA-1-700-BC
Pol II (75 nM) +ELOABC vs. Pol II (75 nM) +ELOA-1-684-BC	210.1	176,6 to 243,7	Yes	****	<0,0001	C	Pol II (75 nM) +ELOA-1-684-BC
Pol II (75 nM) +ELOABC vs. Pol II (75 nM) +ELOA-1-653-BC	208	174,4 to 241,5	Yes	****	<0,0001	D	Pol II (75 nM) +ELOA-1-653-BC
Test details	Mean 1	Mean 2	Mean Diff,	SE of diff,	n1	n2	q	DF
Pol II (75 nM) +ELOABC vs. Pol II (75 nM) +ELOA-1-700-BC	234.5	109.9	124.6	12.5	4	4	9.963	12
Pol II (75 nM) +ELOABC vs. Pol II (75 nM) +ELOA-1-684-BC	234.5	24.33	210.1	12.5	4	4	16.8	12
Pol II (75 nM) +ELOABC vs. Pol II (75 nM) +ELOA-1-653-BC	234.5	26.48	208	12.5	4	4	16.63	12
Ordinary one-way ANOVA of 2370 nM Elongin and variants
Number of families	1
Number of comparisons per family	3
Alpha	0.05
Dunnett's multiple comparisons test	Mean Diff,	95,00% CI of diff,	Below threshold?	Summary	Adjusted P Value	A-?
Pol II (75 nM) +ELOABC vs. Pol II (75 nM) +ELOA-1-700-BC	154.4	98,37 to 210,5	Yes	****	<0,0001	B	Pol II (75 nM) +ELOA-1-700-BC
Pol II (75 nM) +ELOABC vs. Pol II (75 nM) +ELOA-1-684-BC	253.6	197,6 to 309,7	Yes	****	<0,0001	C	Pol II (75 nM) +ELOA-1-684-BC
Pol II (75 nM) +ELOABC vs. Pol II (75 nM) +ELOA-1-653-BC	256.4	200,4 to 312,5	Yes	****	<0,0001	D	Pol II (75 nM) +ELOA-1-653-BC
Test details	Mean 1	Mean 2	Mean Diff,	SE of diff,	n1	n2	q	DF
Pol II (75 nM) +ELOABC vs. Pol II (75 nM) +ELOA-1-700-BC	279	124.6	154.4	20.89	4	4	7.391	12
Pol II (75 nM) +ELOABC vs. Pol II (75 nM) +ELOA-1-684-BC	279	25.35	253.6	20.89	4	4	12.14	12
Pol II (75 nM) +ELOABC vs. Pol II (75 nM) +ELOA-1-653-BC	279	22.59	256.4	20.89	4	4	12.27	12
Ordinary one-way ANOVA of 75 nM Elongin and variants column B VS A,C,D
Number of families	1
Number of comparisons per family	3
Alpha	0.05
Dunnett's multiple comparisons test	Mean Diff,	95,00% CI of diff,	Below threshold?	Summary	Adjusted P Value	B-?
Pol II (75 nM) +ELOA-1-700-BC vs. Pol II (75 nM) +ELOABC	-31.04	-54,96 to -7,124	Yes	*	0.0119	A	Pol II (75 nM) +ELOABC
Pol II (75 nM) +ELOA-1-700-BC vs. Pol II (75 nM) +ELOA-1-684-BC	-0.01632	-23,93 to 23,90	No	ns	>0,9999	C	Pol II (75 nM) +ELOA-1-684-BC
Pol II (75 nM) +ELOA-1-700-BC vs. Pol II (75 nM) +ELOA-1-653-BC	0.7537	-23,16 to 24,67	No	ns	0.9995	D	Pol II (75 nM) +ELOA-1-653-BC
Test details	Mean 1	Mean 2	Mean Diff,	SE of diff,	n1	n2	q	DF
Pol II (75 nM) +ELOA-1-700-BC vs. Pol II (75 nM) +ELOABC	23.66	54.7	-31.04	8.915	4	4	3.482	12
Pol II (75 nM) +ELOA-1-700-BC vs. Pol II (75 nM) +ELOA-1-684-BC	23.66	23.68	-0.01632	8.915	4	4	0.00183	12
Pol II (75 nM) +ELOA-1-700-BC vs. Pol II (75 nM) +ELOA-1-653-BC	23.66	22.91	0.7537	8.915	4	4	0.08455	12
Ordinary one-way ANOVA of 237 nM Elongin and variants column B VS A,C,D
Number of families	1
Number of comparisons per family	3
Alpha	0.05
Dunnett's multiple comparisons test	Mean Diff,	95,00% CI of diff,	Below threshold?	Summary	Adjusted P Value	B-?
Pol II (75 nM) +ELOA-1-700-BC vs. Pol II (75 nM) +ELOABC	-124.5	-152,7 to -96,33	Yes	****	<0,0001	A	Pol II (75 nM) +ELOABC
Pol II (75 nM) +ELOA-1-700-BC vs. Pol II (75 nM) +ELOA-1-684-BC	18.66	-9,545 to 46,86	No	ns	0.2303	C	Pol II (75 nM) +ELOA-1-684-BC
Pol II (75 nM) +ELOA-1-700-BC vs. Pol II (75 nM) +ELOA-1-653-BC	18.6	-9,600 to 46,80	No	ns	0.2322	D	Pol II (75 nM) +ELOA-1-653-BC
Test details	Mean 1	Mean 2	Mean Diff,	SE of diff,	n1	n2	q	DF
Pol II (75 nM) +ELOA-1-700-BC vs. Pol II (75 nM) +ELOABC	42.14	166.7	-124.5	10.51	4	4	11.85	12
Pol II (75 nM) +ELOA-1-700-BC vs. Pol II (75 nM) +ELOA-1-684-BC	42.14	23.49	18.66	10.51	4	4	1.775	12
Pol II (75 nM) +ELOA-1-700-BC vs. Pol II (75 nM) +ELOA-1-653-BC	42.14	23.54	18.6	10.51	4	4	1.77	12
Ordinary one-way ANOVA of 750 nM Elongin and variants column B VS A,C,D
Number of families	1
Number of comparisons per family	3
Alpha	0.05
Dunnett's multiple comparisons test	Mean Diff,	95,00% CI of diff,	Below threshold?	Summary	Adjusted P Value	B-?
Pol II (75 nM) +ELOA-1-700-BC vs. Pol II (75 nM) +ELOABC	-124.6	-158,1 to -91,02	Yes	****	<0,0001	A	Pol II (75 nM) +ELOABC
Pol II (75 nM) +ELOA-1-700-BC vs. Pol II (75 nM) +ELOA-1-684-BC	85.55	52,01 to 119,1	Yes	****	<0,0001	C	Pol II (75 nM) +ELOA-1-684-BC
Pol II (75 nM) +ELOA-1-700-BC vs. Pol II (75 nM) +ELOA-1-653-BC	83.41	49,86 to 117,0	Yes	****	<0,0001	D	Pol II (75 nM) +ELOA-1-653-BC
Test details	Mean 1	Mean 2	Mean Diff,	SE of diff,	n1	n2	q	DF
Pol II (75 nM) +ELOA-1-700-BC vs. Pol II (75 nM) +ELOABC	109.9	234.5	-124.6	12.5	4	4	9.963	12
Pol II (75 nM) +ELOA-1-700-BC vs. Pol II (75 nM) +ELOA-1-684-BC	109.9	24.33	85.55	12.5	4	4	6.842	12
Pol II (75 nM) +ELOA-1-700-BC vs. Pol II (75 nM) +ELOA-1-653-BC	109.9	26.48	83.41	12.5	4	4	6.671	12
Ordinary one-way ANOVA of 2370 nM Elongin and variants column B VS A,C,D
Number of families	1
Number of comparisons per family	3
Alpha	0.05
Dunnett's multiple comparisons test	Mean Diff,	95,00% CI of diff,	Below threshold?	Summary	Adjusted P Value	B-?
Pol II (75 nM) +ELOA-1-700-BC vs. Pol II (75 nM) +ELOABC	-154.4	-210,5 to -98,37	Yes	****	<0,0001	A	Pol II (75 nM) +ELOABC
Pol II (75 nM) +ELOA-1-700-BC vs. Pol II (75 nM) +ELOA-1-684-BC	99.22	43,16 to 155,3	Yes	**	0.0013	C	Pol II (75 nM) +ELOA-1-684-BC
Pol II (75 nM) +ELOA-1-700-BC vs. Pol II (75 nM) +ELOA-1-653-BC	102	45,93 to 158,0	Yes	**	0.001	D	Pol II (75 nM) +ELOA-1-653-BC
Test details	Mean 1	Mean 2	Mean Diff,	SE of diff,	n1	n2	q	DF
Pol II (75 nM) +ELOA-1-700-BC vs. Pol II (75 nM) +ELOABC	124.6	279	-154.4	20.89	4	4	7.391	12
Pol II (75 nM) +ELOA-1-700-BC vs. Pol II (75 nM) +ELOA-1-684-BC	124.6	25.35	99.22	20.89	4	4	4.749	12
Pol II (75 nM) +ELOA-1-700-BC vs. Pol II (75 nM) +ELOA-1-653-BC	124.6	22.59	102	20.89	4	4	4.881	12

## Sheet: 5c.Overview
Statistical Source Data for Fig. 5c
Chen et al., Structure of transcribing RNA polymerase II-Elongin complex

## Sheet: 5c.Pol II-ElonginFL
Integrated intensity of RNA bands measured from Image J , 5c
Extended band
Dates	2022-12-23	2022-12-24	2022-12-25
Elongin (nM)	Experiment 1	Experiment 2	Experiment 3
0	13.851	15.306	14.286
23.7	21.622	16.099	20.508
75	28.984	63.877	22.427
237	139.775	153.575	156.203
750	190.847	207.601	168.402
2370	206.493	234.012	239.326
Normalization band
Elongin (nM)	Experiment 1	Experiment 2	Experiment 3
0	65.222	57.234	51.673
23.7	82.232	62.98	59.449
75	81.114	62.898	61.448
237	79.837	68.637	67.458
750	80.871	67.093	60.698
2370	75.283	69.27	66.352
Final values used for Ploting in GraphPad Prism9
Extended band/Normalization band*100
Elongin (nM)	Experiment 1	Experiment 2	Experiment 3
0	21.2367	26.7428	27.6469
23.7	26.2939	25.5621	34.4968
75	35.7324	101.556	36.4975
237	175.075	223.75	231.556
750	235.989	309.423	277.442
2370	274.289	337.826	360.691

## Sheet: 5c.Pol II-Variant4
Integrated intensity of RNA bands measured from Image J , 5c
Extended band
Dates	2022-12-23	2022-12-24	2022-12-25
Elongin (nM)	Experiment 1	Experiment 2	Experiment 3
0	15.315	15.518	21.605
23.7	16.628	15.608	19.914
75	15.051	17.857	20.661
237	60.409	64.526	51.258
750	120.68	126.084	133.54
2370	120.436	143.36	148.577
Normalization band
Elongin (nM)	Experiment 1	Experiment 2	Experiment 3
0	71.607	63.722	62.231
23.7	79.14	68.829	68.058
75	80.02	73.44	74.568
237	75.251	71.16	70.106
750	77.369	69.3	67.91
2370	81.925	77.32	79.211
Final values used for Ploting in GraphPad Prism9
Extended band/Normalization band*100
Elongin (nM)	Experiment 1	Experiment 2	Experiment 3
0	21.3876	24.3527	34.7174
23.7	21.0109	22.6765	29.2603
75	18.809	24.3151	27.7076
237	80.2767	90.6773	73.115
750	155.98	181.939	196.643
2370	147.008	185.411	187.571

## Sheet: 5c.Pol II-Variant5
Integrated intensity of RNA bands measured from Image J , 5c
Extended band
Dates	2022-12-23	2022-12-24	2022-12-25
Elongin (nM)	Experiment 1	Experiment 2	Experiment 3
0	17.423	17.466	18.678
23.7	18.327	17.265	19.323
75	18.197	19.111	24.393
237	17.991	19.94	22.252
750	17.493	22.234	18.224
2370	20.248	19.42	22.932
Normalization band
Elongin (nM)	Experiment 1	Experiment 2	Experiment 3
0	71.378	56.843	56.567
23.7	83.462	58.619	66.912
75	79.892	57.766	65.869
237	84.685	79.477	69.958
750	85	69.513	74.013
2370	65.376	65.441	67.478
Final values used for Ploting in GraphPad Prism9
Extended band/Normalization band*100
Elongin (nM)	Experiment 1	Experiment 2	Experiment 3
0	24.4095	30.7267	33.0193
23.7	21.9585	29.4529	28.8782
75	22.777	33.0835	37.0326
237	21.2446	25.089	31.8077
750	20.58	31.9854	24.6227
2370	30.9716	29.6756	33.9844

[truncated: 1 more sheets: 5c.Analysis_in_Prism]
