# Supplementary material for: Structure of the transcribing RNA polymerase II–Elongin complex
Source: Nat Struct Mol Biol. 2023 Nov 6;30(12):1925–35. doi: 10.1038/s41594-023-01138-w (PMC10716050; doi:10.1038/s41594-023-01138-w)
Supplement: Supplementary file 10 — Statistical source data for Extended Data Fig. 1. [file 41594_2023_1138_MOESM10_ESM.xlsx]

## Sheet: Overview
Statistical Source Data for Extended Data Fig. 1c
Chen et al., Structure of transcribing RNA polymerase II-Elongin complex

## Sheet: Data
Integrated intensity of RNA bands measured from Image J
Extended band			protein batch2
Dates	2022-04-22	2022-05-19	2022-05-19
Elongin (nM)	Experiment 1	Experiment 2	Experiment 3
0	18.047	20.634	16.025
23.7	25.317	18.559	17.256
75	76.451	46.191	39.586
237	120.434	119.948	96.863
750	90.795	108.136	151.609
Normalization band
Elongin (nM)	Experiment 1	Experiment 2	Experiment 3
0	45.502	55.638	49.102
23.7	58.51	66.046	57.84
75	59.757	48.003	52.387
237	64.906	58.005	53.058
750	60.496	45.847	95.406
Final values used for Ploting in GraphPad Prism9
Extended band/Normalization band*100
Elongin (nM)	Experiment 1	Experiment 2	Experiment 3
0	39.662	37.0862	32.6361
23.7	43.2695	28.1001	29.834
75	127.936	96.2252	75.5645
237	185.551	206.789	182.561
750	150.084	235.863	158.909
Data analysis in GraphPad Prism 9
Data presentation
Elongin (nM)	Experiment 1	Experiment 2	Experiment 3
0	39.662	37.0862	32.6361	column A
23.7	43.2695	28.1001	29.834	column B
75	127.936	96.2252	75.5645	column C
237	185.551	206.789	182.561	column D
750	150.084	235.863	158.909	column E
Ordinary one-way ANOVA
Number of families	1
Number of comparisons per family	4
Alpha	0.05
Dunnett's multiple comparisons test	Mean Diff,	95,00% CI of diff,	Below threshold?	Summary	Adjusted P Value	A-?
0 nM vs. 23,7 nM	2.727	-56,78 to 62,23	No	ns	0.9998	B	23,7 nM
0 nM vs. 75 nM	-63.45	-123,0 to -3,944	Yes	*	0.0366	C	75 nM
0 nM vs. 237 nM	-155.2	-214,7 to -95,67	Yes	****	<0,0001	D	237 nM
0 nM vs. 750 nM	-145.2	-204,7 to -85,65	Yes	***	0.0001	E	750 nM
Test details	Mean 1	Mean 2	Mean Diff,	SE of diff,	n1	n2	q	DF
0 nM vs. 23,7 nM	36.46	33.73	2.727	20.59	3	3	0.1325	10
0 nM vs. 75 nM	36.46	99.91	-63.45	20.59	3	3	3.082	10
0 nM vs. 237 nM	36.46	191.6	-155.2	20.59	3	3	7.538	10
0 nM vs. 750 nM	36.46	181.6	-145.2	20.59	3	3	7.051	10
